# Supplementary material for: The Elevation and Impact of Peripheral Bile Acids in Chronic Lymphocytic Leukemia
Source: Biomedicines. 2025 Apr 4;13(4):874. doi: 10.3390/biomedicines13040874 (PMC12024544; doi:10.3390/biomedicines13040874)
Supplement: Supplementary file 1 [file biomedicines-13-00874-s001.zip]

Archive with 3 entries (3 files):
- biomedicines-3526888 Extended Data File S1.xlsx
- biomedicines-3526888 Extended Data File S2.xlsx
- biomedicines-3526888 supplement.pdf
