# Supplementary material for: The Elevation and Impact of Peripheral Bile Acids in Chronic Lymphocytic Leukemia
Source: Biomedicines. 2025 Apr 4;13(4):874. doi: 10.3390/biomedicines13040874 (PMC12024544; doi:10.3390/biomedicines13040874)
Supplement: Supplementary file 1 [file biomedicines-13-00874-s001.zip › biomedicines-3526888 Extended Data File S1.xlsx]

## Sheet: Data Key
	Data Key & Explanation
HeatMap Description	This is the statistical heat map data table associated with the statsitical anlaysis of the data.
Batch-norm-Imputed Data	To remove batch variability, for each metabolite, the values in the experimental samples are divided by the median of those samples in each instrument batch, giving each batch and thus the metabolite a median of one. For each metabolite, the minimum value across all batches in the median scaled data is imputed for the missing values
	Chemical Annotation Descriptions
PATHWAY SORTORDER	An internally-generated number intended for sorting compounds by biochemical SUPER PATHWAY and SUB PATHWAY
BIOCHEMICAL NAME	The name of the identified biochemical
Biochemical Name	Indicates a compound that has been confirmed based on an authentic chemical standard and we are highly confident in its identity. (Metabolomics Standards Initiative Tier 1 identification)
Biochemical Name*	Indicates a compound that has not been confirmed based on a standard, but we are confident in its identity. (Not Tier 1)
Biochemical Name**	Indicates a compound for which a standard is not available, but we are reasonably confident in its identity or the information provided. (Not Tier 1)
Biochemical Name (#) or [#]	Indicates a compound that is a structural isomer of another compound in the Metabolon spectral library. For example, a steroid that may be sulfated at one of several positions that are indistinguishable by the mass spectrometry data or a diacylglycerol for which more than one stereospecific molecule exists.
SUPER PATHWAY	The general biochemical class assigned to the identified biochemical (e.g. lipid, amino acid, carbohydrate, etc.) intended for sorting compounds by broad biochemical classes
SUB PATHWAY	A more specific biochemical class assigned to the identified biochemical (e.g. TCA cycle, monoacylglycerols, etc.) intended for grouping/sorting compounds by biochemical pathway/class
PLATFORM	The Metabolon untargeted metabolomics platform consists of four different methods (i.e. Pos Late, Pos Early, Polar, and Neg). This column indicates which method was used to report the values associated with the detected biochemical.
COMP ID	An internally-generated Metabolon compound identifier
KEGG	An alphanumeric compound identifier and link to compound information in the Kyoto Encyclopedia of Genes and Genomes (KEGG)
HMDB	An alphanumeric compound identifier and link to compound information maintained by the Human Metabolome Database (HMDB)
PUBCHEM	A unique numerical identifier assigned by the National Center for Biotechnology Information (NCBI) and searchable in the PubChem database
CHEM ID	Unique identifier for each biochemical. CHEM IDs are listed in the top row of the data tabs of the accompanying client data table (CDT) file.
CAS	A unique numerical identifier assigned by the Chemical Abstracts Service (CAS) to every chemical substance described in the open scientific literature
	Statistical Analysis/Descriptors
FOLD CHANGE	Indicates the ratio of the mean scaled intesity for a metabolite between two experimental groups.
0.55	Green: indicates significant difference (p≤0.05) between the groups shown, metabolite ratio of < 1.00
0.76	Light Green: narrowly missed statistical cutoff for significance 0.05<p<0.10, metabolite ratio of < 1.00
1.71	Red: indicates significant difference (p≤0.05) between the groups shown; metabolite ratio of ≥ 1.00
1.32	Light Red: narrowly missed statistical cutoff for significance 0.05<p<0.10, metabolite ratio of ≥ 1.00
1.2	Non-colored text and cell: mean values are not significantly different for that comparison
P-VALUE	p-values for each comparison is derived from the Natural Log-Transformed Data using the corresponding statistical analysis (for eg. t-Test, ANOVA, etc.)
Q-VALUE	Q-values for each comparison is derived from the Natural Log-Transformed Data using False Discovery Rate (FDR) method.
Mean Values	Represents the mean scaled intensity for a metabolite in a particular experimental group.
% FILL	Represents the total percent of samples in a experimental group a metabolite was detected.

## Sheet: Metabolite Data
Heat map of statistically significant biochemicals profiled in this study. Red and green shaded cells indicate p≤0.05 (red indicates that the mean values are significantly higher for that comparison; green values significantly lower). Light red and light green shaded cells indicate 0.05<p<0.10 (light red indicates that the mean values trend higher for that comparison; light green values trend low…										X	Fold of Change		Statistical Values			WT normalized values								Eµ-TCL1 AT normalized values
											Welch's Two Sample t-Test		Welch's Two Sample t-Test			Summarized group values			Individual sample values					Summarized group values			Individual sample values
											Eµ-TCL1 AT vs WT		Eµ-TCL1 AT vs WT
																MEAN	STDEV	SEM	WT 1	WT 2	WT 3	WT 4		MEAN	STDEV	SEM	AT 1	AT 2	AT 3	AT 4	AT 5	AT 6
Pathway Sort Order	Super Pathway	Sub Pathway	Biochemical Name	Platform	Comp ID	KEGG	HMDB	PUBCHEM	CAS				p-value	q-value									X
1	Amino Acid	Glycine, Serine and Threonine Metabolism	glycine	LC/MS pos early	58	C00037	HMDB0000123	750	56-40-6		1.42		0.1149	0.2382		0.906859	0.295738	0.147869	0.866162	1.25198	0.53638	0.972911		1.28473	0.16497	0.0673489	1.47262	1.45303	1.27314	1.20844	1.27404	1.02709
2			N-acetylglycine	LC/MS pos early	27710		HMDB0000532	10972	543-24-8		1.24		0.328	0.4018		0.953692	0.29586	0.14793	0.944343	0.552293	1.25135	1.06678		1.17887	0.319754	0.130539	1.13286	0.811122	1.57069	1.56339	1.05566	0.939503
5			sarcosine	LC/MS pos early	1516	C00213	HMDB0000271	1088	107-97-1		1.65		0.0317	0.1181		0.667082	0.176397	0.0881983	0.644421	0.923182	0.550363	0.550363		1.10095	0.33704	0.137596	1.42621	0.994025	1.00598	1.52359	0.589154	1.06677
6			dimethylglycine	LC/MS pos early	5086	C03626	HMDB0000092	673	1118-68-9		2.19		0.0101	0.0548		0.851151	0.299685	0.149843	0.597147	1.2456	0.640455	0.921405		1.86042	0.668927	0.273088	1.78725	1.85057	1.73554	3.13853	1.25444	1.39621
7			betaine	LC/MS pos early	3141	C00719	HMDB0000043	247	107-43-7		1.61		0.1003	0.2204		0.738334	0.371519	0.185759	0.521751	1.28618	0.494707	0.650697		1.18996	0.40862	0.166818	1.22775	1.05485	1.17678	1.94227	0.722306	1.01581
10			serine	LC/MS pos early	1648	C00065	HMDB0000187	5951	56-45-1		1.02		0.6725	0.5828		1.11001	0.613937	0.306968	0.958539	1.93691	0.459295	1.08531		1.13478	0.139096	0.0567857	1.17581	1.3048	0.95931	0.970915	1.18705	1.21077
11			N-acetylserine	LC/MS polar	37076		HMDB0002931	65249	97-14-3		1.79		0.0139	0.0674		0.715315	0.199872	0.0999361	0.582209	0.956326	0.523121	0.799605		1.28098	0.241147	0.0984479	1.42486	1.54682	0.919071	1.05998	1.41538	1.31978
17			threonine	LC/MS pos early	1284	C00188	HMDB0000167	6288	72-19-5		1		0.754	0.617		1.15225	0.623438	0.311719	1.13403	1.99646	0.50275	0.97576		1.15483	0.229106	0.093532	1.14011	1.29833	0.849043	0.91711	1.41522	1.30916
18			N-acetylthreonine	LC/MS polar	33939		HMDB0062557	152204	17093-74-2		1.38		0.1165	0.2403		0.851164	0.277086	0.138543	0.719598	1.22851	0.586105	0.87044		1.17119	0.21811	0.0890432	1.31293	1.32948	0.856173	0.950016	1.19799	1.38057
29		Alanine and Aspartate Metabolism	alanine	LC/MS pos early	1126	C00041	HMDB0000161	5950	56-41-7		1.02		0.682	0.5844		1.008	0.623214	0.311607	0.82525	1.66188	0.227796	1.31706		1.03066	0.308383	0.125897	1.25862	1.2788	0.579808	0.69741	1.17475	1.19461
31			N-acetylalanine	LC/MS polar	1585	C02847	HMDB0000766	88064	97-69-8		1.33		0.138	0.2578		0.82611	0.251161	0.12558	0.644544	1.14177	0.604716	0.913408		1.09845	0.20508	0.0837237	1.12382	1.27113	0.8076	0.883527	1.22324	1.28139
33			N,N-dimethylalanine	LC/MS pos early	63151			5488191	2812-31-9		1.64		0.1227	0.2461		0.643846	0.308459	0.154229	0.531608	0.325859	0.659986	1.05793		1.05792	0.426154	0.173977	1.83302	0.801715	0.942068	1.24988	0.845031	0.675782
35			N-carbamoylalanine	LC/MS pos early	52340			426409	77340-50-2		2.51		0.0093	0.0526		0.504876	0.171168	0.085584	0.321496	0.628614	0.671037	0.398355		1.2652	0.527303	0.21527	1.75282	0.993412	0.573387	1	1.27876	1.99285
36			aspartate	LC/MS pos early	443	C00049	HMDB0000191	5960	56-84-8		2.39		0.3093	0.389		0.840586	0.362307	0.181153	1.27112	1.00745	0.574698	0.509076		2.00712	2.72653	1.1131	7.5559	0.832702	0.813563	1.26929	0.941501	0.62979
37			N-acetylaspartate (NAA)	LC/MS polar	22185	C01042	HMDB0000812	65065	997-55-7;997-55-7		1.58		0.2257	0.3236		0.801278	0.33517	0.167585	0.911292	1.01878	0.302876	0.972164		1.26759	0.470907	0.192247	0.469206	1.67848	0.981218	1.37632	1.70668	1.39364
40			asparagine	LC/MS pos early	512	C00152	HMDB0000168	6267	70-47-3		0.95		0.8302	0.6394		1.10998	0.64025	0.320125	1.00449	1.96861	0.418936	1.04791		1.04923	0.145862	0.0595479	1.00984	1.26377	0.99551	0.82495	1.08795	1.11337
42			N-acetylasparagine	LC/MS polar	33942		HMDB0006028	99715	4033-40-3		0.97		0.9924	0.6878		0.943301	0.465404	0.232702	0.687331	1.61096	0.573488	0.901426		0.911549	0.269793	0.110142	1.0427	1.15536	0.634003	0.509459	1.09687	1.0309
43			hydroxyasparagine**	LC/MS pos early	62060	C20631	HMDB32332	15991574			1.41		0.136	0.2578		1.0243	0.333053	0.166526	1	1.00463	0.639565	1.45299		1.44467	0.382046	0.15597	1.45486	1.45003	0.848535	1.4094	2.05542	1.4498
44		Glutamate Metabolism	glutamate	LC/MS pos early	57	C00025 C00217	HMDB0000148	33032	56-86-0		1.72		0.1912	0.3049		0.820161	0.266541	0.133271	1.16521	0.887862	0.660232	0.567345		1.40714	1.04574	0.426921	3.45723	0.841809	0.947813	1.55496	0.930732	0.710297
45			glutamine	LC/MS pos early	53	C00064	HMDB0000641	5961	56-85-9		1		0.9003	0.6669		0.975252	0.105313	0.0526565	1.06694	1.00301	0.823438	1.00762		0.971976	0.167935	0.0685592	1.12304	0.995944	0.745093	0.780812	1.08765	1.09933
46			alpha-ketoglutaramate*	LC/MS polar	62101	C00940	HMDB0001552	48	18465-19-5		1.28		0.2542	0.3492		0.922986	0.332458	0.166229	0.903161	1.38366	0.598176	0.806942		1.17705	0.343941	0.140413	1.84806	1.18369	0.906296	0.980972	1.01166	1.1316
47			N-acetylglutamate	LC/MS pos early	15720	C00624	HMDB0001138	70914	5817-08-03		1.24		0.8136	0.6357		0.799532	0.240791	0.120396	0.95082	1.05689	0.569462	0.620959		0.991778	0.572551	0.233743	1.83511	1.23648	0.416911	0.323379	0.871012	1.26777
48			N-acetylglutamine	LC/MS polar	33943	C02716	HMDB0006029	182230	2490-97-3		1.68		0.0259	0.1048		0.591624	0.133957	0.0669784	0.588015	0.73901	0.415424	0.624049		0.991022	0.293836	0.119958	1.10312	1.30948	0.623763	0.635456	1.21991	1.0544
55			N-acetyl-aspartyl-glutamate (NAAG)	LC/MS pos early	35665	C12270	HMDB0001067	188803	3106-85-2		1.41		0.2019	0.312		0.817168	0.311805	0.155903	0.678007	1.1482	0.452614	0.989849		1.15568	0.422358	0.172427	1.94523	0.963098	0.744103	0.911047	1.20047	1.17013
60			2-pyrrolidinone	LC/MS pos early	31675		HMDB0002039	12025	616-45-5		1.05		0.5547	0.5277		1.06643	0.0993513	0.0496756	1.06482	1.04977	1.19633	0.954812		1.12475	0.166371	0.0679205	0.911163	1.04595	1.19772	0.992808	1.26798	1.33288
62			S-1-pyrroline-5-carboxylate	LC/MS pos early	42370	C04322	HMDB0001301	11966181	2906-39-0		3.43		0.3632	0.4206		0.0635442	0	0	0.0635442	0.0635442	0.0635442	0.0635442		0.218024	0.378396	0.154479	0.990421	0.0635442	0.0635442	0.0635442	0.0635442	0.0635442
70		Histidine Metabolism	histidine	LC/MS neg	59	C00135	HMDB0000177	6274	5934-29-2		1.08		0.5374	0.5205		0.996696	0.236584	0.118292	1.10378	1.24685	0.695482	0.940665		1.07153	0.113461	0.0463204	1.2187	1.14989	1.12796	0.956124	0.932607	1.04388
71			1-methylhistidine	LC/MS neg	30460	C01152	HMDB0000001	92105	332-80-9		1.81		0.0119	0.0602		0.758562	0.197775	0.0988873	0.807943	0.705143	0.523892	0.997272		1.37374	0.247881	0.101197	1.76159	1.56285	1.10704	1.27647	1.173	1.3615
72			3-methylhistidine	LC/MS neg	15677	C01152	HMDB0000479	64969	368-16-1		1.02		0.8872	0.6606		1.08666	0.165565	0.0827827	1.15779	1.24255	0.856734	1.08956		1.10958	0.203506	0.0830809	0.910436	1.32709	1.09008	1.364	0.8759	1.08995
73			N-acetylhistidine	LC/MS neg	33946	C02997	HMDB0032055	75619	39145-52-3		1.05		0.8799	0.6586		0.902046	0.187395	0.0936976	0.899256	1.16038	0.719708	0.828841		0.945074	0.292666	0.119481	0.875827	1.41493	0.675161	0.682739	0.849076	1.17271
75			N-acetyl-3-methylhistidine*	LC/MS neg	43256		HMDB0240341	193270	37841-04-6		1.29		0.8955	0.6655		1.15858	0.528809	0.264404	1	1.72309	0.501357	1.40989		1.49095	1.12184	0.45799	0.853378	2.48468	0.419928	0.419928	1.67331	3.09445
76			N-acetyl-1-methylhistidine*	LC/MS pos early	43255		HMDB0240340	53859791			1.54		0.1994	0.3115		0.849845	0.409491	0.204746	1.14722	0.470236	0.525494	1.25643		1.30521	0.504664	0.206028	1.71872	1.38435	0.753051	1.37645	0.672394	1.92631
77			hydantoin-5-propionate	LC/MS polar	40473	C05565	HMDB0001212	782	5624-26-0		1.17		0.0843	0.2032		0.7839	0.0837	0.04185	0.74205	0.90945	0.74205	0.74205		0.914954	0.127506	0.0520543	1.11067	0.881572	0.74205	0.909087	0.846346	1
78			trans-urocanate	LC/MS neg	607	C00785	HMDB0000301	736715	104-98-3		0.93		0.7039	0.5958		1.27847	0.471079	0.235539	1.76978	1.57465	0.76946	1		1.19192	0.472687	0.192974	0.362244	1.52059	1.26594	0.987795	1.31451	1.70045
80			imidazole propionate	LC/MS neg	40730		HMDB0002271	70630	1074-59-5		1.71		0.1382	0.2578		0.75569	0.458476	0.229238	1.30652	0.472533	0.946807	0.296902		1.29461	0.341469	0.139404	1	0.907407	1.07568	1.55577	1.50126	1.72756
81			formiminoglutamate	LC/MS pos early	43493	C00439	HMDB0000854	439233	816-90-0		1.53		0.2245	0.3232		0.675681	0.301426	0.150713	0.761024	1.0263	0.303876	0.611522		1.03075	0.452324	0.184661	1.65021	1.49552	0.627902	0.54037	0.901684	0.96883
83			imidazole lactate	LC/MS pos early	15716	C05568	HMDB0002320	793	14403-45-3		1.42		0.052	0.1547		0.759898	0.199123	0.0995615	0.602823	1.03535	0.776193	0.625223		1.07933	0.185088	0.075562	1.07592	1.44468	0.986463	0.945134	0.979742	1.04403
84			carnosine	LC/MS pos early	1768	C00386	HMDB0000033	439224	305-84-0		0.86		0.436	0.463		1.18635	0.318349	0.159174	1.50157	1.25038	0.743094	1.25038		1.02499	0.427272	0.174433	1.81346	0.990838	0.681783	0.764399	0.734175	1.16528
87			anserine	LC/MS neg	15747	C01262	HMDB0000194	112072	10030-52-1		1.65		0.6581	0.5763		0.739134	0.258326	0.129163	0.842637	1.05179	0.581732	0.480378		1.21957	1.34668	0.549781	3.9009	0.709432	0.664915	1.21277	0.500323	0.329075
90			1-methylhistamine	LC/MS pos early	43831	C05127	HMDB0000898	3614	501-75-7		0.48		0.2038	0.3135		3.15035	2.73054	1.36527	5.6405	5.36629	0.495135	1.09948		1.52365	2.55116	1.04151	6.70081	0.339929	0.151797	0.976467	0.43645	0.536447
91			1-methyl-4-imidazoleacetate	LC/MS pos early	32350	C05828	HMDB0002820	75810	2625-49-2		0.93		0.4993	0.501		1.15383	0.177398	0.0886989	1.35686	1.20088	1.12806	0.929528		1.07115	0.283159	0.115599	1.22645	1.19509	0.836145	1.50298	0.776532	0.889733
92			1-methyl-5-imidazoleacetate	LC/MS pos early	62946		HMDB04988	6451814	4200-48-0		1.52		0.1786	0.298		0.724375	0.420549	0.210275	1.16623	1.00038	0.337963	0.392928		1.10008	0.155157	0.0633425	1.23726	1	0.866584	1.23954	1.21784	1.03926
93			1-methyl-5-imidazolelactate	LC/MS neg	64596				2022510-60-5		1.17		0.4843	0.4931		1.11627	0.188969	0.0944845	1.1106	1.28196	0.853445	1.21906		1.30578	0.432907	0.176734	1.84243	1.75843	0.895451	1.10455	0.83059	1.40322
96			1-ribosyl-imidazoleacetate*	LC/MS pos early	61868	C05131	HMDB0002331	440569	29605-99-0		1.17		0.4308	0.4596		0.916706	0.462501	0.23125	1.02341	1.52487	0.608999	0.509539		1.06863	0.204148	0.0833429	1.39486	1.07694	0.759849	1.11893	1.00695	1.05425
97			4-imidazoleacetate	LC/MS pos early	32349	C02835	HMDB0002024	96215	645-65-8		0.95		0.9923	0.6878		1.04905	0.4447	0.22235	1.34223	1.43235	0.454306	0.96733		0.998018	0.333279	0.136061	1.2533	0.909396	0.832153	1.54257	0.794599	0.656083
105		Lysine Metabolism	lysine	LC/MS pos early	1301	C00047 C00739	HMDB0003405	5962	56-87-1		1.05		0.6347	0.5677		0.953325	0.207938	0.103969	0.921898	1.22317	0.716884	0.951344		1.00207	0.12069	0.0492713	1.123	1.03354	0.868995	0.843619	1.02306	1.12021
106			N2-acetyllysine	LC/MS polar	36751	C12989	HMDB0000446	92907	1946-82-3		1.25		0.4168	0.4501		1.13825	0.513258	0.256629	0.965658	1.90148	0.885168	0.800696		1.42058	0.538619	0.21989	0.957955	1.91944	0.836446	1	1.92216	1.88747
107			N6-acetyllysine	LC/MS neg	36752	C02727	HMDB0000206	92832	692-04-6		1.23		0.258	0.3516		0.986119	0.348803	0.174401	0.934514	1.48694	0.68867	0.834356		1.20994	0.221442	0.0904035	1.41135	1.55817	1.0091	1.07479	1.07209	1.13412
110			N2-acetyl,N6,N6-dimethyllysine	LC/MS pos early	63254						1.28		0.2658	0.3552		0.856367	0.310784	0.155392	0.700975	1.32254	0.700975	0.700975		1.09281	0.336924	0.137548	1.04626	1.45423	0.700975	0.881909	1.54927	0.924217
111			N2,N6-diacetyllysine	LC/MS neg	48455			91827	499-86-5		1.33		0.1928	0.3061		0.707107	0.105653	0.0528265	0.650142	0.586763	0.791266	0.800259		0.941575	0.348668	0.142343	1.48663	1.15554	0.637909	0.70525	0.616497	1.04763
114			N6-methyllysine	LC/MS pos early	62860	C02728	HMDB0002038	164795	1188-07-4		1.52		0.003	0.024		0.916286	0.0791026	0.0395513	0.933207	0.812302	0.915755	1.00388		1.39678	0.274118	0.111908	1.78847	1.53973	1.2023	1.0088	1.3421	1.49928
115			N6,N6-dimethyllysine	LC/MS pos early	62862	C05545	HMDB0013287	193344	2259-86-1		1.76		0.0008	0.0106		0.81123	0.0836224	0.0418112	0.792188	0.79683	0.728329	0.927573		1.43163	0.292193	0.119287	1.76879	1.60566	1.12845	1.02328	1.57751	1.48609
116			N6,N6,N6-trimethyllysine	LC/MS pos early	1498	C03793	HMDB0001325	440120	23284-33-5		1.38		0.2114	0.3177		0.897642	0.282631	0.141316	1.169	1.05998	0.529784	0.831807		1.23771	0.471999	0.192693	2.12772	1.1345	0.785601	0.911251	1.24178	1.2254
119			5-hydroxylysine	LC/MS pos early	15685	C16741	HMDB0000450	3032849	13204-98-3		1.3		0.2095	0.3177		0.987983	0.335983	0.167991	0.996144	1.38709	0.564843	1.00386		1.2819	0.199899	0.0816083	1.17782	1.45559	1.0821	1.06881	1.36823	1.53884
120			5-(galactosylhydroxy)-L-lysine	LC/MS pos early	43582			66995551	32448-36-5		2.02		0.175	0.294		0.701166	0.202962	0.101481	0.599685	0.599685	0.599685	1.00561		1.41415	1.26214	0.515265	3.88584	0.599685	1	0.599685	1.56424	0.835424
121			fructosyllysine	LC/MS pos early	46227		HMDB0034879	9839580	21291-40-7		0.93		0.9785	0.6857		1.4518	0.970882	0.485441	1.0397	2.84105	0.609264	1.31717		1.35451	0.578041	0.235984	0.879263	1.68804	0.851235	0.832477	2.18979	1.68625
123			2-aminoadipate	LC/MS polar	6146	C00956	HMDB0000510	92136	542-32-5;1118-90-7		1.24		0.879	0.6586		0.800075	0.230089	0.115044	0.776998	0.959894	0.483311	0.980097		0.994645	0.58083	0.237123	1.56668	0.956637	0.256715	0.412293	1.67533	1.10022
125			2-oxoadipate	LC/MS polar	38347	C00322	HMDB0000225	71	3184-35-8		1.09		0.6305	0.5654		0.967232	0.255915	0.127957	1.18245	1.19514	0.741622	0.749713		1.05111	0.268614	0.109661	0.853772	0.936675	0.765867	1.12585	1.10561	1.51888
127			glutarylcarnitine (C5-DC)	LC/MS pos early	44664		HMDB0013130	71317118	102636-82-8		1.34		0.518	0.5119		0.921773	0.3219	0.16095	1.00546	1.2994	0.525512	0.856724		1.23561	0.876013	0.357631	2.99185	0.946377	1.12157	0.802346	0.625222	0.926325
131			pipecolate	LC/MS pos early	1444		HMDB0000070		4043-87-2		1.41		0.0043	0.0313		0.878067	0.0461518	0.0230759	0.867744	0.945695	0.843584	0.855246		1.23655	0.209694	0.0856074	1.41965	1.44989	1.16271	0.99427	1.00476	1.38801
133			6-oxopiperidine-2-carboxylate	LC/MS neg	43231		HMDB0061705	3014237	34622-39-4		0.85		0.5244	0.5143		1.54462	0.785756	0.392878	1.62476	2.62512	0.915337	1.01327		1.31075	0.857695	0.350153	1.26529	2.87938	0.62811	0.799675	0.680154	1.61188
138			N,N,N-trimethyl-5-aminovalerate	LC/MS pos early	57687			14274897			0.85		0.1097	0.2323		1.06333	0.0920558	0.0460279	1.16466	1.10986	0.957311	1.02149		0.90078	0.184619	0.0753704	1.12538	0.612815	0.794102	0.859278	1.03459	0.97851
139			N-acetyl-2-aminoadipate	LC/MS pos early	63920	C12986		443992			0.71		0.1266	0.2487		0.90475	0.261808	0.130904	1.17769	1.06355	0.609133	0.768629		0.643418	0.0839809	0.034285	0.609133	0.609133	0.609133	0.609133	0.609133	0.814844
140		Phenylalanine Metabolism	phenylalanine	LC/MS pos early	64	C00079	HMDB0000159	6140	63-91-2		1.02		0.722	0.6049		1.00811	0.163077	0.0815383	1.09291	1.18658	0.821311	0.931646		1.03329	0.064632	0.0263859	1.00084	1.10655	0.999163	1.01857	0.956539	1.11811
141			N-acetylphenylalanine	LC/MS neg	33950	C03519	HMDB0000512	74839	2018-61-3		0.94		0.6944	0.5906		1.04201	0.235001	0.1175	1.14761	1.3237	0.839264	0.857439		0.982381	0.200134	0.0817042	0.70456	1.22237	0.904402	0.883369	0.974623	1.20496
150			phenylpyruvate	LC/MS neg	566	C00166	HMDB0000205	997	156-06-9		0.97		0.9912	0.6878		1.2462	0.458614	0.229307	1.52706	1.72413	0.732988	1.00065		1.21254	0.323255	0.131968	0.78682	1.66564	1.39279	1.38557	1.04505	0.999353
151			phenyllactate (PLA)	LC/MS neg	22130	C05607	HMDB0000779 HMDB0000563	3848	828-01-3		1.14		0.6304	0.5654		0.801506	0.295017	0.147508	0.698495	0.88773	1.15841	0.461391		0.917556	0.370437	0.15123	0.656509	1.1834	0.735987	0.542902	1.52638	0.860156
155			phenylacetate	LC/MS neg	57745	C07086	HMDB0000209	999	103-82-2		1.11		0.987	0.6874		1.47012	0.607423	0.303712	1.60665	1.0119	2.27382	0.988099		1.62715	0.865759	0.353445	0.825755	0.483698	1.50917	2.29369	2.75248	1.89808
156			2-hydroxyphenylacetate	LC/MS polar	1432	C05852	HMDB0000669	11970	614-75-5		0.76		0.1419	0.2612		1.40355	0.362557	0.181278	1.21173	1.46003	1.05578	1.88668		1.07364	0.270551	0.110452	0.717593	1.54351	1.04347	1.13726	0.963678	1.03632
159			4-hydroxyphenylacetate	LC/MS neg	541	C00642	HMDB0000020	127	156-38-7		0.91		0.9928	0.6878		1.18692	0.719754	0.359877	2.22645	1.04084	0.903027	0.577346		1.08184	0.267615	0.109253	0.969792	0.664618	0.980889	1.30368	1.16632	1.40575
162		Tyrosine Metabolism	tyrosine	LC/MS neg	1299	C00082	HMDB0000158	6057	60-18-4		1.1		0.5662	0.5326		1.10636	0.539559	0.269779	1.13362	1.81749	0.52	0.954348		1.21449	0.254956	0.104085	0.936273	1.19665	1.42659	1.6072	1.07457	1.04565
163			N-acetyltyrosine	LC/MS neg	32390		HMDB0000866	68310	537-55-3		1.21		0.5443	0.5241		0.923209	0.41892	0.20946	0.84137	1.43314	0.419228	0.999097		1.11655	0.405826	0.165678	0.430016	1.08788	1.42757	1.6135	1.11093	1.0294
175			4-hydroxyphenylpyruvate	LC/MS neg	1669	C01179	HMDB0000707	979	156-39-8		1.2		0.3438	0.4126		1.20868	1.46584	0.732921	0.758235	3.38284	0.223211	0.47041		1.44559	0.520028	0.212301	2.40046	1.51976	1.25858	1.01368	1.49472	0.986315
181			3-(4-hydroxyphenyl)lactate	LC/MS neg	32197	C03672	HMDB0000755	9378	6482-98-0		1.26		0.2785	0.3659		0.852794	0.310961	0.15548	0.817674	1.26757	0.513381	0.812555		1.07467	0.27683	0.113015	0.802938	0.864455	1.22804	1.55261	1.032	0.968003
190			phenol sulfate	LC/MS neg	32553	C02180	HMDB0060015	74426	937-34-8		0.86		0.7764	0.6281		1.41971	1.05976	0.529878	1.6884	0.928761	2.76196	0.299712		1.2232	0.853508	0.348443	0.211534	2.02302	0.347344	2.14331	1.72619	0.887827
191			phenol glucuronide	LC/MS neg	52747		HMDB0060014	87235	17685-05-1		0.91		0.9964	0.6878		1.64912	1.69898	0.84949	1.70397	0.790995	3.99981	0.101707		1.50151	1.39027	0.567574	0.101707	2.02773	0.299263	3.91519	1.55563	1.10951
201			vanillactate	LC/MS neg	54910		HMDB0000913	160637	2475-56-1		0.88		0.779	0.6281		1.35927	0.856354	0.428177	0.998774	2.63871	0.826018	0.973585		1.19015	0.546992	0.223309	1.8367	1.95196	0.874167	0.826018	0.826018	0.826018
204			3-methoxytyrosine	LC/MS pos early	12017		HMDB0001434	9307	300-48-1		1.34		0.161	0.2775		0.745732	0.276659	0.13833	0.649481	1.12503	0.469239	0.739178		0.99768	0.129678	0.052941	1.14037	1.15895	0.836652	0.903119	1.00242	0.944573
219			gentisate	LC/MS polar	18280	C00628	HMDB0000152	3469	490-79-9		1.59		0.1524	0.2705		0.866796	0.190627	0.0953137	0.66222	1.11132	0.904162	0.789482		1.37765	0.723029	0.295175	0.824403	2.65568	1.29779	0.639684	1.18015	1.66821
221			homovanillate sulfate	LC/MS neg	38349		HMDB11719	29981063	38339-06-9		1.05		0.7804	0.6281		1.02955	0.433632	0.216816	0.784325	1.30272	0.552452	1.47869		1.07703	0.318837	0.130164	1.43186	1.13051	0.596328	0.884003	1.40462	1.01484
225			p-cresol glucuronide*	LC/MS neg	48841		HMDB0011686	154035	17680-99-8		0.98		0.9654	0.682		1.4878	0.770047	0.385024	1.26218	2.48157	1.57563	0.631812		1.45553	0.820689	0.335045	1.67533	0.880502	0.852779	3.00984	1.28323	1.0315
230			4-hydroxycinnamate sulfate	LC/MS neg	48410			6070438	376374-66-2		3.13		0.182	0.3007		1.11719	1.47916	0.739578	0.93341	3.26254	0.0944	0.178416		3.49958	3.2492	1.32648	8.5495	6.19954	2.82697	0.375513	0.530749	2.51523
231			3,4-dihydroxyphenylacetate sulfate	LC/MS neg	48736			193283	38339-04-7		0.9		0.8422	0.6464		0.989288	0.558012	0.279006	0.887325	1.78989	0.50082	0.779117		0.893749	0.357625	0.146	1.38537	1.05224	0.50082	0.50082	1.12695	0.796294
232			4-hydroxyphenylacetate sulfate	LC/MS neg	53027						1.07		0.929	0.6719		1.0615	0.432283	0.216141	1.26463	1.57062	0.648427	0.762322		1.14013	0.641854	0.262036	1.6935	0.432148	0.454219	0.816901	1.70969	1.73433
234			3-hydroxyphenylacetate sulfate	LC/MS neg	52921						1.1		0.9626	0.681		0.847947	0.266175	0.133087	0.818999	1.07572	0.4839	1.01316		0.932604	0.425264	0.173613	1.32298	0.986837	0.299846	0.522576	1.25911	1.20428
245			thyroxine	LC/MS neg	2761	C01829	HMDB0000248	5819	51-48-9		0.79		0.2144	0.319		1.40333	0.35904	0.17952	1.35474	1.82843	1.47273	0.957411		1.11055	0.112284	0.0458397	1.09487	1.17267	1.12342	1.27937	1.04259	0.950396
254		Tryptophan Metabolism	tryptophan	LC/MS pos early	54	C00078	HMDB0000929	6305	73-22-3		0.96		0.6582	0.5763		1.13175	0.156057	0.0780285	1.22124	1.30575	1.00554	0.994465		1.08752	0.184758	0.0754273	0.922408	1.01248	1.38431	1.22687	0.915106	1.06394
255			N-acetyltryptophan	LC/MS neg	33959	C03137	HMDB0013713	439917;700653	1218-34-4		1.08		0.7381	0.6113		1.0536	0.181736	0.0908682	1.15698	1.1337	0.781373	1.14233		1.1364	0.341359	0.139359	0.972798	0.931985	1.47729	1.63852	0.770579	1.0272
261			C-glycosyltryptophan	LC/MS neg	48782		HMDB0240296	10981970	180509-18-6		2		0.0125	0.0622		0.764086	0.203277	0.101639	0.916367	0.940082	0.510734	0.68916		1.53032	0.671963	0.274328	2.87259	1.51582	1.09779	1.20831	1.22477	1.26266
263			oxindolylalanine	LC/MS pos early	64568			20977764			0.88		0.3705	0.4254		1.20582	0.307222	0.153611	1.11676	1.65598	0.964517	1.08601		1.06204	0.692389	0.282667	2.40155	0.808371	0.977275	0.764389	0.397934	1.02273
267			kynurenine	LC/MS pos early	15140	C00328	HMDB0000684	161166	2922-83-0		0.92		0.5104	0.507		1.16426	0.213208	0.106604	1.16438	1.25635	0.869518	1.36679		1.07405	0.39363	0.160699	1.78696	0.667401	1.01229	0.957132	0.815967	1.20453
270			N-acetylkynurenine (2)	LC/MS neg	48757		HMDB0240342	73817779			0.87		0.4402	0.4649		1.12481	0.305161	0.15258	1.15847	0.978568	0.827184	1.53502		0.980948	0.288304	0.1177	0.941744	0.627894	1.22969	1.36458	0.700357	1.02143
272			kynurenate	LC/MS neg	1417	C01717	HMDB0000715	3845	492-27-3		0.92		0.9858	0.6874		1.04157	0.618584	0.309292	0.809108	1.78908	0.335445	1.23264		0.95632	0.44584	0.182013	1.79172	0.999716	0.657451	0.708491	0.580261	1.00028
274			N-formylanthranilic acid	LC/MS polar	43549	C05653	HMDB0004089	101399	3342-77-6		1.03		0.7577	0.6179		0.996395	0.0324041	0.0162021	0.965868	0.979503	1.04021	1		1.0239	0.147067	0.0600398	0.891027	0.902187	1.11289	1.25255	0.910253	1.0745
275			anthranilate	LC/MS pos early	4970	C00108	HMDB0001123	227	118-92-3		1.19		0.0782	0.1966		0.939064	0.0438818	0.0219409	0.922629	0.93169	1.00181	0.900132		1.11573	0.192884	0.0787446	1.31715	1.0291	1.30581	1.22955	0.881782	0.930998
278			xanthurenate	LC/MS pos early	15679	C02470	HMDB0000881	5699	59-007		0.83		0.7124	0.6008		1.01444	0.51714	0.25857	0.851585	1.34008	0.360116	1.50597		0.843831	0.377524	0.154123	1.40105	0.96109	0.752724	0.314913	0.594297	1.03891
282			picolinate	LC/MS pos early	1512	C10164	HMDB0002243	1018	98-98-6		1.08		0.7845	0.6281		0.905413	0.0997399	0.04987	0.900554	0.943424	0.770883	1.00679		0.980024	0.273201	0.111534	0.994048	1.0895	1.31351	1.07743	0.494694	0.910969
287			serotonin	LC/MS pos early	2342	C00780	HMDB0000259	5202	153-98-0		0.14		0.043	0.142		5.47596	5.18536	2.59268	9.46689	10.3907	0.342776	1.70344		0.7907	1.26249	0.515409	1.41347	0.0433967	0.0330595	3.11552	0.026651	0.112104
290			5-hydroxyindoleacetate	LC/MS neg	437	C05635	HMDB0000763	1826	54-16-0		1.01		0.861	0.653		1.03215	0.211559	0.105779	1.073	1.1751	0.721982	1.15849		1.04723	0.158407	0.0646693	1.31763	0.897443	1.01989	1.14832	0.955634	0.944494
298			indolelactate	LC/MS neg	18349	C02043	HMDB0000671	92904	832-97-3		1		0.9124	0.6706		1.04909	0.0734965	0.0367483	1.01669	1.13487	1.07883	0.965946		1.05311	0.207672	0.0847816	0.837346	0.983306	1.37234	1.24473	0.930329	0.950617
299			indoleacetate	LC/MS neg	27513	C00954	HMDB0000197	802	6505-45-9		0.99		0.9447	0.675		1.20452	0.288241	0.14412	1.01049	1.61117	1.20692	0.989515		1.19673	0.312315	0.127502	0.93721	1.80855	1.15532	1.09095	1.17192	1.01643
304			indoleacrylate	LC/MS neg	22114		HMDB0000734	5375048	1204-06-4		1.17		0.4419	0.4656		1.15726	0.60515	0.302575	0.857567	1	2.04894	0.722533		1.35924	0.373913	0.152649	1.64553	1.3872	1.2663	1.909	1.03761	0.909809
305			indolepropionate	LC/MS neg	32405		HMDB0002302	3744	830-96-6		1.32		0.2703	0.3592		0.858144	0.499474	0.249737	0.579482	0.734558	1.59527	0.523267		1.1337	0.345431	0.141022	0.910842	1.23902	1.12923	1.76715	0.834425	0.921554
306			indolepropionylglycine	LC/MS neg	54917			129691959			1.07		0.6574	0.5763		0.737309	0.176403	0.0882013	0.649108	0.649108	1.00191	0.649108		0.790479	0.190183	0.0776421	1.06823	0.998087	0.649108	0.696479	0.649108	0.681865
316			indole-3-carboxylate	LC/MS neg	38116	C19837	HMDB0003320	69867	771-50-6		0.98		0.963	0.681		1.08379	0.374633	0.187316	1.59698	0.903093	1.1043	0.730783		1.05754	0.157146	0.0641545	0.863772	0.914845	1.14787	1.28403	1.12175	1.01299
318			indoleacetylglycine	LC/MS neg	54730			446640	13113-08-1		1.07		0.8959	0.6655		1.20897	0.640069	0.320035	0.893529	2.15244	1.04026	0.749657		1.28946	0.835015	0.340893	1.19573	2.67029	0.399244	0.474488	1.38295	1.61406
322			3-indoxyl sulfate	LC/MS neg	27672		HMDB0000682	10258	2642-37-7		0.99		0.972	0.6832		1.25178	0.434908	0.217454	1.07317	1.10752	1.89416	0.932286		1.24035	0.339973	0.138793	1.41118	1.39517	0.695083	0.982152	1.3266	1.63193
323			indoxyl glucuronide	LC/MS neg	52749		HMDB0010319	2733785	35804-66-1		1.58		0.2727	0.3617		1.01264	0.549099	0.27455	1.06292	0.780256	1.74844	0.458932		1.60484	1.03566	0.422807	0.981442	0.703243	1.79097	3.58199	1.20207	1.36929
327			6-bromotryptophan	LC/MS neg	62503			9856996			1.72		0.0319	0.1181		0.519489	0	0	0.519489	0.519489	0.519489	0.519489		0.893611	0.330036	0.134737	0.519489	0.870114	1.35172	1.10086	1	0.519489
332		Leucine, Isoleucine and Valine Metabolism	leucine	LC/MS pos early	60	C00123	HMDB0000687	6106	61-90-5		0.86		0.4148	0.4495		1.10536	0.288103	0.144051	1.19981	1.45207	0.778529	0.991055		0.953643	0.209276	0.0854366	1.0252	1.16217	0.74829	0.706637	0.877979	1.20158
336			N-acetylleucine	LC/MS neg	1587	C02710	HMDB0011756	70912	1188-21-2		0.82		0.4883	0.4964		1.01391	0.459013	0.229507	0.983682	1.66858	0.640052	0.763319		0.833815	0.322524	0.13167	1.01632	1.12254	0.521283	0.370074	0.837711	1.13496
343			4-methyl-2-oxopentanoate	LC/MS neg	22116	C00233	HMDB0000695	70	816-66-0		1.11		0.7524	0.6164		0.823957	0.197297	0.0986486	0.792176	1.03054	0.566534	0.906577		0.913695	0.320649	0.130904	1.11285	1.01698	0.505484	0.550053	0.983024	1.31378
347			alpha-hydroxyisocaproate	LC/MS neg	22132	C03264	HMDB0000665 HMDB0000624 HMDB00746	92779;83697;439960	10303-64-7		1.55		0.0599	0.1686		0.601863	0.181795	0.0908975	0.685228	0.803369	0.533649	0.385205		0.930807	0.204334	0.083419	0.591316	0.83634	0.928276	1.14016	0.957908	1.13085
351			isovalerate (i5:0)	LC/MS neg	44656	C08262	HMDB0000718	10430	503-74-2		0.91		0.6867	0.5869		1.00984	0.374139	0.18707	0.541452	0.914668	1.41947	1.16379		0.916586	0.360119	0.147018	0.881936	1.05894	0.826222	0.340105	0.941065	1.45125
353			isovalerylglycine	LC/MS neg	35107		HMDB00678	546304	16284-60-9		1.18		0.7625	0.6211		0.747308	0.448957	0.224478	0.619335	1.32459	0.245056	0.800257		0.879695	0.493984	0.201668	1.07905	1.10985	0.245466	0.365571	0.920954	1.55728
354			isovalerylcarnitine (C5)	LC/MS pos early	34407	C20826	HMDB0000688	169235	31023-24-2		1.5		0.102	0.2219		0.720166	0.277106	0.138553	0.697142	1.08743	0.414443	0.68165		1.0828	0.19806	0.0808577	1.26006	1.15321	0.91257	1.28564	0.78398	1.10136
361			3-methylcrotonylglycine	LC/MS pos early	31940	C20828	HMDB0000459	169485	33008-07-0		1.36		0.2885	0.3726		0.834831	0.335108	0.167554	0.685006	1.24785	0.469541	0.936928		1.13874	0.425229	0.173599	1.48973	1.20938	0.562392	0.832241	1.02048	1.71823
363			beta-hydroxyisovalerate	LC/MS neg	12129		HMDB0000754	69362	625-08-1		0.76		0.4493	0.4692		1.43401	0.682722	0.341361	0.930742	0.910622	2.36213	1.53254		1.09632	0.204268	0.0833922	1.30352	1.3687	0.839022	1.0882	0.955327	1.02315
367			3-methylglutaconate	LC/MS polar	57747		HMDB0000522	1551553	5746-90-7		1.02		0.8322	0.6402		1.20732	0.424368	0.212184	1.15233	1.82134	0.883296	0.972308		1.22768	0.248347	0.101387	1.13405	1.56512	0.887764	1.1219	1.18962	1.46762
385			isoleucine	LC/MS pos early	1125	C16424 C00407 C06418	HMDB0000172	6306	73-32-5		0.87		0.1723	0.291		1.1382	0.157014	0.0785071	1.28221	1.24207	0.937749	1.09075		0.994973	0.102974	0.0420391	1.06238	1.06783	0.939802	0.905881	0.870134	1.12382
387			N-acetylisoleucine	LC/MS neg	33967		HMDB0061684	306109	3077-46-1		0.95		0.8226	0.637		0.940183	0.311342	0.155671	0.968467	1.36553	0.65775	0.768981		0.888885	0.217953	0.0889789	1.09122	1.03153	0.665514	0.587793	0.8797	1.07755
394			3-methyl-2-oxovalerate	LC/MS neg	15676	C00671 C06008 C03465	HMDB0000491	440877;439286	1460-34-0;51829-07-3		1.1		0.6475	0.5734		0.855944	0.187984	0.0939918	0.760581	0.943741	0.648561	1.07089		0.938796	0.258541	0.105549	1.03217	0.956763	0.606799	0.68213	1.04487	1.31004
395			2-hydroxy-3-methylvalerate	LC/MS neg	36746		HMDB0000317	164623	488-15-3		1.92		0.0004	0.0077		0.569979	0.0518968	0.0259484	0.51497	0.546466	0.635868	0.582611		1.09255	0.262547	0.107184	0.854726	0.896594	1.06073	1.58782	1.03928	1.11612
397			2-methylbutyrylcarnitine (C5)	LC/MS pos early	45095		HMDB0000378	6426901	31023-25-3		1.87		0.0426	0.142		0.755082	0.255959	0.127979	0.97106	0.821623	0.384081	0.843565		1.41573	0.404868	0.165287	2.04329	1.18985	1.30579	1.78615	1.02894	1.14035
399			2-methylbutyrylglycine	LC/MS neg	31928		HMDB0000339	193872	52320-67-9		1.33		0.3263	0.4018		0.836193	0.253994	0.126997	1.00324	0.996755	0.464796	0.879977		1.11045	0.413357	0.168752	1.39412	0.866122	0.542048	0.869566	1.36012	1.63075
402			tigloylglycine	LC/MS pos early	1598		HMDB0000959	6441567	35842-45-6		1.35		0.2456	0.3407		0.820079	0.120209	0.0601047	0.826377	0.949253	0.658938	0.84575		1.11071	0.443609	0.181103	1.35772	0.759781	0.545133	1.15121	1.05075	1.79967
405			3-hydroxy-2-ethylpropionate	LC/MS neg	32397		HMDB0000396	188979	4374-62-3		1.81		0.19	0.3042		0.634292	0.39529	0.197645	0.986976	0.172933	0.939247	0.43801		1.14576	0.456213	0.186248	1.26773	0.383951	1.17006	1.79812	1.03096	1.22373
407			ethylmalonate	LC/MS polar	15765		HMDB0000622	11756	601-75-2		1.32		0.0551	0.161		0.99327	0.208155	0.104077	0.993046	0.821414	0.872374	1.28625		1.30949	0.152693	0.0623365	1.21886	1.13309	1.29793	1.57399	1.37593	1.25717
410			methylsuccinate	LC/MS polar	15745		HMDB0001844	10349	498-21-5		1.7		0.1328	0.2547		0.784097	0.255706	0.127853	0.900067	1.03719	0.440589	0.75854		1.33228	0.609903	0.248992	1.5687	1.23358	0.582984	0.709422	2.15318	1.74579
416			valine	LC/MS pos early	1649	C00183	HMDB0000883	6287	72-18-4		0.83		0.3168	0.3943		1.37587	0.357758	0.178879	1.51347	1.7771	0.934864	1.27806		1.13946	0.170688	0.0696832	1.20597	1.3578	0.971162	1.00052	0.99948	1.30179
417			N-acetylvaline	LC/MS neg	1591		HMDB0011757	66789	96-81-1		1.28		0.0958	0.2154		0.785133	0.15899	0.0794952	0.74286	1.01868	0.66491	0.714079		1.00515	0.198988	0.0812364	1.14764	1.16117	0.775838	0.759816	0.981319	1.20514
423			3-methyl-2-oxobutyrate	LC/MS polar	44526	C00141	HMDB0000019	49	3715-29-5		1.26		0.0259	0.1048		0.799072	0.105367	0.0526836	0.775478	0.6903	0.787286	0.943224		1.00641	0.101035	0.0412472	1.03064	1.08186	0.931513	0.969364	0.87524	1.14984
424			alpha-hydroxyisovalerate	LC/MS neg	33937		HMDB0000407	99823	600-37-3		1.48		0.0482	0.1525		0.715816	0.190843	0.0954214	0.632078	0.530611	0.976352	0.724222		1.0621	0.272534	0.111262	0.840266	0.823287	1.14677	1.56227	1.00647	0.993532
426			isobutyrylcarnitine (C4)	LC/MS pos early	33441		HMDB0000736	168379	25518-49-4		1.94		0.0062	0.0395		0.72024	0.106385	0.0531926	0.724929	0.846098	0.724139	0.585793		1.39643	0.494085	0.201709	2.08652	1.02883	1.52456	1.83743	0.930052	0.971172
427			isobutyrylglycine	LC/MS neg	35437		HMDB0000730	10855600	15926-18-8		1.04		0.8013	0.634		1.02793	0.385843	0.192921	1.31253	1.30699	1	0.492227		1.06924	0.34406	0.140462	0.805875	0.944981	0.784252	0.883858	1.39007	1.60642
428			3-hydroxyisobutyrate	LC/MS polar	1549	C01188 C06001	HMDB0000023 HMDB0000336	11966314	2068-83-9		0.94		0.9385	0.6746		1.19838	0.669945	0.334972	0.975988	0.608431	2.16089	1.0482		1.13102	0.30531	0.124642	0.935137	1.00583	0.994175	1.70727	0.907182	1.23654
429			2,3-dihydroxy-2-methylbutyrate	LC/MS neg	57547		HMDB0029576	301941	14868-24-7		1.44		0.3417	0.4117		0.626122	0.456671	0.228335	0.705549	1.14739	0.0366428	0.614902		0.903946	0.186777	0.0762515	0.97786	1.14638	0.619933	0.805302	1.03091	0.843294
434		Methionine, Cysteine, SAM and Taurine Metabolism	methionine	LC/MS pos early	1302	C00073	HMDB0000696	6137	63-68-3		1.02		0.7238	0.6049		1.15828	0.562429	0.281215	1.024	1.89357	0.53398	1.18158		1.17628	0.170686	0.0696824	1.0282	1.37839	0.976002	1.0839	1.34934	1.24184
435			N-acetylmethionine	LC/MS neg	1589	C02712	HMDB0011745	448580	65-82-7		0.72		0.3761	0.4293		1.15343	0.561159	0.28058	1.10223	1.90086	0.539738	1.07091		0.834393	0.314928	0.128569	0.929093	1.08685	0.499275	0.425769	0.852017	1.21335
437			N-formylmethionine	LC/MS neg	2829	C03145	HMDB0001015	439750	4289-98-9		1.08		0.7524	0.6164		0.881374	0.296204	0.148102	1.09295	1.11892	0.481943	0.831679		0.953705	0.304693	0.12439	1.10001	0.909613	0.48535	0.771388	1.09039	1.36549
438			S-methylmethionine	LC/MS pos early	38127	C05319	HMDB0038670	458	3493-12-07		2.89		0.0271	0.1086		0.612906	0.275317	0.137659	0.487251	1.02569	0.469342	0.469342		1.77007	1.16345	0.474977	3.15029	1.00437	0.595812	3.24084	0.914715	1.71439
439			methionine sulfone	LC/MS pos early	44878		HMDB0062174	69961	820-10-0		1.5		0.0007	0.0096		0.954301	0.103816	0.0519082	0.920094	0.887816	0.900545	1.10875		1.42985	0.175131	0.071497	1.46775	1.49846	1.31094	1.73086	1.26527	1.30585
440			methionine sulfoxide	LC/MS pos early	18374	C02989	HMDB0002005	158980	3226-65-1		0.84		0.9248	0.6719		1.51376	1.1015	0.55075	1.19856	3.10055	0.550708	1.20523		1.27604	0.468648	0.191325	1.40759	1.88481	0.853377	0.918315	0.847291	1.74488
441			N-acetylmethionine sulfoxide	LC/MS neg	45428			11902949	108646-71-5		0.59		0.4006	0.4395		1.22349	0.856006	0.428003	1.19226	2.37916	0.322526	1		0.721554	0.401585	0.163946	0.690647	1.16983	0.322526	0.510611	0.38072	1.25499
446			S-adenosylhomocysteine (SAH)	LC/MS neg	42382	C00021	HMDB0000939	439155	979-92-0		0.41		0.4071	0.4444		1.96112	1.66204	0.831022	4.07063	2.45081	0.330317	0.992716		0.811759	0.208254	0.0850192	1.03091	0.837598	0.642347	1.03487	0.812522	0.512305
448			2,3-dihydroxy-5-methylthio-4-pentenoate (DMTPA)*	LC/MS neg	62805		HMDB0240388				1.59		0.0407	0.1383		0.788115	0.261848	0.130924	0.657797	1.16688	0.579089	0.748691		1.24973	0.203483	0.0830716	1.41684	1.30255	0.962478	1.45913	1.03752	1.31987
449			2-hydroxy-4-(methylthio)butanoic acid	LC/MS polar	63739		HMDB0037115	11427	583-91-5		1.83		0.0207	0.0892		0.589832	0.218372	0.109186	0.471064	0.917089	0.493361	0.477812		1.07779	0.265989	0.10859	1.28222	0.950666	1.49325	0.820801	1.08109	0.838746
453			cystathionine	LC/MS pos early	15705	C02291	HMDB0000099	439258	535-34-2		1.55		0.1318	0.2535		0.75658	0.300673	0.150337	0.642709	1.01783	0.383613	0.982171		1.17265	0.364459	0.14879	1.78101	1.32268	0.801106	0.836834	1.04859	1.24568
454			alpha-ketobutyrate	LC/MS polar	4968	C00109	HMDB0000005	58	600-18-0		1.36		0.591	0.5441		0.457959	0.365511	0.182755	0.354955	0.238441	1	0.238441		0.623209	0.444302	0.181386	0.897246	0.253596	0.826625	1.2849	0.238441	0.238441
455			cysteine	LC/MS pos early	1868	C00097	HMDB0000574	5862	52-90-4;56-89-3		1.69		0.1518	0.2705		0.803421	0.518016	0.259008	0.511875	1.46041	0.287824	0.953571		1.35516	0.310543	0.126778	0.930495	1.5084	1.04643	1.58394	1.34514	1.71655
457			S-methylcysteine	LC/MS neg	39592		HMDB0002108	88180;7058174;24417	1187-84-4		1.15		0.4076	0.4444		0.855412	0.190989	0.0954947	0.984594	0.581426	0.867852	0.987775		0.983155	0.230491	0.0940976	0.989965	0.768989	1.01003	1.37224	1.03027	0.727438
458			S-methylcysteine sulfoxide	LC/MS pos early	43378		HMDB0029432	82142	6853-87-8		1.26		0.4536	0.4708		0.892369	0.428351	0.214175	0.940975	1.07903	0.282003	1.26747		1.12831	0.412624	0.168453	1.71209	1.00984	0.811359	0.569866	1.3381	1.32864
461			cysteine s-sulfate	LC/MS pos early	22176	C05824	HMDB0000731	115015	1637-71-4		1.04		0.7998	0.634		0.989416	0.598633	0.299317	0.314669	1.21461	0.730433	1.69795		1.02644	0.441868	0.180392	0.365254	0.774629	1.64481	1.12676	0.944248	1.30296
462			cystine	LC/MS pos early	56	C00491	HMDB0000192	67678	56-89-3		0.76		0.6048	0.5524		1.19591	0.672153	0.336076	0.833256	1.90276	0.447191	1.60043		0.91009	0.385626	0.157431	0.394238	1.33683	0.653296	0.908013	0.793536	1.37463
468			cysteine sulfinic acid	LC/MS pos early	37443	C00606	HMDB0000996	109	207121-48-0		1.61		0.3974	0.4395		0.487241	0.145154	0.0725771	0.37143	0.672191	0.37143	0.533914		0.782727	0.603765	0.246486	1.81122	1.22913	0.37143	0.37143	0.37143	0.541717
470			hypotaurine	LC/MS polar	590	C00519	HMDB0000965	107812	300-84-5		3.49		0.0255	0.1046		0.410275	0.137755	0.0688776	0.46616	0.579202	0.297869	0.297869		1.43167	1.03689	0.423308	2.63429	0.55022	1.68298	2.6502	0.519377	0.552921
471			taurine	LC/MS pos early	2125	C00245	HMDB0000251	1123	107-35-7		1.17		0.3483	0.4165		0.946119	0.0767126	0.0383563	0.996677	0.91592	1.01954	0.852336		1.10677	0.30828	0.125855	1.42053	1.47834	1.19161	0.747206	0.996035	0.806898
473			N-acetyltaurine	LC/MS neg	48187		HMDB0240253	159864			1.25		0.0835	0.2021		0.884014	0.126661	0.0633306	1.02414	0.923226	0.868088	0.720604		1.10589	0.229201	0.0935708	1.51361	1.20275	0.971458	0.97795	1.09265	0.87691
476			succinoyltaurine	LC/MS polar	63678						1.46		0.2194	0.319		0.916612	0.237378	0.118689	0.900085	0.600092	1.16415	1.00212		1.33722	0.565342	0.2308	1.91768	1.11673	1.17932	0.551259	2.07603	1.18228
483		Urea cycle; Arginine and Proline Metabolism	arginine	LC/MS pos early	1638	C00062	HMDB0000517	6322	1119-34-2		0.82		0.3697	0.4252		1.12727	0.314771	0.157385	1.07966	1.57392	0.838713	1.01677		0.924352	0.462905	0.18898	0.0106214	1.1852	0.952291	0.986685	1.25824	1.15307
484			argininosuccinate	LC/MS pos early	15497	C03406	HMDB0000052	60150382	156637-58-0		1.71		0.3395	0.4115		0.731456	0.409758	0.204879	0.704418	1.23101	0.228946	0.761444		1.24742	0.660114	0.26949	0.228946	1.4121	0.803468	1.19653	1.87061	1.97288
485			urea	LC/MS pos early	1670	C00086	HMDB0000294	1176	57-13-6		1.03		0.8181	0.6362		0.997377	0.104034	0.0520169	0.99752	1.0771	0.850384	1.0645		1.02741	0.177208	0.0723448	1.04775	1.31593	0.758702	1.00546	1.00248	1.03414
487			ornithine	LC/MS pos early	1493	C00077	HMDB0000214	6262	3184-13-2		1.18		0.5192	0.5119		1.02971	0.488532	0.244266	1.07688	1.6751	0.513981	0.852885		1.21405	0.523177	0.213586	2.27643	1.09716	0.953465	0.957263	0.980328	1.01967
491			2-oxoarginine*	LC/MS neg	55072	C03771	HMDB0004225	558	3715-10-04		0.94		0.9716	0.6832		1.21086	0.595467	0.297733	1.2143	2.02767	0.62732	0.974149		1.13611	0.308375	0.125894	0.763926	1.35292	0.723601	1.26416	1.29825	1.41378
492			citrulline	LC/MS pos early	2132	C00327	HMDB0000904	9750	372-75-8		0.92		0.6684	0.5813		1.21645	0.315635	0.157818	1.62502	1.2646	0.875531	1.10067		1.12249	0.183701	0.0749956	1.12276	1.0766	0.822772	1.38968	1.19582	1.1273
493			homoarginine	LC/MS pos early	22137	C01924	HMDB0000670	9085	156-86-5		0.66		0.2042	0.3135		1.39971	0.589383	0.294691	1.59163	2.12395	0.766881	1.11637		0.917773	0.0994399	0.0405962	0.952891	0.955006	0.745414	0.957551	1.03071	0.865066
494			homocitrulline	LC/MS polar	22138	C02427	HMDB0000679	65072	1190-49-4		1.62		0.0456	0.1451		1.06575	0.327752	0.163876	0.785692	1.33599	0.778471	1.36286		1.72636	0.495902	0.202451	1.85181	2.62699	1.5289	1.15031	1.59934	1.60082
495			proline	LC/MS pos early	1898	C00148 C000763	HMDB0000162 HMDB0003411	145742;614;8988	147-85-3		1.03		0.647	0.5734		1.12731	0.723091	0.361546	1.01104	2.12358	0.39124	0.983371		1.1639	0.263937	0.107752	1.04178	1.59782	0.87233	0.988961	1.14761	1.33487
498			dimethylarginine (SDMA + ADMA)	LC/MS pos early	36808	C21189 C03626	HMDB0003334 HMDB0001539	123831;169148	102783-24-4		1.82		0.0045	0.0325		0.799519	0.160315	0.0801573	0.729418	0.936078	0.606085	0.926496		1.45447	0.195872	0.0799643	1.24259	1.5187	1.3365	1.32113	1.7795	1.52843
499			N-acetylarginine	LC/MS pos early	33953	C02562	HMDB0004620	67427	155-84-0		0.69		0.4298	0.4592		1.319	0.799884	0.399942	1.42172	2.39567	0.564701	0.893895		0.906989	0.357922	0.146121	0.432514	0.919759	0.580256	1.0733	1.427	1.00911
504			N-acetylcitrulline	LC/MS neg	48434	C15532 C02851	HMDB0000856	656979	33965-42-3		0.91		0.8123	0.6355		1.27915	0.465775	0.232888	1.43561	1.83074	0.736127	1.11411		1.16955	0.245295	0.100141	0.946335	1.38068	0.89114	1.50107	1.05366	1.24438
508			N-delta-acetylornithine	LC/MS neg	43249	C00437	HMDB0003357	9920500			1.11		0.5696	0.5343		1.08419	0.21177	0.105885	1.07906	1.37896	0.992639	0.886097		1.20482	0.32568	0.132958	1.61012	1.55833	1.1062	1.00736	0.766905	1.18003
510			N2,N5-diacetylornithine	LC/MS neg	43591		HMDB0240345	65977	39825-23-5		1.56		0.0515	0.1545		0.914095	0.254954	0.127477	0.680537	0.721986	1.04645	1.2074		1.42797	0.427737	0.174623	1.93962	1.91253	1.04726	1.20633	0.960315	1.50176
513			trans-4-hydroxyproline	LC/MS pos early	32306	C01157	HMDB0000725	5810	51-35-4		1.32		0.0521	0.1547		0.937644	0.180341	0.0901704	0.827437	1.13374	0.747592	1.0418		1.23911	0.166497	0.0679721	1.30245	1.364	0.984988	1.09681	1.26418	1.42226
514			cis-4-hydroxyproline	LC/MS pos early	46732	C03440	HMDB0060460	440014	2584-71-6		1.18		0.2129	0.3177		0.891618	0.0714619	0.0357309	0.904384	0.837191	0.987706	0.837191		1.05154	0.261212	0.106639	1.27606	1.46532	0.89348	0.837191	1	0.837191
515			pro-hydroxy-pro	LC/MS pos early	35127		HMDB0006695	11902893	18684-24-7		0.69		0.91	0.6702		1.76583	1.23834	0.61917	1.27949	2.41853	0.281926	3.08338		1.21288	0.20771	0.0847973	1.13526	1.53154	1.29248	1.00793	0.992074	1.31801
518			N-methylproline	LC/MS pos early	37431		HMDB0094696	643474	475-11-6		1.12		0.5926	0.5441		0.848216	0.463286	0.231643	0.937166	1.29165	0.196253	0.967794		0.953119	0.328272	0.134016	0.631329	1.00776	1.36833	0.527637	0.94977	1.23389
519			N,N,N-trimethyl-alanylproline betaine (TMAP)	LC/MS pos early	62947		HMDB0240365				1.28		0.5635	0.5308		1.08717	0.389193	0.194596	0.89566	1.36509	0.63363	1.45432		1.39412	0.860825	0.351431	2.99785	1.01119	0.745831	1.75096	0.988815	0.870082
521			N-monomethylarginine	LC/MS pos early	43586	C03884	HMDB0029416	132862	53308-83-1		1.48		0.1302	0.251		0.688935	0.291345	0.145673	0.52845	1.0788	0.415203	0.733287		1.02046	0.239839	0.097914	0.588642	1.01729	1.02282	1.06665	1.32398	1.10338
522			argininate*	LC/MS pos early	57461		HMDB0003148	160437	157-07-3		0.99		0.7292	0.6064		1.05733	0.138632	0.0693159	0.988377	1.24155	1.07817	0.921208		1.05205	0.408587	0.166805	1.11911	1.73681	0.763449	0.526979	1.06852	1.09742
525			N-acetylhomocitrulline	LC/MS neg	62707						1.03		0.943	0.675		1.11332	0.308153	0.154076	1.12848	1.54343	0.874638	0.906719		1.14225	0.331455	0.135316	1.24922	1.60409	0.951071	0.654474	1.04893	1.3457
527		Creatine Metabolism	guanidinoacetate	LC/MS polar	43802	C00581	HMDB0000128	763	352-97-6		1.69		0.0322	0.1186		0.733147	0.128448	0.0642241	0.889019	0.750592	0.716761	0.576215		1.23744	0.462178	0.188683	1.02919	1.03053	1.39929	2.00194	1.32868	0.635037
528			creatine	LC/MS pos early	27718	C00300	HMDB0000064	586	57-00-1		1.16		0.5594	0.5288		1.24498	0.400037	0.200019	1.54591	1.58138	0.73492	1.1177		1.44696	0.546349	0.223046	2.4369	1.53523	0.864042	1.19665	1.51452	1.1344
529			creatinine	LC/MS pos early	513	C00791	HMDB0000562	588	60-27-5		1.04		0.7012	0.5942		0.973764	0.156738	0.0783691	0.880529	1.11256	0.801475	1.10049		1.01039	0.127944	0.0522331	1.18177	0.990714	0.787914	1.00929	1.04879	1.04387
530			creatine phosphate	LC/MS polar	33951	C02305	HMDB0001511	587;9548602	922-32-7		1.39		0.4743	0.4843		0.916145	0.420096	0.210048	1.53552	0.759111	0.600498	0.769447		1.2717	0.973191	0.397303	3.23613	0.728115	1	0.976007	1.01169	0.678261
544		Polyamine Metabolism	N-acetyl-isoputreanine	LC/MS pos early	62309			131802901			2.1		0.0129	0.0633		0.515285	0.160327	0.0801633	0.54473	0.436008	0.354837	0.725566		1.08315	0.085819	0.0350354	0.977726	1.10202	1.03636	1.19752	1.16302	1.02227
545			spermidine	LC/MS pos early	485	C00315	HMDB0001257	1102	124-20-9		5.34		0.2883	0.3726		0.853706	0.840776	0.420388	2.05611	0.807514	0.228823	0.322371		4.55586	9.07117	3.70329	23.0644	1.00919	0.405121	1.20634	0.809377	0.840738
550			(N(1) + N(8))-acetylspermidine	LC/MS pos early	57814	C00612 C01029	HMDB0001276 HMDB0002189	123689;496			2.75		0.0021	0.0195		0.655078	0.169391	0.0846954	0.787129	0.704787	0.406633	0.721761		1.79841	0.609584	0.248862	1.85435	2.04374	1.07579	1.04446	2.30445	2.4677
551			acisoga	LC/MS pos early	43258		HMDB0061384	129397	106692-36-8		1.37		0.4143	0.4495		0.750236	0.410651	0.205325	1.31858	0.78472	0.448823	0.448823		1.02912	0.557849	0.227741	0.994626	0.569418	0.448823	0.813396	1.42142	1.92705
552			spermine	LC/MS pos early	603	C00750	HMDB0001256	1103	71-44-3		5.79		0.1614	0.2775		0.55914	0.677384	0.338692	1.52911	0.521127	0.0931642	0.0931642		3.2351	6.145	2.50869	15.7692	1	0.374694	0.972539	0.582748	0.711366
556			5-methylthioadenosine (MTA)	LC/MS pos early	1419	C00170	HMDB0001173	439176	2457-80-9		1.92		0.0094	0.0527		0.722436	0.177084	0.088542	0.876979	0.826912	0.479498	0.706353		1.38688	0.41999	0.17146	2.0449	1.17572	0.962484	1.27189	1.75467	1.1116
560			4-acetamidobutanoate	LC/MS pos early	1558	C02946	HMDB0003681	18189	3025-96-5		1.26		0.5035	0.5036		0.848296	0.324027	0.162013	0.581618	1.23849	0.581618	0.991461		1.07188	0.527024	0.215157	1.46676	1.92018	0.602384	0.851802	1.00854	0.581618
563		Guanidino and Acetamido Metabolism	4-guanidinobutanoate	LC/MS pos early	15681	C01035	HMDB0003464	500	463-003;463-00-3		0.96		0.93	0.6719		1.30815	1.12714	0.56357	0.846302	2.97728	0.908519	0.500481		1.2495	0.752845	0.307348	2.32112	2.06556	0.633047	0.566932	0.968985	0.941368
564			guanidinosuccinate	LC/MS pos early	32446	C03139	HMDB0003157	439918	6133-30-8		1.11		0.9248	0.6719		0.850344	0.142539	0.0712694	0.962999	0.981885	0.752139	0.704352		0.946746	0.464773	0.189743	0.974281	1.33449	0.571227	0.571227	0.571227	1.65803
567		Glutathione Metabolism	glutathione, oxidized (GSSG)	LC/MS pos early	27727	D00031 C00127	HMDB0003337	65359	103239-24-3		8.62		0.1383	0.2578		0.63774	0.556662	0.278331	1.434	0.58876	0.34769	0.180511		5.49956	11.2691	4.60058	28.5011	0.714567	0.881754	0.899933	1.09525	0.904753
573			cysteine-glutathione disulfide	LC/MS pos early	35159	R00900	HMDB0000656	3080690	13081-14-6		1.48		0.2486	0.3429		0.824213	0.274644	0.137322	1.13497	0.966606	0.539452	0.655826		1.2173	0.759651	0.310126	2.7532	0.943297	0.718242	0.907587	0.948058	1.03339
574			S-methylglutathione	LC/MS neg	33944	C11347		115260	2922-56-7		3.09		0.2474	0.3418		0.789359	0.402679	0.20134	1.18648	1.08587	0.454173	0.430917		2.44271	3.80209	1.5522	10.1952	0.772224	0.885923	1.23034	0.727208	0.845348
577			cysteinylglycine disulfide*	LC/MS pos early	62103		HMDB0000709	22833544	70555-24-7		0.83		0.3635	0.4206		1.04899	0.320448	0.160224	0.77085	1.38253	0.778481	1.2641		0.867935	0.295078	0.120465	0.832355	1.09	0.578538	0.694708	0.664761	1.34725
579			5-oxoproline	LC/MS neg	1494	C01879 C02237	HMDB0000267	439685;7405	98-79-3		1.17		0.1202	0.2447		0.862123	0.0964112	0.0482056	0.807581	0.791177	0.847395	1.00234		1.00664	0.1696	0.069239	1.31093	1.0107	0.797503	1.00124	0.92073	0.998763
580			2-aminobutyrate	LC/MS pos early	42374	C02356	HMDB0000452	80283	1492-24-6		1.32		0.0108	0.0568		0.865475	0.056107	0.0280535	0.915327	0.912354	0.823537	0.810682		1.1458	0.204102	0.0833243	1.3667	0.983123	1.12075	1.42947	0.957889	1.01688
582			2-hydroxybutyrate/2-hydroxyisobutyrate	LC/MS polar	52281	C21297 C05984	HMDB0000729 HMDB00008	4277439;440864			1.1		0.707	0.5976		0.7047	0.421421	0.21071	0.679181	0.415512	1.3087	0.415409		0.772907	0.361806	0.147706	0.675259	0.472194	1.05428	1.36985	0.488914	0.576956
584			ophthalmate	LC/MS pos early	34592		HMDB0005765	7018721	495-27-2		3.6		0.1482	0.2692		0.27256	0.171748	0.0858741	0.505898	0.250351	0.242047	0.0919462		0.980627	1.1261	0.459729	3.06233	0.13506	0.469809	1.4941	0.352955	0.369504
593			CoA-glutathione*	LC/MS neg	62804	C00920		46873828	6477-52-7		1.25		0.3632	0.4206		0.401735	0	0	0.401735	0.401735	0.401735	0.401735		0.501446	0.244241	0.0997108	1	0.401735	0.401735	0.401735	0.401735	0.401735
632	Peptide	Gamma-glutamyl Amino Acid	gamma-glutamylalanine	LC/MS pos early	37063	C03738	HMDB0029142	440103	5875-41-2		1.47		0.5041	0.5036		0.733649	0.56029	0.280145	0.429264	1.3772	0.129644	0.998484		1.07787	0.585538	0.239045	0.129644	1.53763	1.00152	0.813817	1.7962	1.18841
634			gamma-glutamylglutamate	LC/MS pos early	36738	C05282	HMDB0011737	92865	1116-22-9		3.28		0.0347	0.125		0.273359	0.237147	0.118573	0.112508	0.614797	0.253624	0.112508		0.896986	0.279381	0.114057	1.34878	0.701314	0.632047	1.02684	1	0.672937
635			gamma-glutamylglutamine	LC/MS pos early	2730	C05283	HMDB0011738	150914	10148-81-9		1.31		0.7473	0.6159		0.789578	0.186494	0.0932468	0.760926	1.06112	0.656125	0.680145		1.03073	0.449069	0.183332	0.180529	1.28811	0.988649	1.01135	1.39684	1.3189
636			gamma-glutamylglycine	LC/MS pos early	33949		HMDB0011667	100099	1948-29-4		1.97		0.0404	0.1383		0.589263	0.24993	0.124965	0.520455	0.913414	0.311613	0.611569		1.15806	0.177712	0.0725507	1.1103	1.20372	0.968014	1.37174	1.33643	0.958186
637			gamma-glutamylhistidine	LC/MS pos early	18245		HMDB0029151	7017195	37460-15-4		2.38		0.0501	0.1536		0.59051	0.36252	0.18126	0.307276	0.766114	0.271893	1.01676		1.40749	0.314079	0.128222	1.30097	1.70851	1.60212	1.11318	1.72221	0.997952
638			gamma-glutamylisoleucine*	LC/MS pos early	34456		HMDB0011170	22885096			1.23		0.4224	0.4541		0.892346	0.420705	0.210352	0.803298	1.41372	0.395322	0.957046		1.09866	0.32662	0.133342	1.3536	1.1935	0.598736	0.956506	0.974119	1.51552
639			gamma-glutamylleucine	LC/MS pos early	18369		HMDB0011171	151023	2566-39-4		1.2		0.447	0.4689		0.79014	0.413636	0.206818	0.695324	1.38223	0.418872	0.66413		0.947501	0.285983	0.116752	0.991525	1.16158	0.539775	0.685824	1.00848	1.29783
640			gamma-glutamyl-alpha-lysine	LC/MS pos early	55015			65254			1.46		0.1975	0.31		0.736802	0.446407	0.223204	0.588809	1.3743	0.334379	0.649719		1.07517	0.258413	0.105497	0.93879	1.13889	0.708864	0.949095	1.33005	1.38531
642			gamma-glutamylmethionine	LC/MS pos early	44872		HMDB0029155	7009567	17663-87-5		1.43		0.4293	0.4592		1.20892	0.873743	0.436872	0.824647	2.47814	0.501746	1.03114		1.72329	0.758222	0.309543	0.351503	2.28647	1.65955	1.4866	2.26268	2.29294
643			gamma-glutamylphenylalanine	LC/MS pos early	33422		HMDB0000594	111299	7432-24-8		1.18		0.3777	0.4293		0.920733	0.407051	0.203525	0.91985	1.49392	0.585817	0.683342		1.08646	0.194689	0.0794814	0.929291	1.26886	0.831581	1.14226	1.01791	1.32889
644			gamma-glutamylthreonine	LC/MS pos early	33364		HMDB0029159	76078708	5652-48-2		1.6		0.1971	0.31		0.725548	0.747777	0.373888	0.249161	1.80821	0.204911	0.639905		1.1578	0.298019	0.121666	0.981733	1.21866	0.724936	1.17575	1.62431	1.22141
645			gamma-glutamyltryptophan	LC/MS pos early	33947		HMDB0029160	3989307	66471-20-3		1.5		0.0542	0.159		0.682723	0.219804	0.109902	0.674886	0.996097	0.529576	0.530334		1.02621	0.165165	0.0674283	1.00725	0.930829	1.16209	1.25893	0.794223	1.0039
646			gamma-glutamyltyrosine	LC/MS neg	2734		HMDB0011741	94340	7432-23-7		1.55		0.1901	0.3042		0.708655	0.513587	0.256793	0.588544	1.44904	0.263699	0.533339		1.09787	0.327619	0.13375	0.823791	1.04666	1.14896	1.70359	0.800818	1.06343
647			gamma-glutamylvaline	LC/MS pos early	43829		HMDB0011172	7015683	2746-34-1		1.34		0.2749	0.3638		0.735433	0.359763	0.179882	0.660032	1.21525	0.345341	0.721108		0.984884	0.260555	0.106371	1.31165	1.01689	0.593908	0.983112	0.804131	1.19962
649			gamma-glutamylcitrulline*	LC/MS pos early	62104						1.15		0.8349	0.6416		0.981345	0.443378	0.221689	1.09069	1.56311	0.652108	0.619472		1.13045	0.475085	0.193953	0.255306	1.31752	0.946875	1.52661	1.25871	1.47768
652		Dipeptide Derivative	isoleucylhydroxyproline*	LC/MS pos early	63051		HMDB0028908	61158802			1.02		0.8007	0.634		1.08381	0.403401	0.201701	1.27827	1.47583	0.540849	1.04029		1.10098	0.209366	0.0854735	1.17063	1.31014	0.749614	1.16157	0.959708	1.25423
653			leucylhydroxyproline*	LC/MS pos early	63052		HMDB0028930	20847829			0.88		0.9626	0.681		1.35818	0.711573	0.355787	1.91541	1.60549	0.314157	1.59767		1.19071	0.349273	0.14259	1.36264	1.46375	1.12898	1	0.621614	1.56727
829		Dipeptide	glycylvaline	LC/MS pos early	18357		HMDB0028854	2724807	1963-21-9		0.82		0.7256	0.6049		0.750641	0.540891	0.270446	0.420949	1.55092	0.609744	0.420949		0.613966	0.309516	0.126359	0.873638	0.420949	0.420949	0.420949	0.420949	1.12636
947			prolylglycine	LC/MS pos early	40703		HMDB0011178	6426709	2578-57-6		0.69		0.1796	0.2982		1.35196	0.581036	0.290518	1.16536	2.21541	0.972461	1.0546		0.936655	0.352211	0.143789	0.84299	1.40773	0.62364	0.480828	1.07233	1.19241
1190		Acetylated Peptides	phenylacetylglycine	LC/MS neg	33945	C05598	HMDB0000821	68144	500-98-1		1.06		0.665	0.5799		0.97946	0.317718	0.158859	1.03852	1.16832	1.19679	0.51422		1.03351	0.797278	0.325487	0.96604	0.429956	0.233206	0.548679	2.11312	1.91006
1197			phenylacetyltaurine	LC/MS neg	63154			2179693	33953-90-1		2.29		0.4714	0.4832		0.801099	0.350919	0.17546	0.981664	0.647876	1.18302	0.391841		1.83122	1.73233	0.707219	2.01947	0.391841	0.391841	0.391841	4.23232	3.55999
1219		Modified Peptides	N,N-dimethyl-pro-pro	LC/MS pos early	64571						1.46		0.2402	0.3374		0.774452	0.303229	0.151615	1.04909	0.966948	0.376175	0.705598		1.13397	0.558319	0.227933	2.22728	0.836589	0.663123	1.11626	0.927485	1.03305
1220	Carbohydrate	Glycolysis, Gluconeogenesis, and Pyruvate Metabolism	1,5-anhydroglucitol (1,5-AG)	LC/MS neg	20675	C07326	HMDB0002712	64960	154-58-5		0.86		0.1998	0.3115		1.16337	0.203524	0.101762	1.2851	1.38554	1.01323	0.9696		0.997078	0.10798	0.0440828	1.06205	0.979538	0.808338	0.958151	1.10114	1.07325
1223			glucose	LC/MS polar	20488	C00031	HMDB0000122	5793	50-99-7		1.08		0.2845	0.3724		0.983456	0.0600415	0.0300207	0.952971	0.9858	0.928665	1.06639		1.06601	0.143017	0.0583865	1.22398	1.01757	0.845881	0.987096	1.12671	1.19486
1230			fructose 1,6-diphosphate/glucose 1,6-diphosphate/myo-inositol diphosphates	LC/MS neg	46896	C05378 C00354 C01231	HMDB0003514 HMDB0001058	10404962;3934;90658350;124383956;4453;445557;718;82400			5.56		0.7926	0.6322		0.625774	0.392566	0.196283	1.17007	0.338426	0.338426	0.656172		3.47761	7.68525	3.13749	19.1651	0.338426	0.338426	0.346889	0.338426	0.338426
1231			2,3-diphosphoglycerate	LC/MS neg	15664	C01159	HMDB0001294	186004	102783-53-9		0.89		0.2783	0.3659		1.79589	2.15765	1.07882	4.86582	1.72614	0.160882	0.43071		1.59276	3.51501	1.435	8.76531	0.242429	0.157601	0.270427	0.0217743	0.0990229
1236			2-phosphoglycerate	LC/MS polar	35629	C00631	HMDB0000362	59	70195-25-4		1.72		0.2008	0.3117		0.714596	0.393137	0.196568	1.28026	0.638932	0.374933	0.564264		1.22595	0.638997	0.260869	2.08506	1.02079	1.8574	1.15734	0.860207	0.374933
1237			3-phosphoglycerate	LC/MS pos early	1414	C00597	HMDB0000807	724	80731-10-8		0.93		0.6593	0.5763		1.05019	0.800131	0.400065	2.10153	1.22116	0.299283	0.578791		0.977862	1.25525	0.512455	3.51881	0.479574	0.353172	0.778836	0.389011	0.347773
1238			phosphoenolpyruvate (PEP)	LC/MS pos early	597	C00074	HMDB0000263	1005	10526-80-4		2.66		0.603	0.5522		0.457507	0.400351	0.200176	1.04735	0.367194	0.20774	0.20774		1.21726	2.05427	0.838652	5.36992	0.300206	0.20774	0.265283	0.952646	0.20774
1239			pyruvate	LC/MS neg	42582	C00022	HMDB0000243	1060	127-17-3		1.23		0.2035	0.3135		0.842977	0.200067	0.100033	0.85502	1.04909	0.570107	0.897688		1.03447	0.170735	0.0697021	0.845782	1.27943	0.833456	1.05309	1.12436	1.07067
1240			lactate	LC/MS polar	527	C00186	HMDB0000190	612	79-33-4		1.11		0.5495	0.5264		0.826559	0.211376	0.105688	0.896657	0.947449	0.511664	0.950467		0.918917	0.200626	0.0819053	0.992317	1.07165	0.686052	0.64159	1.03795	1.08394
1243			glycerate	LC/MS polar	1572	C00258	HMDB0006372 HMDB0000139	752;439194	600-19-1		1.15		0.5064	0.5045		0.850715	0.0753696	0.0376848	0.835866	0.961106	0.796998	0.808889		0.97416	0.28552	0.116563	1.30328	1.22459	0.71771	0.566129	1.03544	0.997804
1262		Pentose Metabolism	ribitol	LC/MS polar	15772	C00532 C01904 C00474 C00379	HMDB0002917 HMDB0000508 HMDB0001851 HMDB0000568	6912	488-81-3		1.26		0.0572	0.1637		0.843113	0.138532	0.0692659	0.722866	0.929333	0.727649	0.992605		1.05807	0.105438	0.0430448	1.14008	1.05192	0.947144	1.22398	0.977927	1.0074
1263			ribonate	LC/MS polar	27731	C01685	HMDB0000867	5460677	5336-08-03		1.28		0.1001	0.2204		0.803007	0.17152	0.08576	0.609693	0.76632	1.02546	0.810559		1.02421	0.162078	0.0661681	1.24613	1.08714	0.800978	0.924747	1.13721	0.949064
1267			xylose	LC/MS polar	15581	C00181	HMDB0000098	135191	609-06-3		1.19		0.495	0.4996		0.781249	0.228518	0.114259	0.608562	0.669603	1.11571	0.731125		0.93025	0.314493	0.128391	1	0.466757	1.19518	0.690095	1.31337	0.916102
1269			arabinose	LC/MS polar	575	C00216	HMDB0029942	66308	28697-53-2		1.2		0.5028	0.5036		0.71559	0.166308	0.083154	0.619422	0.892937	0.814606	0.535395		0.859207	0.351886	0.143657	1.47794	0.535395	0.951741	0.737956	0.916822	0.535395
1277			arabitol/xylitol	LC/MS polar	48885	C00542 C01904 C00379	HMDB0002917 HMDB0001851 HMDB0000568	6912;94154			1.38		0.1496	0.2697		0.853761	0.369831	0.184915	0.702778	1.40127	0.587887	0.723107		1.17607	0.21328	0.0870713	1.2056	1.29771	1.49478	0.881465	1.02501	1.15183
1283			arabonate/xylonate	LC/MS polar	48255	C00502 C05411	HMDB0000539	122045;6602431			1.17		0.6069	0.5529		0.813537	0.102713	0.0513567	0.707821	0.87999	0.920598	0.745741		0.952156	0.33964	0.138657	1.26993	1.17933	0.626954	0.462323	1.23215	0.942249
1288			sedoheptulose	LC/MS polar	53237	C02076	HMDB0003219	5459879	3019-74-7		1.21		0.328	0.4018		0.957407	0.176283	0.0881414	0.869266	0.869266	0.869266	1.22183		1.15894	0.421783	0.172192	0.947057	0.869266	1	0.928487	1.98219	1.22663
1290			lyxonate	LC/MS polar	61858		HMDB0060255				0.93		0.6756	0.5828		0.962196	0.249627	0.124814	0.958846	1.21188	0.621949	1.05611		0.890352	0.23774	0.0970569	1.14815	1.04115	0.557742	0.817315	0.692112	1.08564
1295		Glycogen Metabolism	maltotetraose	LC/MS neg	15910	C02052	HMDB0001296	439639	34612-38-9		45.56		0.7116	0.6008		0.0375674	0.0625801	0.03129	0.131438	0.00627736	0.00627736	0.00627736		1.71294	4.17859	1.7059	10.2424	0.00627736	0.00627736	0.010081	0.00627736	0.00627736
1300			maltose	LC/MS polar	15586	C00208	HMDB0000163	10991489	6363-53-7		8.51		0.3632	0.4206		0.0217766	0	0	0.0217766	0.0217766	0.0217766	0.0217766		0.185621	0.401334	0.163844	1.00484	0.0217766	0.0217766	0.0217766	0.0217766	0.0217766
1326		Disaccharides and Oligosaccharides	sucrose	LC/MS neg	1519	C00089	HMDB0000258	5988	57-50-1		1.14		0.8873	0.6606		1.23159	0.822474	0.411237	0.628135	2.43339	1.07716	0.787667		1.3994	1.02411	0.418089	2.8465	2.57017	0.5602	0.750138	0.746533	0.922837
1347		Fructose, Mannose and Galactose Metabolism	fructose	LC/MS polar	577	C00095	HMDB0000660	2723872	57-48-7		1.07		0.764	0.6215		1.07697	0.717637	0.358818	0.436638	0.587659	2.00062	1.28296		1.15227	0.498754	0.203615	0.347483	1.43446	1.06104	0.938962	1.81135	1.32035
1352			mannitol/sorbitol	LC/MS polar	46142	C00392 C00794	HMDB0000247 HMDB0000765	6251;5780			0.99		0.8677	0.6558		0.855329	0.458295	0.229147	0.453152	1.28758	0.465416	1.21517		0.849985	0.29819	0.121736	1.17893	0.62751	1.12771	1.02231	0.683993	0.45946
1353			mannose	LC/MS polar	584	C00159 C02209 C00936	HMDB0000169	185698;82308;18950;439680	3458-28-4		1.11		0.3195	0.3955		0.952352	0.149225	0.0746127	0.892556	0.801203	0.962602	1.15305		1.05377	0.139906	0.0571165	1.11481	0.876636	0.907814	1.21687	1.17383	1.03264
1369			2-ketogulonate	LC/MS polar	15306	C15673	HMDB0011732	102424	342385-52-8		1.5		0.4493	0.4692		0.613899	0.0507456	0.0253728	0.604124	0.54936	0.669807	0.632306		0.919812	0.487036	0.198832	1.61061	1.12887	0.557327	0.221623	1.12931	0.871135
1373			galactonate	LC/MS polar	27719	C15930 C00880	HMDB0000565	12310779;128869	299-28-5		1.42		0.0809	0.1985		0.636612	0.176233	0.0881167	0.528744	0.889419	0.623827	0.504459		0.907042	0.227808	0.0930023	1.12518	1.03169	0.645805	0.590728	1.04033	1.00852
1407		Aminosugar Metabolism	glucuronate	LC/MS polar	15443	C16245	HMDB0000127	441478;94715;23677976;65041;444791	207300-70-7		1.9		0.0074	0.0443		0.574431	0.161132	0.0805659	0.449727	0.486281	0.554533	0.807182		1.08914	0.293707	0.119905	1.60203	1.20484	0.898111	0.753138	1.02557	1.05118
1419			N-acetylneuraminate	LC/MS pos early	32377	C00270	HMDB0000230	439197	131-48-6		1.29		0.1266	0.2487		0.916813	0.163381	0.0816904	0.874151	1.08497	0.708963	0.999172		1.18483	0.351255	0.143399	1.87565	1.13462	0.918213	1.00569	1.17395	1.00083
1432			erythronate*	LC/MS polar	42420		HMDB0000613	2781043	88759-55-1		1.35		0.0509	0.1536		0.836832	0.154836	0.0774179	0.706692	1.04129	0.727493	0.87185		1.1306	0.234273	0.0956416	1.38456	1.35894	0.802252	0.911809	1.16364	1.16238
1434			N-acetylglucosamine/N-acetylgalactosamine	LC/MS pos early	46539	C01074	HMDB0000212 HMDB0000215	84265;439174			2.24		0.0192	0.0847		0.622092	0.220442	0.110221	0.454341	0.761684	0.415081	0.85726		1.39587	0.703218	0.287088	2.64438	0.989227	0.795428	1.01158	1.80646	1.12817
1435			N-glycolylneuraminate	LC/MS polar	37123	C03410	HMDB0000833	123802	1113-83-3		3.89		0.009	0.0522		0.423325	0	0	0.423325	0.423325	0.423325	0.423325		1.64653	1.47473	0.602057	4.61355	1.15953	1.17836	0.642996	1.36509	0.919676
1436		Advanced Glycation End-product	N6-carboxymethyllysine	LC/MS pos early	36713		HMDB0240347	123800	5746-04-03		1.04		0.824	0.6374		1.02841	0.152339	0.0761696	1.0063	0.874719	0.993699	1.2389		1.06896	0.425836	0.173847	1.53752	1.22457	0.331463	0.930215	1.37938	1.01063
1440	Energy	TCA Cycle	citrate	LC/MS neg	1564	C00158	HMDB0000094	311	77-92-9		0.99		0.8075	0.6347		1.00486	0.0278218	0.0139109	0.976368	1.04306	0.998612	1.00141		0.997862	0.13303	0.0543093	0.99888	0.942314	0.862137	1.25093	0.944529	0.988387
1442			aconitate [cis or trans]	LC/MS neg	46173	C02341 C004174	HMDB0000958 HMDB000072	643757;444212			1.17		0.1659	0.2836		0.85417	0.0891223	0.0445612	0.983788	0.822406	0.780434	0.830055		0.996661	0.201058	0.0820817	1.2072	0.904636	0.864811	1.29589	0.825964	0.881466
1445			isocitric lactone	LC/MS polar	54724			98259	4702-32-3		1.41		0.3018	0.3827		0.929949	0.458202	0.229101	0.983674	1.51509	0.409904	0.811126		1.31112	0.6735	0.274955	2.6604	1.17573	1.15868	0.815814	1.03975	1.01633
1446			alpha-ketoglutarate	LC/MS polar	528	C00026	HMDB0000208	51	305-72-6;328-50-7;22202-68-2		1.33		0.2703	0.3592		0.873687	0.140584	0.0702919	0.811649	1.00145	0.976767	0.704883		1.15828	0.412219	0.168288	0.515434	1.03889	1.19604	1.64661	0.998554	1.55416
1448			succinylcarnitine (C4-DC)	LC/MS pos early	37058		HMDB0061717	71464481	256928-74-2		1.91		0.6165	0.5587		0.680016	0.244555	0.122277	1	0.742474	0.488795	0.488795		1.2979	1.74355	0.711803	4.83237	0.488795	0.488795	0.999866	0.488795	0.488795
1449			succinate	LC/MS pos early	1437	C00042	HMDB0000254	1110	110-15-6		1.13		0.8541	0.653		1.02058	0.405862	0.202931	1.56223	1.09012	0.647202	0.782788		1.15342	0.6796	0.277445	2.44904	0.88858	0.477496	0.837108	1.09649	1.17178
1450			fumarate	LC/MS polar	1643	C00122	HMDB0000134	444972	100-17-8		1.46		0.1448	0.2639		0.884582	0.320828	0.160414	0.820444	1.3419	0.592482	0.783503		1.29498	0.501927	0.204911	0.780386	1.14997	1.04586	1.57646	1.04476	2.17243
1452			malate	LC/MS neg	1303	C00497 C00149 C00711	HMDB0000744 HMDB0031518 HMDB0000156	525	6915-15-7		1.47		0.1668	0.2844		0.876033	0.286477	0.143238	0.815488	1.22274	0.531221	0.934681		1.2883	0.497597	0.203143	1.91507	0.959358	0.693266	1.2665	1.04064	1.85496
1456			itaconate	LC/MS polar	18373	C00490	HMDB0002092	811	97-65-4		2.13		0.0026	0.0221		0.884494	0.113554	0.0567771	0.911826	0.936084	0.971841	0.718224		1.88768	0.63558	0.259475	1.22236	2.472	1.3482	1.40158	2.22172	2.66022
1457			tricarballylate	LC/MS polar	15729	C19806	HMDB0031193	14925	99-14-9		2.22		0.3894	0.4348		0.885736	0.489304	0.244652	1.5044	0.700398	0.991002	0.347144		1.96869	2.62595	1.07204	0.73792	1.009	0.838765	0.496954	7.29027	1.43922
1463			citraconate/glutaconate	LC/MS polar	47076	C02226 C02214	HMDB0000620 HMDB0000634	643798;5280498			6.6		0.0183	0.0826		0.546917	0.276608	0.138304	0.533976	0.912883	0.24171	0.499098		3.60717	3.62708	1.48075	10.5548	3.78383	3.12362	0.450512	1.08712	2.64316
1467		Oxidative Phosphorylation	acetylphosphate	LC/MS polar	15488	C00227	HMDB0001494	186	94249-01-1		1.21		0.8829	0.6598		0.998299	0.523381	0.26169	1.78328	0.74775	0.731082	0.731082		1.21124	1.13569	0.463642	3.52844	0.731082	0.731082	0.814656	0.731082	0.731082
1469			phosphate	LC/MS pos early	42109	C00009	HMDB0001429	1061	7664-38-2		1.09		0.5282	0.5158		0.870679	0.248242	0.124121	0.993317	0.983983	0.498582	1.00684		0.952466	0.0984079	0.0401748	1.07684	0.915044	0.849136	1.00668	0.840761	1.02633
1472	Lipid	Fatty Acid Synthesis	malonylcarnitine	LC/MS pos early	37059		HMDB0002095	22833583	853728-01-5		1.75		0.4432	0.466		0.908044	0.284505	0.142253	1.19627	1.09297	0.588943	0.753992		1.59056	1.7022	0.694922	5.02407	0.588943	0.753954	1.35745	0.990902	0.828034
1473			malonate	LC/MS neg	15872	C00383	HMDB0000691	867	141-82-2;26522-22-85-0		1.18		0.4506	0.4698		0.994453	0.209198	0.104599	0.715699	1.00809	1.22256	1.03146		1.16995	0.375474	0.153287	0.739685	1.50936	0.866627	1.69809	1.21406	0.991906
1488		Short Chain Fatty Acid	butyrate/isobutyrate (4:0)	LC/MS neg	40605	C00246	HMDB0000039	264	109-92-6		0.89		0.5358	0.5205		1.12161	0.467408	0.233704	0.53341	1.01266	1.63535	1.30501		0.998163	0.732417	0.299008	0.754467	0.801377	0.607668	0.279689	1.17499	2.37079
1489			valerate (5:0)	LC/MS neg	33443	C00803	HMDB0000892	7991	109-52-4		0.94		0.8188	0.6362		0.865217	0.337953	0.168976	0.438065	0.756471	1.08439	1.18194		0.814966	0.309082	0.126182	0.918897	1.16154	0.695742	0.313699	0.717186	1.08273
1490		Medium Chain Fatty Acid	caproate (6:0)	LC/MS neg	32489	C01585	HMDB0000535	8892	142-62-1		0.81		0.0813	0.199		1.08855	0.189457	0.0947285	1.00614	0.981849	1.37234	0.993862		0.878527	0.0421658	0.0172141	0.875965	0.933681	0.874367	0.807322	0.905638	0.874187
1491			heptanoate (7:0)	LC/MS neg	1644	C17714	HMDB0000666	8094	111-14-8		0.91		0.6147	0.5577		0.966554	0.235662	0.117831	1.04325	0.651688	1.21453	0.956749		0.884246	0.206234	0.0841945	1.06467	1.18154	0.714326	0.923998	0.73145	0.689497
1496			cis-4-decenoate (10:1n6)*	LC/MS neg	62873		HMDB0004980	5282726	505-90-8		0.91		0.5528	0.5277		1.11646	0.273397	0.136698	1.41123	0.776406	1.0374	1.2408		1.01603	0.344384	0.140594	1.22654	0.499851	0.865331	1.04363	1.51925	0.94158
1499			(2 or 3)-decenoate (10:1n7 or n8)	LC/MS neg	63436						0.93		0.9554	0.6784		1.15755	0.722674	0.361337	1.03517	0.496494	2.18485	0.913697		1.07422	0.471908	0.192655	0.851922	0.49199	1.16898	1.78567	1.39736	0.749378
1501			10-undecenoate (11:1n1)	LC/MS neg	32497	C13910	HMDB0033724	14891	1333-28-4		1.43		0.3317	0.4044		1.25677	0.495073	0.247536	1.47354	0.701142	1.82755	1.02484		1.7956	0.9545	0.389673	1.55262	1.07576	2.94468	3.05332	0.944495	1.20271
1503			laurate (12:0)	LC/MS neg	1645	C02679	HMDB0000638	3893	143-07-7		0.78		0.2129	0.3177		1.20227	0.370529	0.185265	0.990457	0.991503	1.7551	1.07201		0.94378	0.146435	0.0597817	0.815481	1.0085	0.790157	0.90204	1.19093	0.955568
1505			5-dodecenoate (12:1n7)	LC/MS neg	33968		HMDB0000529	5312378	2430-94-6		0.71		0.3271	0.4018		1.42226	0.798011	0.399006	1.04231	1.0663	2.61745	0.962997		1.00357	0.304581	0.124345	0.768142	0.850242	0.907123	1.50473	1.2449	0.746269
1508		Long Chain Saturated Fatty Acid	myristate (14:0)	LC/MS neg	1365	C06424	HMDB0000806	11005	544-63-8		0.71		0.3362	0.4088		1.28296	0.720148	0.360074	0.96527	0.87571	2.36177	0.929088		0.907274	0.244816	0.0999456	1.3337	0.779391	0.735648	0.975172	0.965487	0.654246
1510			pentadecanoate (15:0)	LC/MS neg	1361	C16537	HMDB0000826	13849	1002-84-2;10002-84-2		0.89		0.1282	0.2506		1.01418	0.0758046	0.0379023	1.08534	0.913744	1.05762	1		0.906611	0.132846	0.0542341	1.10481	0.803977	0.767346	0.892002	1.02827	0.84326
1511			palmitate (16:0)	LC/MS neg	1336	C00249	HMDB0000220	985	57-10-3		0.77		0.1073	0.2285		1.12086	0.257221	0.128611	0.991792	0.966333	1.50528	1.02002		0.866493	0.221627	0.0904789	1.23814	0.715725	0.63203	0.861279	0.997472	0.754312
1513			margarate (17:0)	LC/MS neg	1121		HMDB0002259	10465	506-12-7		0.8		0.1301	0.251		1.0648	0.204597	0.102299	1.183	1.01779	1.26034	0.79804		0.853508	0.153001	0.0624624	1.06579	0.724989	0.675329	0.77907	0.982206	0.893661
1515			stearate (18:0)	LC/MS neg	1358	C01530	HMDB0000827	5281	57-11-4		0.8		0.1385	0.2578		1.0191	0.214379	0.10719	0.978577	0.938906	1.32696	0.831948		0.82028	0.170824	0.0697388	1.06905	0.688483	0.599724	0.773355	0.942838	0.848229
1517			nonadecanoate (19:0)	LC/MS neg	1356	C16535	HMDB0000772	12591	646-30-0		0.54		0.0391	0.1353		1.37494	0.478389	0.239195	1.81355	1.73972	1.11186	0.834644		0.742854	0.209666	0.085596	0.732698	0.578106	0.509589	0.81634	0.714315	1.10607
1518			arachidate (20:0)	LC/MS neg	1118	C06425	HMDB0002212	10467	506-30-9		0.75		0.1235	0.2461		1.37995	0.332033	0.166016	1.30023	0.990076	1.4385	1.79099		1.03459	0.299596	0.12231	1.04273	0.64366	1.00992	1.37078	1.36999	0.770444
1530		Long Chain Monounsaturated Fatty Acid	palmitoleate (16:1n7)	LC/MS neg	33447	C08362	HMDB0003229	445638	373-49-9		0.54		0.0761	0.1952		1.37136	0.705194	0.352597	1.02357	0.846519	2.40548	1.20985		0.746857	0.43881	0.179143	1.52823	0.467125	0.458148	0.667051	0.976427	0.384161
1532			10-heptadecenoate (17:1n7)	LC/MS neg	33971		HMDB0060038	5312435	29743-97-3		0.69		0.0773	0.1966		1.22958	0.336867	0.168434	1.2635	1.00938	1.69248	0.952957		0.847019	0.319889	0.130594	1.38915	0.555089	0.521022	0.772377	0.990621	0.853852
1534			oleate/vaccenate (18:1)	LC/MS neg	52285	C01712 C08367 C00712 C21944	HMDB0000207 HMDB0000573 HMDB0003231 HMDB0240219	637517;445639;5281127;5282761			0.73		0.0906	0.2091		1.0791	0.245	0.1225	1.01186	0.880022	1.43638	0.988143		0.784776	0.312801	0.127701	1.29931	0.607943	0.446121	0.675173	1.01384	0.666273
1541			10-nonadecenoate (19:1n9)	LC/MS neg	33972		HMDB0013622	5312513	73033-09-7		0.76		0.265	0.3552		1.23488	0.453144	0.226572	1.2099	0.856718	1.87867	0.994216		0.941638	0.176834	0.072192	1.19798	0.759926	0.71856	0.995642	1.00436	0.973363
1544			eicosenoate (20:1)	LC/MS neg	33587	C16526	HMDB0002231 HMDB0062436	5282769;5282768;94159			0.38		0.0444	0.1428		2.04126	1.36046	0.680228	4.04471	1.07298	1.34295	1.70439		0.765702	0.261288	0.10667	0.868707	0.501171	0.433219	0.716448	1.02654	1.04812
1548			erucate (22:1n9)	LC/MS neg	1552	C08316	HMDB0002068	8216;5281116	112-86-7		0.69		0.497	0.5		1.51715	0.933973	0.466987	1.82725	0.456171	1.14655	2.63864		1.04353	0.516803	0.210984	1.24482	0.328763	1.15114	1.61029	1.43119	0.494949
1551		Long Chain Polyunsaturated Fatty Acid (n3 and n6)	tetradecadienoate (14:2)*	LC/MS neg	62850		HMDB0000560	5312409	39039-37-7		0.84		0.8211	0.637		1.23278	0.769664	0.384832	1.22825	0.470262	2.28769	0.944932		1.03338	0.427633	0.174581	0.918064	0.559054	1.09676	1.82118	0.995411	0.809804
1552			hexadecatrienoate (16:3n3)	LC/MS neg	57651			91820460	7561-64-0		0.64		0.3887	0.4347		1.36876	0.823861	0.41193	1.19823	0.560176	2.51938	1.19725		0.882424	0.136469	0.0557131	0.837198	0.824402	0.786622	1.01918	1.08369	0.743444
1558			stearidonate (18:4n3)	LC/MS neg	33969	C16300	HMDB0006547	5312508	111174-40-4		0.55		0.0409	0.1383		1.4007	0.465973	0.232987	1.37453	0.808942	1.94377	1.47556		0.767163	0.192045	0.078402	1.06328	0.654557	0.575027	0.751656	0.931855	0.626599
1561			eicosapentaenoate (EPA; 20:5n3)	LC/MS neg	18467	C06428	HMDB0001999	446284	10-2005-9;10417-94-4		0.41		0.0325	0.1191		1.75105	0.863001	0.431501	1.67352	0.802354	2.89729	1.63102		0.71371	0.451657	0.184388	1.48781	0.599154	0.266943	0.399997	0.992772	0.535588
1562			heneicosapentaenoate (21:5n3)	LC/MS neg	57658			11998573	24257-10-1		0.69		0.1442	0.2634		1.39768	0.472922	0.236461	1.65887	0.976257	1.93184	1.02374		0.970472	0.418129	0.170701	1.68011	1.07674	0.582204	0.559259	1.10245	0.822076
1563			docosapentaenoate (n3 DPA; 22:5n3)	LC/MS neg	32504	C16513	HMDB0001976 HMDB0006528	6441454	2234-74-4		0.59		0.0641	0.1769		1.09753	0.328001	0.164	1.21006	0.648524	1.42682	1.1047		0.642133	0.322737	0.131757	1.10111	0.584347	0.239117	0.363079	0.898893	0.666256
1564			docosahexaenoate (DHA; 22:6n3)	LC/MS neg	44675	C06429	HMDB0002183	445580	6217-54-5		0.69		0.1374	0.2578		1.17604	0.368261	0.18413	1.30665	0.782436	1.62399	0.991092		0.813923	0.339859	0.138747	1.29839	0.670565	0.331973	0.638534	1.03996	0.904126
1565			docosatrienoate (22:3n3)	LC/MS neg	32417	C16534	HMDB0002823	5312556	59708-86-0		0.84		0.5486	0.5264		1.05948	0.407401	0.2037	1.37898	0.531263	1.38184	0.945844		0.887357	0.370247	0.151153	0.86459	0.544962	0.804501	1.05416	1.52467	0.531263
1566			nisinate (24:6n3)	LC/MS neg	57810		HMDB0013025	11792612	68378-49-4		0.45		0.0143	0.0689		2.14509	0.518266	0.259133	2.63603	2.06361	2.42735	1.45337		0.970067	0.464981	0.189828	1.21476	0.688836	0.294061	0.785237	1.57413	1.26337
1567			hexadecadienoate (16:2n6)	LC/MS neg	57652		HMDB0000477	13932172	28290-73-5		0.78		0.0819	0.1996		1.07103	0.203543	0.101771	0.938841	0.864805	1.2995	1.18097		0.830181	0.184412	0.0752858	1.09394	0.698923	0.711099	0.73475	1.0394	0.702975
1568			linoleate (18:2n6)	LC/MS neg	1105	C01595	HMDB0000673 HMDB0006270	5280450	60-33-3		0.72		0.05	0.1536		1.06785	0.159957	0.0799784	1.00631	0.965029	1.30639	0.99369		0.773629	0.268638	0.109671	1.16355	0.640697	0.48372	0.634686	1.05061	0.668513
1570			linolenate [alpha or gamma; (18:3n3 or 6)]	LC/MS neg	34035	C06426 C06427	HMDB0001388 HMDB0003073	5280933;5280934			0.54		0.033	0.1203		1.28633	0.527709	0.263855	1.0893	0.913502	2.06888	1.07365		0.688741	0.250764	0.102374	1.05483	0.591712	0.424676	0.583717	0.945173	0.532341
1571			dihomo-linoleate (20:2n6)	LC/MS neg	17805	C16525	HMDB0005060	6439848	2091-39-6		1.02		0.9125	0.6706		0.895192	0.186771	0.0933853	1.00225	0.808871	1.09161	0.678037		0.912341	0.191798	0.078301	1.1231	0.778657	0.626987	0.861145	1.0864	0.997753
1573			dihomo-linolenate (20:3n3 or n6)	LC/MS neg	35718	C03242	HMDB0002925	5280581	17046-59-2		0.59		0.0303	0.1166		1.44718	0.265886	0.132943	1.7153	1.2018	1.63547	1.23615		0.850835	0.392758	0.160343	1.46108	0.7006	0.344774	0.598557	1.07773	0.92227
1574			arachidonate (20:4n6)	LC/MS neg	1110	C00219	HMDB0001043	444899	506-32-1		0.78		0.212	0.3177		1.26719	0.325214	0.162607	1.56156	1.0791	1.52195	0.906139		0.992054	0.76897	0.313931	2.46858	0.590226	0.316553	0.648957	1.10434	0.823667
1575			docosatrienoate (22:3n6)*	LC/MS neg	57467			75955220			0.56		0.2172	0.319		1.20835	0.648259	0.324129	1.68269	0.488025	1.8246	0.838098		0.681542	0.261017	0.10656	0.488025	0.977549	0.599986	1.04764	0.488025	0.488025
1576			adrenate (22:4n6)	LC/MS neg	32980	C16527	HMDB0002226	5497181;5282844	2091-25-0		0.77		0.2148	0.319		1.27934	0.38511	0.192555	1.76446	0.907838	1.40297	1.04208		0.981324	0.334447	0.136537	1.4354	0.72144	0.553355	0.878924	1.28244	1.01638
1577			docosapentaenoate (n6 DPA; 22:5n6)	LC/MS neg	37478	C16513	HMDB0001976	6441454	25182-74-5		0.7		0.0922	0.2105		1.40094	0.357236	0.178618	1.60923	1.21427	1.78024	1		0.978042	0.306464	0.125113	1.21167	0.741461	0.485868	1.23133	0.990761	1.20717
1578			docosadienoate (22:2n6)	LC/MS neg	32415	C16533	HMDB0061714	5282807	7370-49-2		1.5		0.1831	0.3017		0.62578	0.32088	0.16044	1.04403	0.63481	0.558079	0.266202		0.937204	0.232518	0.0949251	0.832183	0.615561	0.955973	1.08159	0.845443	1.29248
1631		Fatty Acid, Branched	citronellic acid	LC/MS neg	64173	C16462	HMDB35837	10402	502-47-6		1.11		0.5734	0.5372		0.948611	0.329346	0.164673	0.947525	0.65387	1.40859	0.784454		1.05425	0.276289	0.112795	1.48491	0.836543	1.1482	1.11785	1.05248	0.685552
1638			(12 or 13)-methylmyristate (a15:0 or i15:0)	LC/MS neg	38293		HMDB0061707	151014	2485-71-4		0.95		0.7364	0.6106		0.99213	0.236397	0.118198	1.01588	0.792334	1.31645	0.843854		0.94344	0.214911	0.0877371	1.13676	0.735816	0.73487	1.26319	0.892105	0.897891
1643			(14 or 15)-methylpalmitate (a17:0 or i17:0)	LC/MS neg	38768	C16995	HMDB0061859	8181;17903417			0.85		0.4253	0.4558		1.03326	0.322982	0.161491	0.98505	0.829003	1.50376	0.815222		0.882673	0.198656	0.0811011	1.12016	0.666473	0.657441	1.05174	0.984549	0.815674
1644			cis-3,4-methyleneheptanoate	LC/MS neg	64390						1.09		0.9007	0.6669		0.927286	0.234468	0.117234	0.57952	1.04395	1.08567	1		1.00768	0.496474	0.202685	0.731131	0.57952	0.931946	1.94813	1.11432	0.741067
1649			(16 or 17)-methylstearate (a19:0 or i19:0)	LC/MS neg	38296		HMDB0037397	3083779	2724-59-6		0.64		0.1018	0.2219		1.35059	0.483426	0.241713	1.53411	0.879432	1.94389	1.04494		0.867653	0.178067	0.0726957	0.95506	0.651636	0.693688	1.13464	0.853378	0.91751
1654			18-methylnonadecanoate (i20:0)	LC/MS neg	62781			4383090			0.56		0.0319	0.1181		1.60454	0.324167	0.162084	1.91147	1.1872	1.80253	1.51694		0.901153	0.386194	0.157663	0.793197	0.291584	0.847048	1.47509	0.927111	1.07289
1660		Fatty Acid, Dicarboxylate	glutarate (C5-DC)	LC/MS polar	396	C00489	HMDB0000661	743;4418048	110-94-1		3.36		0.1116	0.2341		0.851469	0.476829	0.238415	0.562962	1.50302	0.902799	0.437093		2.86019	2.10156	0.857958	0.304054	1.86585	3.88417	1.04319	4.40849	5.65536
1664			2-hydroxyglutarate	LC/MS pos early	52294	C02630	HMDB0059655	43	40951-21-1		1.05		0.8617	0.653		1.03707	0.174367	0.0871835	1.04579	1.23378	0.809171	1.05953		1.09052	0.305367	0.124666	1.36382	0.949034	0.709822	0.815546	1.26943	1.43546
1665			4-hydroxy-2-oxoglutaric acid	LC/MS polar	40062	C01127	HMDB0002070	599	1187-99-1		1.21		0.5263	0.5154		0.959927	0.31036	0.15518	1.03591	1.3625	0.663102	0.778197		1.16611	0.517721	0.211359	0.58755	1.1808	0.964093	1.29083	0.877054	2.09633
1666			adipate (C6-DC)	LC/MS polar	21134	C06104	HMDB0000448	196	124-04-9		0.84		0.7709	0.625		1.00139	0.571016	0.285508	1.6666	1.26299	0.675342	0.400616		0.838473	0.396347	0.161808	0.461866	0.699442	0.842793	1.60709	0.695814	0.723826
1668			2-hydroxyadipate	LC/MS polar	31934	C02360	HMDB0000321	193530	18294-85-4		1.97		0.1518	0.2705		0.636313	0.409738	0.204869	0.459751	1.2502	0.417651	0.417651		1.25577	0.845397	0.345132	0.417651	2.6743	0.905754	0.626421	1.09425	1.81624
1669			3-hydroxyadipate	LC/MS polar	62069		HMDB0000345	151913			2.34		0.017	0.079		0.543519	0.208684	0.104342	0.488788	0.416474	0.416474	0.852341		1.27086	0.574191	0.234412	1.54691	1.29414	0.552502	0.733102	2.14218	1.35633
1670			3-methyladipate	LC/MS polar	36749		HMDB0000555	12292	3058-01-03		1.19		0.7791	0.6281		0.861632	0.36253	0.181265	0.995043	1.27346	0.418367	0.759658		1.02433	0.565899	0.231027	1.78251	1.56063	0.418367	0.418367	0.961169	1.00496
1672			maleate	LC/MS polar	20676	C01384	HMDB0000176	444266	110-16-7		1.67		0.0242	0.1015		0.852019	0.209736	0.104868	0.954617	0.996311	0.541299	0.915848		1.42647	0.258077	0.105359	1.44753	1.63746	1.236	1.00369	1.60351	1.63066
1674			pimelate (C7-DC)	LC/MS polar	15704	C02656	HMDB0000857	385	111-16-0		0.85		0.7566	0.6179		1.20547	0.660712	0.330356	1.55201	1.96225	0.589947	0.717668		1.0303	0.436371	0.178148	0.589947	1.32804	0.589947	0.818415	1.18806	1.66736
1675			heptenedioate (C7:1-DC)*	LC/MS polar	61866						1.26		0.385	0.4337		0.854888	0.284024	0.142012	0.633107	0.926793	0.632824	1.22683		1.08086	0.422598	0.172525	1.60521	0.865205	0.632824	0.716552	1.56849	1.09687
1677			suberate (C8-DC)	LC/MS neg	15730	C08278	HMDB0000893	10457	505-48-6		1.69		0.1104	0.233		0.887783	0.388431	0.194215	0.934356	1.40311	0.490546	0.723125		1.50281	0.713804	0.291409	2.82909	1.63602	0.90464	1.0565	1.04262	1.54796
1680			azelate (C9-DC)	LC/MS neg	18362	C08261	HMDB0000784	2266	123-99-9		2.13		0.205	0.314		1.01563	0.46201	0.231005	1.45085	1.37661	0.574727	0.66032		2.15937	1.73749	0.709326	5.33928	2.50162	0.500917	1.07576	1.20524	2.33338
1682			sebacate (C10-DC)	LC/MS neg	32398	C08277	HMDB0000792	5192	111-20-6		1.35		0.2632	0.3548		0.865907	0.3422	0.1711	1.25152	0.935364	0.421304	0.855442		1.1699	0.345592	0.141087	1.68166	1.0307	0.673124	1.41761	1.10039	1.11594
1683			decadienedioic acid (C10:2-DC)**	LC/MS polar	63685			17789717			1		0.9218	0.6719		0.877896	0.412329	0.206164	1.2906	0.308995	1	0.911989		0.874956	0.47023	0.191971	1.16401	0.333577	0.308995	1.49857	0.952489	0.99209
1684			undecanedioate (C11-DC)	LC/MS neg	42395		HMDB0000888	15816	1852-04-6		1.99		0.1096	0.2323		0.698746	0.419442	0.209721	1.3138	0.390267	0.484846	0.606071		1.39223	0.857165	0.349936	2.44495	0.722349	0.998156	2.52219	0.661385	1.00433
1689			dodecenedioate (C12:1-DC)*	LC/MS neg	61864		HMDB0000933	5283028			1.08		0.5273	0.5157		0.971518	0.14884	0.0744198	1.16235	0.812174	1.00136	0.910189		1.04847	0.193825	0.0791288	1.18454	0.998644	1.05892	1.34197	0.900658	0.806096
1690			dodecadienoate (12:2)*	LC/MS neg	62276			25480			1.4		0.545	0.5241		0.91382	0.517508	0.258754	1.01536	0.374012	1.58334	0.682564		1.27678	0.860901	0.351461	1.29623	0.513393	1.80234	2.69727	0.906022	0.445433
1692			tetradecanedioate (C14-DC)	LC/MS neg	35669		HMDB0000872	13185	821-38-5		0.95		0.5323	0.519		1.06365	0.179037	0.0895183	1.00386	0.923531	1.32635	1.00087		1.01465	0.533107	0.21764	1.08169	0.717408	1.26242	1.90458	0.738432	0.383383
1694			branched chain 14:0 dicarboxylic acid**	LC/MS neg	63191						1.61		0.1138	0.2378		0.65032	0.352345	0.176173	0.489161	0.401793	1.17201	0.538317		1.04988	0.373651	0.152543	0.607503	1	1.72085	1.0695	1.07243	0.828978
1695			tetradecadienedioate (C14:2-DC)*	LC/MS neg	62918			86018718			1.56		0.4976	0.5		0.911282	0.435583	0.217791	0.994176	0.316471	1.36408	0.970398		1.41925	1.19465	0.487714	1.36089	0.509068	1.62993	3.67859	0.550379	0.786668
1696			hexadecanedioate (C16-DC)	LC/MS neg	35678	C19615	HMDB0000672	10459	505-54-4		1.31		0.6477	0.5734		0.988006	0.322289	0.161144	1.08796	0.646604	1.38794	0.829519		1.29386	0.923858	0.377163	1.026	0.676175	1.60909	3.03366	0.754512	0.663705
1697			hexadecenedioate (C16:1-DC)*	LC/MS neg	61862						1.14		0.9868	0.6874		1.02171	0.409451	0.204726	1.00588	0.568541	1.56228	0.950152		1.16511	0.877146	0.358093	1.04094	0.711836	1.25288	2.85897	0.672939	0.453113
1699			octadecanedioate (C18-DC)	LC/MS neg	36754		HMDB0000782	70095	871-70-5		1.5		0.287	0.3726		0.978236	0.339518	0.169759	1.29484	0.633166	1.24357	0.74137		1.4675	0.929905	0.379632	1.10411	0.983616	1.79348	3.22393	0.809089	0.890779
1700			octadecenedioate (C18:1-DC)	LC/MS neg	61861			9543674			1.24		0.6466	0.5734		0.983888	0.426398	0.213199	1.18435	0.526907	1.47514	0.749156		1.22311	0.80327	0.327934	0.722144	0.76545	1.47124	2.74883	0.96406	0.666957
1701			octadecadienedioate (C18:2-DC)*	LC/MS neg	61860						1.71		0.3991	0.4395		0.96374	0.38327	0.191635	1.2192	0.525472	1.3438	0.766493		1.64427	1.27137	0.519034	1.79922	0.575926	2.30829	3.79926	0.780532	0.602375
1702			nonadecanedioate (C19-DC)	LC/MS neg	62867			12572015	6250-70-0		1.11		0.7945	0.6322		0.953883	0.232996	0.116498	0.816999	1.2993	0.888816	0.810421		1.06186	0.465017	0.189843	0.652255	0.652255	1.3221	1.86661	0.931689	0.946261
1703			eicosanedioate (C20-DC)	LC/MS neg	39831			75502	2424-92-2		0.96		0.6341	0.5677		1.07917	0.190957	0.0954786	0.977429	0.905759	1.34148	1.092		1.03072	0.331872	0.135486	0.781191	0.865304	1.06295	1.66408	1.02257	0.788209
1708			3-carboxy-4-methyl-5-pentyl-2-furanpropionate (3-CMPFP)**	LC/MS neg	61871		HMDB0061643	194501			0.94		0.5077	0.505		1.18082	0.157027	0.0785135	0.979767	1.30528	1.30608	1.13214		1.11061	0.168222	0.0686762	0.98023	1.1435	1.18197	1.39991	0.978356	0.979716
1710			2-hydroxysebacate	LC/MS neg	63357		HMDB0000424	128458	103963-71-9		0.78		0.5568	0.5277		1.41991	0.970381	0.48519	1.43405	2.74651	0.461393	1.03768		1.10465	0.887062	0.362142	0.523019	1.19229	0.302222	2.79724	0.882311	0.9308
1751		Fatty Acid, Amino	2-aminoheptanoate	LC/MS pos early	43761		HMDB0094649	227939	1115-90-8		1.37		0.1612	0.2775		0.728474	0.321348	0.160674	0.610082	1.20839	0.555066	0.54036		1.00041	0.226098	0.0923042	0.983553	1.33872	0.72172	1.14595	0.796064	1.01645
1756			2-aminooctanoate	LC/MS neg	43343		HMDB0000991	69522	644-90-6		1.09		0.3318	0.4044		1.05385	0.0827283	0.0413642	1.01882	1.04358	0.981181	1.17183		1.14419	0.159369	0.065062	1.28527	1.16414	1.08541	1.21594	1.26086	0.853544
1757			N-acetyl-2-aminooctanoate*	LC/MS neg	62059		HMDB0059745	95555			1.26		0.2416	0.3386		1.07316	0.426971	0.213485	0.896443	1.10356	0.644303	1.64835		1.35746	0.160178	0.0653924	1.58718	1.4475	1.11531	1.39051	1.27426	1.32999
1769		Fatty Acid Metabolism (also BCAA Metabolism)	butyrylcarnitine (C4)	LC/MS pos early	32412	C02862	HMDB0002013	439829	25576-40-3		1.14		0.5217	0.5123		1.08292	0.383292	0.191646	1.11064	0.780847	1.61448	0.825695		1.23198	0.348749	0.142376	1.52334	1.7175	0.829403	1.32729	0.941967	1.05238
1770			butyrylglycine	LC/MS neg	31850		HMDB0000808	88412	20208-73-5		1.16		0.362	0.4206		0.94754	0.183424	0.0917121	0.935673	0.759179	1.1981	0.89721		1.10223	0.286926	0.117137	1.14151	0.766989	0.851506	1.5619	1.04633	1.24513
1772			propionylcarnitine (C3)	LC/MS pos early	32452	C03017	HMDB0000824	107738	17298-37-2		1.86		0.0785	0.1966		0.843747	0.164899	0.0824497	1.0174	0.856509	0.620381	0.880701		1.5673	0.970776	0.396318	3.38927	0.982602	1.55578	1.76406	0.859863	0.852258
1773			propionylglycine	LC/MS neg	31932		HMDB0000783	98681	21709-90-0		1.36		0.0602	0.1686		0.744505	0.123095	0.0615473	0.612945	0.808353	0.674007	0.882716		1.01019	0.241195	0.0984673	1.16931	1.35002	0.647758	0.958163	0.889081	1.04682
1775			methylmalonate (MMA)	LC/MS polar	1496	C02170	HMDB0000202	487	516-05-2		2.41		0.0734	0.1905		0.404746	0.219539	0.10977	0.294976	0.294976	0.294976	0.734055		0.975221	0.549361	0.224276	1.01418	1.19304	0.344981	0.294976	1.65198	1.35216
1802		Fatty Acid Metabolism (Acyl Glycine)	isocaproylglycine	LC/MS neg	61789			28777652			1.39		0.0999	0.2204		0.897375	0.130474	0.0652369	1.03706	0.934361	0.894434	0.723647		1.24868	0.400357	0.163445	1.20551	0.731383	0.914465	1.84379	1.29538	1.50154
1804			valerylglycine	LC/MS neg	36768		HMDB0000927	4737557	24003-66-5		1.04		0.9677	0.6822		0.952156	0.241224	0.120612	1.2116	1.03363	0.92748	0.635914		0.989088	0.316074	0.129037	1.21783	0.887252	0.445843	0.95514	1.07428	1.35418
1806			hexanoylglycine	LC/MS neg	35436		HMDB0000701	99463	24003-67-6		1.29		0.4783	0.4877		0.844225	0.180333	0.0901665	1.01515	0.684123	0.984848	0.692777		1.0931	0.445487	0.181869	0.943011	0.367936	1.08234	1.73683	1.20904	1.21941
1810			4-methylhexanoylglycine	LC/MS neg	62736						1.46		0.385	0.4337		0.953254	0.376205	0.188103	1.49215	0.824128	0.877893	0.618847		1.39028	0.798709	0.326071	1.18258	0.471863	0.930853	2.63611	1.06915	2.05116
1812			trans-2-hexenoylglycine	LC/MS neg	61798						1.59		0.0918	0.2105		0.719783	0.136486	0.0682432	0.788317	0.615374	0.596931	0.878512		1.14216	0.445636	0.18193	1.65063	0.531625	0.726963	1.55973	1.2625	1.12149
1815			cis-3,4-methyleneheptanoylglycine	LC/MS neg	64386						0.9		0.3449	0.4131		1.28964	0.113644	0.0568218	1.41614	1.30734	1.13998	1.29511		1.15788	0.360969	0.147365	1.4676	0.80496	0.67015	1.07771	1.46245	1.46438
1816			trans-3,4-methyleneheptanoylglycine	LC/MS neg	55012			129822188			0.86		0.2162	0.319		1.38197	0.186207	0.0931037	1.65418	1.25651	1.26727	1.34993		1.19098	0.316816	0.12934	1.35648	0.824949	0.921471	0.999919	1.4414	1.60164
1818			N-octanoylglycine	LC/MS neg	43502		HMDB0000832	84290	14246-53-8		1.23		0.6591	0.5763		0.988628	0.375034	0.187517	1.31338	0.546619	1.28626	0.808255		1.21426	0.651312	0.265897	0.782316	0.469127	1.76085	2.21877	1.05448	1
1819			3-hydroxyoctanoylglycine	LC/MS neg	64388						1.41		0.1193	0.2436		0.870886	0.158924	0.0794618	0.931584	0.953214	0.633422	0.965325		1.22564	0.381399	0.155705	1.46123	0.672622	0.849292	1.65189	1.41807	1.30071
1824			N-palmitoylglycine	LC/MS neg	42092		HMDB0013034	151008	2441-41-0		3.58		0.0012	0.0146		0.334235	0	0	0.334235	0.334235	0.334235	0.334235		1.19494	0.518736	0.211773	1.53549	0.66032	1.40611	1.95856	0.879278	0.729861
1829			2-butenoylglycine	LC/MS neg	61785			6303498	71428-89-2		1.63		0.3637	0.4206		0.879699	0.265579	0.13279	0.925088	0.633308	1.2338	0.726599		1.4365	1.16364	0.475053	1.35852	0.501384	1.38579	3.70422	0.734762	0.934326
1832			3-hydroxybutyroylglycine**	LC/MS pos early	62064						1.15		0.8731	0.6568		0.893221	0.175714	0.087857	0.933942	0.648073	0.92481	1.06606		1.02454	0.673162	0.274817	1.28178	0.420383	1.62424	1.92443	0.428825	0.467556
1841		Fatty Acid Metabolism (Acyl Carnitine, Short Chain)	acetylcarnitine (C2)	LC/MS pos early	32198	C02571	HMDB0000201	7045767	5080-50-2		1.14		0.1884	0.3042		0.935302	0.0553395	0.0276698	0.856435	0.954798	0.944678	0.985296		1.07063	0.204258	0.0833878	1.30617	1.0147	1.0409	1.32793	0.870501	0.863597
1845		Fatty Acid Metabolism (Acyl Carnitine, Medium Chain)	hexanoylcarnitine (C6)	LC/MS pos early	32328		HMDB0000756	6426853	6920-35-0		1.01		0.9849	0.6874		1.06053	0.531694	0.265847	1.2277	0.676493	1.73868	0.599252		1.07509	0.559546	0.228434	1.39838	0.590723	0.978225	2.04513	0.82491	0.613154
1853			octanoylcarnitine (C8)	LC/MS pos late	33936	C02838	HMDB0000791	11953814;123701	3671-77-0		1.19		0.4436	0.466		0.937329	0.212225	0.106112	1.08641	0.705813	1.14572	0.81137		1.11422	0.385619	0.157428	1.67574	0.769741	0.996845	1.49633	1.00316	0.743516
1857			cis-3,4-methyleneheptanoylcarnitine	LC/MS pos late	64389						1.97		0.0925	0.2105		0.734346	0.371579	0.185789	0.964114	1.13408	0.461397	0.377792		1.44373	0.793764	0.324053	2.82515	0.790491	1.18359	1.95528	1.00932	0.898565
1861			decanoylcarnitine (C10)	LC/MS pos late	33941		HMDB0000651	10245190	1492-27-9		1.26		0.3866	0.4345		0.973516	0.260699	0.13035	1.17105	0.652582	1.19993	0.870503		1.22634	0.505634	0.206424	2.05472	0.728999	0.947026	1.62728	1.04211	0.957893
1862			laurylcarnitine (C12)	LC/MS pos late	34534		HMDB000225	168381	25518-54-1		1.29		0.453	0.4708		0.936848	0.402892	0.201446	1.05198	0.53234	1.44774	0.715328		1.20885	0.571515	0.23332	1.51344	0.559375	1.26742	2.1551	0.847346	0.910447
1863		Fatty Acid Metabolism (Acyl Carnitine, Long Chain Saturated)	myristoylcarnitine (C14)	LC/MS pos late	33952		HMDB0005066	6426854	18822-89-4		1.51		0.2905	0.3726		0.779263	0.310395	0.155198	0.894082	0.407349	1.13638	0.679247		1.17312	0.655352	0.267546	1.1397	0.522871	1.53283	2.29887	0.720367	0.824113
1864			pentadecanoylcarnitine (C15)*	LC/MS pos late	57522		HMDB0062517	123132011			1.66		0.1492	0.2697		0.823797	0.226635	0.113317	1.09034	0.578528	0.919606	0.706714		1.37001	0.749598	0.306022	1.20246	0.575455	1.73476	2.6742	0.834471	1.19873
1865			palmitoylcarnitine (C16)	LC/MS pos late	44681	C02990	HMDB0000222	461	6865-14-1		1.17		0.5205	0.5119		0.87905	0.242677	0.121339	1.01242	0.552083	1.10477	0.846926		1.03067	0.359187	0.146637	0.987582	0.606927	1.32064	1.5778	0.769125	0.92194
1866			margaroylcarnitine (C17)*	LC/MS pos late	57512		HMDB0006210	53477803	106182-29-0		1.4		0.1748	0.294		0.830479	0.110305	0.0551525	0.983226	0.724586	0.827775	0.786329		1.16643	0.479534	0.195769	1.01677	0.642722	1.62252	1.85908	0.767004	1.09048
1867			stearoylcarnitine (C18)	LC/MS pos late	34409		HMDB0000848	3006797	18822-91-8		1		0.9212	0.6719		0.934297	0.178616	0.0893081	1.16847	0.967399	0.755607	0.845711		0.935528	0.228403	0.0932452	1.16449	0.547308	0.997716	1.12035	0.8027	0.980606
1869			behenoylcarnitine (C22)*	LC/MS pos late	57514		HMDB0062468	71464577			0.45		0.0135	0.0659		1.34547	0.536341	0.26817	1.2968	2.11146	0.895714	1.07791		0.608087	0.218261	0.0891046	0.474394	0.474394	0.474394	0.766607	0.474394	0.984339
1870			lignoceroylcarnitine (C24)*	LC/MS pos late	57515		HMDB0240665				0.35		0.0104	0.0552		1.52139	0.750426	0.375213	1.33302	2.6207	0.942325	1.18952		0.538556	0.183292	0.0748285	0.685388	0.389086	0.389086	0.559116	0.389086	0.819577
1881		Fatty Acid Metabolism (Acyl Carnitine, Monounsaturated)	cis-4-decenoylcarnitine (C10:1)	LC/MS pos late	38178		HMDB0013205	57357170	98930-66-6		1.22		0.3069	0.387		0.86388	0.207873	0.103937	1.07272	0.590146	0.96335	0.829303		1.05755	0.302718	0.123584	1.15632	0.67024	1.06278	1.5644	1.03665	0.854895
1882			undecenoylcarnitine (C11:1)	LC/MS pos late	63613						1.57		0.0307	0.1173		0.927561	0.195706	0.097853	1.1909	0.717951	0.891293	0.910102		1.45956	0.450824	0.184048	2.02364	1.00107	1.47727	1.9587	0.998929	1.29776
1883			5-dodecenoylcarnitine (C12:1)	LC/MS pos late	61769		HMDB13326	91825571			1.41		0.1872	0.3042		0.910483	0.315756	0.157878	0.89311	0.649203	1.35942	0.740204		1.28301	0.471748	0.19259	1.64253	0.700459	1.38432	1.97077	0.982095	1.0179
1885			myristoleoylcarnitine (C14:1)*	LC/MS pos late	48182		HMDB0240588	129691961	889848-55-9		1.51		0.2183	0.319		0.803511	0.328068	0.164034	1.04313	0.450487	1.11945	0.600973		1.21174	0.563986	0.230246	1.26908	0.558597	1.372	2.20175	0.912138	0.956868
1886			palmitoleoylcarnitine (C16:1)*	LC/MS pos late	53223		HMDB0013207	71464547			1.19		0.6536	0.5763		0.870083	0.370083	0.185041	1.01859	0.421704	1.28725	0.752787		1.03372	0.488132	0.199279	1.33422	0.432227	1.2114	1.75854	0.759868	0.70609
1887			oleoylcarnitine (C18:1)	LC/MS pos late	35160		HMDB0005065	6441392	38677-66-6		1.11		0.7229	0.6049		0.878022	0.280267	0.140133	1.1375	0.524041	1.06411	0.786436		0.971071	0.346695	0.141538	1.03117	0.493137	1.16681	1.5021	0.795014	0.8382
1888			eicosenoylcarnitine (C20:1)*	LC/MS pos late	57519						0.93		0.7986	0.634		1.07367	0.387172	0.193586	1.64562	0.813768	0.974004	0.861296		1.00326	0.249674	0.101929	0.96605	0.672688	1.02865	1.44516	0.944714	0.962326
1890			nervonoylcarnitine (C24:1)*	LC/MS pos late	57531		HMDB0006509				0.55		0.1396	0.2578		1.25208	0.564897	0.282449	1.40198	1.89539	0.534215	1.17674		0.684498	0.185316	0.0756547	0.98183	0.534215	0.534215	0.534215	0.717873	0.804642
1892		Fatty Acid Metabolism (Acyl Carnitine, Polyunsaturated)	linoleoylcarnitine (C18:2)*	LC/MS pos late	46223		HMDB0006469	6450015	36816-10-1		1.28		0.3717	0.426		0.900214	0.242661	0.121331	1.17536	0.640206	1.02154	0.763748		1.14982	0.451498	0.184323	0.965538	0.562769	1.51794	1.83126	1.04293	0.978463
1893			linolenoylcarnitine (C18:3)*	LC/MS pos late	57511						1.36		0.3178	0.3943		0.851319	0.229109	0.114555	1.02089	0.609607	1.07136	0.703416		1.1546	0.484428	0.197767	1.28028	0.514437	1.52743	1.82682	0.979108	0.799545
1894			dihomo-linoleoylcarnitine (C20:2)*	LC/MS pos late	57520						1.25		0.2088	0.3177		0.93596	0.153278	0.0766391	1.11518	0.841859	1.00716	0.779637		1.17416	0.366335	0.149556	1.1809	0.757583	1.26612	1.83088	0.992838	1.01664
1895			arachidonoylcarnitine (C20:4)	LC/MS pos late	57518		HMDB0006455	136212424			1.17		0.4733	0.484		0.908628	0.283059	0.141529	1.26935	0.606545	0.972249	0.786369		1.05874	0.313868	0.128136	1.03521	0.628014	1.17576	1.57755	0.908182	1.02775
1896			dihomo-linolenoylcarnitine (C20:3n3 or 6)*	LC/MS pos late	57521						1.04		0.8601	0.653		1.0654	0.254909	0.127455	1.35823	0.81681	1.19561	0.890946		1.10457	0.295242	0.120532	0.917044	0.743509	1.14331	1.62196	1.07746	1.12411
1900			adrenoylcarnitine (C22:4)*	LC/MS pos late	57528						0.86		0.6043	0.5524		1.14157	0.47024	0.23512	1.8355	0.850636	0.850636	1.02952		0.978468	0.140011	0.0571592	0.966728	0.850636	0.850636	1.23275	0.970055	1
1903			docosahexaenoylcarnitine (C22:6)*	LC/MS pos late	57523						2.05		0.1396	0.2578		0.686748	0.207215	0.103607	0.996312	0.57039	0.57039	0.609901		1.40535	1.13849	0.464785	3.57239	0.590707	1.00369	1.70514	0.989803	0.57039
1908		Fatty Acid Metabolism (Acyl Carnitine, Dicarboxylate)	adipoylcarnitine (C6-DC)	LC/MS pos early	52988		HMDB0061677	71296139			0.94		0.8834	0.6598		1.13228	0.607718	0.303859	1.02709	1	0.526036	1.976		1.06202	0.486072	0.198438	1.37349	0.47659	1.80511	1.08534	0.999653	0.631936
1915			pimeloylcarnitine/3-methyladipoylcarnitine (C7-DC)	LC/MS pos early	53224						1.37		0.1936	0.3061		0.644583	0.140825	0.0704126	0.594885	0.554047	0.575064	0.854335		0.881665	0.341881	0.139572	1.34167	0.554047	0.554047	1.23685	0.899635	0.703735
1918			octadecanedioylcarnitine (C18-DC)*	LC/MS pos late	61867				123233-50-1		1.75		0.094	0.2126		0.83614	0.204277	0.102139	1.03928	0.960721	0.758018	0.586543		1.45969	0.739702	0.301982	1.59989	0.691835	1.9349	2.62454	0.828335	1.07861
1919			octadecenedioylcarnitine (C18:1-DC)*	LC/MS pos late	61865				251981-06-3		1.94		0.0803	0.1984		0.829296	0.168862	0.0844308	1.07003	0.68207	0.810313	0.75477		1.60833	0.947241	0.386709	3.06314	0.712444	1.57806	2.42255	0.907838	0.965925
1920		Fatty Acid Metabolism (Acyl Carnitine, Hydroxy)	(R)-3-hydroxybutyrylcarnitine	LC/MS pos early	43264		HMDB0013127	53481617			2.11		0.1855	0.3022		0.853057	0.280132	0.140066	1.11742	0.46701	0.846449	0.981349		1.80339	1.28699	0.52541	2.31409	0.498137	2.47175	3.81669	0.724779	0.994879
1921			(S)-3-hydroxybutyrylcarnitine	LC/MS pos early	52984		HMDB0013127	71464477			1.39		0.6581	0.5763		1.19817	0.235166	0.117583	1.46252	0.994164	1.00584	1.33014		1.66016	1.70046	0.694211	3.31786	0.476564	1.41946	4.19094	0.164413	0.391708
1922			3-hydroxyhexanoylcarnitine (1)	LC/MS pos early	62557						1.06		0.9296	0.6719		0.892092	0.311984	0.155992	1.03489	0.470958	0.864646	1.19787		0.944193	0.579898	0.236742	1.9074	0.470958	0.728637	1.39909	0.651456	0.507617
1925			3-hydroxyoctanoylcarnitine (1)	LC/MS pos early	64393						1.39		0.4111	0.4475		0.863709	0.281388	0.140694	1.21108	0.634892	0.634892	0.973971		1.19631	0.719046	0.293549	2.48181	0.634892	1.02603	1.5791	0.687333	0.768698
1926			3-hydroxyoctanoylcarnitine (2)	LC/MS pos early	64394						1.26		0.6759	0.5828		0.534758	0.310162	0.155081	1	0.379677	0.379677	0.379677		0.674463	0.481458	0.196555	1.5051	0.379677	0.379677	1.02297	0.379677	0.379677
1928			3-hydroxydecanoylcarnitine	LC/MS pos late	63358		HMDB0061636	121454166			1.08		0.8585	0.653		1.01298	0.0926049	0.0463025	1.02689	0.933819	0.953031	1.13817		1.08944	0.355506	0.145135	1.54688	0.589464	1.00446	1.45719	0.995543	0.943091
1929			3-hydroxypalmitoylcarnitine	LC/MS pos late	61839		HMDB0013336	126456228			1.37		0.3955	0.4381		0.862804	0.232639	0.116319	0.950484	0.519662	0.944177	1.03689		1.18455	0.640811	0.26161	1.1516	0.537421	1.39577	2.33252	0.70306	0.986943
1930			3-hydroxyoleoylcarnitine	LC/MS pos late	61840			129637446			1.36		0.4129	0.4487		0.831301	0.222019	0.111009	1.01669	0.51017	0.874988	0.923358		1.13294	0.629181	0.256862	1.00852	0.484834	1.25537	2.30188	0.755583	0.99148
1932		Carnitine Metabolism	deoxycarnitine	LC/MS pos early	36747	C01181	HMDB0001161	22620	6249-56-5		1.5		0.0204	0.089		0.802788	0.145604	0.0728022	0.813998	0.800158	0.620407	0.976588		1.20317	0.27991	0.114273	1.54104	1.19972	1.22177	1.48089	0.912306	0.863311
1933			carnitine	LC/MS pos early	15500	C00487 C00308	HMDB0000062	288	461-05-2		1.26		0.1208	0.2453		0.829845	0.156176	0.0780878	0.792892	0.940238	0.624418	0.961831		1.04305	0.199149	0.0813021	1.3332	1.11915	0.821705	0.815711	1.03817	1.13033
1937		Ketone Bodies	acetoacetate	LC/MS pos early	33963	C00164	HMDB0000060	96	3483-11-02		0.64		0.7781	0.6281		1.82095	2.38397	1.19199	0.453903	0.453903	5.376	1		1.16752	1.11869	0.456703	0.453903	0.453903	1.83004	3.17118	0.453903	0.642176
1939			3-hydroxybutyrate (BHBA)	LC/MS polar	542	C03197 C01089	HMDB0000011 HMDB0000357 HMDB0000442	441;94318;92135	625-72-9		0.95		0.7231	0.6049		1.40595	0.781703	0.390851	1.31703	0.927454	2.5368	0.842493		1.33898	1.00855	0.411738	0.829654	0.67128	1.68595	3.25343	0.856484	0.737073
1944		Fatty Acid Metabolism (Acyl Choline)	palmitoylcholine	LC/MS pos late	52944		HMDB0240592	151731			0.28		0.491	0.4977		2.88802	4.37334	2.18667	0.758313	0.426182	9.44061	0.926974		0.802383	0.282106	0.115169	0.390421	1.11007	0.952029	0.591723	1.04797	0.722083
1949			linoleoylcholine*	LC/MS pos late	57463		HMDB0013213	53481656			0.24		0.6198	0.5602		3.17208	5.22485	2.61243	0.384758	0.384758	11.0003	0.918552		0.759313	0.286226	0.116851	0.384758	0.954782	1	0.560491	1.07717	0.578671
1953			arachidonoylcholine	LC/MS pos late	53261		HMDB0240583	122198216			0.28		0.5976	0.548		2.69943	4.20214	2.10107	0.394784	0.394784	8.98706	1.02108		0.766388	0.324787	0.132594	0.394784	1.19576	0.876967	0.394784	0.998423	0.737612
1958		Fatty Acid, Monohydroxy	4-hydroxybutyrate (GHB)	LC/MS pos early	34585	C00989	HMDB0000710	10413	502-85-2		0.97		0.8165	0.636		0.972828	0.790536	0.395268	0.758178	0.494619	2.1439	0.494619		0.940831	0.386148	0.157644	1.34461	0.764513	0.610689	1	1.43055	0.494619
1961			2-hydroxyoctanoate	LC/MS neg	22036		HMDB0002264	5312860;6995013;94180	617-73-2		1.24		0.1215	0.2457		1.05858	0.152961	0.0764806	0.878344	1.21971	0.992101	1.14416		1.3074	0.287983	0.117568	1.51083	1.7546	1.0079	1.27755	1.02206	1.27147
1963			2-hydroxydecanoate	LC/MS neg	42489		HMDB0094656	21488	5393-81-7		1.11		0.5194	0.5119		1.03165	0.123445	0.0617225	1.11776	0.946462	1.15578	0.906605		1.14542	0.312577	0.127609	0.990943	1.41289	1.00906	1.6494	0.854899	0.955353
1967			2-hydroxylaurate	LC/MS neg	52916			97783	2984-55-6		0.6		0.1565	0.2736		1.41481	0.693791	0.346895	0.830214	0.820146	1.84113	2.16775		0.853364	0.528442	0.215736	1.82922	0.411475	0.704373	0.411475	1.00349	0.760152
1969			2-hydroxypalmitate	LC/MS neg	35675		HMDB0031057	12575964;92836;11065598	764-67-0		0.89		0.5814	0.5432		1.01258	0.334898	0.167449	0.888838	0.806701	1.51239	0.842402		0.898947	0.159887	0.0652738	1.0935	0.655803	0.833904	1.03231	0.823355	0.954814
1972			2-hydroxystearate	LC/MS neg	17945	C03045 C03042	HMDB0062549	69417;439885;439887	629-22-1		0.9		0.7257	0.6049		1.1377	0.492303	0.246151	0.977793	0.830585	1.87029	0.872155		1.02207	0.299778	0.122384	0.991525	0.664389	0.902145	0.992646	1.00735	1.57434
1974			2-hydroxyarachidate*	LC/MS neg	61700			5225199			1.11		0.6176	0.5589		0.856271	0.206703	0.103351	0.952379	0.586225	1.06752	0.818965		0.94928	0.309325	0.126281	0.848633	0.737998	1.02037	1.54503	0.753396	0.79025
1980			3-hydroxyhexanoate	LC/MS neg	53230		HMDB0061652 HMDB0010718	151492	10191-24-9		0.88		0.5924	0.5441		0.957804	0.317854	0.158927	1.18584	0.506111	1.17464	0.964621		0.839028	0.329122	0.134363	0.768427	0.408187	1.03538	1.35344	0.848207	0.620529
1981			3-hydroxyoctanoate	LC/MS neg	22001	C20793	HMDB0001954	26613	88930-08-9		0.79		0.5497	0.5264		1.14955	0.531373	0.265686	1.27083	0.547969	1.81108	0.968332		0.910278	0.271798	0.110961	0.823481	0.547275	0.927533	1.35449	1.03167	0.77722
1982			3-hydroxysuberate	LC/MS polar	31936		HMDB0000325	22328017	73141-47-6		1.02		0.8096	0.6351		1.03215	0.313915	0.156957	1	1.48577	0.821409	0.821409		1.05787	0.205728	0.0839881	1.1249	1.41041	0.821409	1.06502	1.029	0.89649
1983			3-hydroxydecanoate	LC/MS neg	22053		HMDB0002203	26612	5561-87-5		0.92		0.8074	0.6347		1.08381	0.404041	0.20202	1.15743	0.595552	1.57394	1.00831		0.994117	0.27522	0.112358	1.01865	0.662152	0.920355	1.44577	1.12624	0.791535
1985			3-hydroxysebacate	LC/MS neg	31943		HMDB0000350	3017884	73141-46-5		1.2		0.7848	0.6281		0.95572	0.260303	0.130152	1.02326	0.636502	1.26203	0.901085		1.14935	0.766872	0.313074	1.2186	0.743512	0.593539	2.64754	0.716142	0.976739
1986			3-hydroxylaurate	LC/MS neg	32457		HMDB0000387	94216	53941-38-1		1.02		0.9134	0.6706		1.20117	0.705985	0.352992	1.15468	0.476609	2.16585	1.00754		1.22096	0.912532	0.372539	1.36587	0.4155	0.950464	2.95304	1.04374	0.597164
1987			3-hydroxymyristate	LC/MS neg	21158		HMDB0061656	16064	3422-31-9		0.9		0.7815	0.6281		1.08793	0.49856	0.24928	0.856359	0.697607	1.81501	0.982747		0.98083	0.291577	0.119036	0.810456	0.76417	0.722284	1.46963	0.934611	1.18382
1988			3-hydroxypalmitate	LC/MS neg	27503		HMDB0010734	15569776	928-17-6		0.53		0.2771	0.3654		1.57661	1.32442	0.662208	0.987581	0.962966	3.55916	0.796727		0.837647	0.259896	0.106102	1.30331	0.833438	0.513724	0.810505	0.849959	0.714945
1990			3-hydroxystearate	LC/MS neg	52938		HMDB10737	5282907	45261-96-9		0.43		0.3419	0.4117		1.91551	2.18552	1.09276	0.884038	0.682928	5.19035	0.904732		0.822811	0.37073	0.15135	1.40906	0.922671	0.476167	1.02296	0.435245	0.670764
1996			5-hydroxyhexanoate	LC/MS neg	31938		HMDB0000525 HMDB0000409	170748	44843-89-2		0.76		0.4656	0.4801		1.23992	0.690429	0.345215	0.822118	0.820464	2.26232	1.05478		0.94025	0.256716	0.104804	0.817867	0.892055	1.09614	1.35365	0.877891	0.603903
2011			16-hydroxypalmitate	LC/MS neg	39609	C18218	HMDB0006294	10466	506-13-8		0.51		0.1552	0.2734		1.59126	1.14922	0.574609	0.833861	0.815188	3.25532	1.46066		0.818618	0.589069	0.240486	1.98799	0.808402	0.410313	0.610177	0.618909	0.475924
2015			13-HODE + 9-HODE	LC/MS neg	37752	C14767 C14762	HMDB0004667 HMDB0004670	5312830;1424;5282947;5282944;5282945			0.36		0.0107	0.0563		1.44691	0.459323	0.229662	1.24508	1.1843	2.13486	1.22338		0.525817	0.478488	0.195342	1.43677	0.600529	0.156116	0.214351	0.252571	0.494564
2031		Fatty Acid, Dihydroxy	12,13-DiHOME	LC/MS neg	38395	C14829	HMDB0004705	10236635	263399-35-5		0.74		0.2898	0.3726		1.12289	0.49103	0.245515	0.951803	1.05023	1.81882	0.670715		0.832881	0.373384	0.152433	1.35752	1.13417	0.96433	0.530585	0.442791	0.567885
2032			9,10-DiHOME	LC/MS neg	38399	C14828	HMDB0004704	9966640	263399-34-4		0.78		0.3059	0.3865		1.30043	0.499015	0.249508	1.44639	1.17062	1.88766	0.697063		1.01821	0.78813	0.321753	2.43302	0.829381	0.144043	1.30713	0.785773	0.609901
2034			2S,3R-dihydroxybutyrate	LC/MS polar	62950		HMDB0002453	10964471	5057-93-2		1.28		0.0055	0.0367		0.836662	0.0825859	0.0412929	0.773653	0.826603	0.956023	0.790369		1.07308	0.0874742	0.0357112	1.14746	0.993539	1.15197	1.15815	1.00646	0.980876
2035			2R,3R-dihydroxybutyrate	LC/MS polar	63109		HMDB0000498	13120901	759-06-8		1.64		0.0315	0.1181		0.827656	0.236848	0.118424	0.672938	1.03797	0.57785	1.02187		1.35461	0.189874	0.0775156	1.4565	1.44846	0.978133	1.40332	1.48484	1.35642
2037			2,4-dihydroxybutyrate	LC/MS polar	62951		HMDB0000360	192742	1518-62-3		5.84		0.0003	0.0072		0.176846	0	0	0.176846	0.176846	0.176846	0.176846		1.03241	0.449754	0.183611	1.69295	1.41036	0.921182	0.450393	0.963508	0.756059
2038			3,4-dihydroxybutyrate	LC/MS polar	62952		HMDB0000337	150929	51267-44-8		1.42		0.0092	0.0526		0.904185	0.138786	0.0693931	0.782044	0.918246	0.822526	1.09392		1.28549	0.122329	0.0499405	1.25728	1.44372	1.07501	1.27164	1.33744	1.32784
2067		Docosanoid	14-HDoHE/17-HDoHE	LC/MS neg	53034		HMDB0010213 HMDB0060044	11566378;6439179			0.68		0.0696	0.1847		2.50335	1.10972	0.554859	3.65052	1.09692	3.0612	2.20475		1.71108	3.21177	1.3112	8.24458	0.21272	0.288777	0.903085	0.443597	0.173724
2133		Eicosanoid	12-HEPE	LC/MS neg	46293		HMDB0010202	10041593	81187-21-5		0.2		0.0029	0.0238		1.46028	0.713486	0.356743	2.43367	0.723241	1.40747	1.27676		0.285185	0.50915	0.20786	1.32413	0.104093	0.0707233	0.0707233	0.0707233	0.0707233
2142			12-HETE	LC/MS neg	37536	C14777	HMDB0006111	5283155	71030-37-0;73837-14-6		0.18		0.0128	0.0633		2.95485	2.22962	1.11481	5.95164	3.30178	1.61643	0.949565		0.520989	0.799926	0.326569	2.06052	0.0184548	0.0676054	0.739666	0.147364	0.0923248
2149			12-HHTrE	LC/MS neg	57393	C20388	HMDB0012535	5283141	54397-84-1		1.05		0.7829	0.6281		0.485554	0.552847	0.276424	1.24308	0.551162	0.0739884	0.0739884		0.511084	0.785147	0.320535	2.01363	0.0739884	0.0739884	0.756921	0.0739884	0.0739884
2160		Endocannabinoid	oleoyl ethanolamide	LC/MS neg	38102		HMDB0002088	5283454	11-58-0;111-58-0		0.31		0.0003	0.0069		1.3186	0.168948	0.0844742	1.16654	1.1838	1.42206	1.50199		0.412843	0.153248	0.0625633	0.455181	0.276889	0.223818	0.407888	0.456548	0.656736
2163			palmitoyl ethanolamide	LC/MS pos late	38165	C16512	HMDB0002100	4671	544-31-0		0.58		0.0001	0.0043		1.26807	0.110043	0.0550215	1.38632	1.1224	1.30114	1.26242		0.740894	0.114557	0.0467677	0.847423	0.584618	0.637191	0.770531	0.730174	0.875424
2164			stearoyl ethanolamide	LC/MS pos late	38625		HMDB0013078	27902	111-57-9		0.63		0.0007	0.0096		1.2979	0.142132	0.0710661	1.36185	1.08619	1.39148	1.35209		0.820698	0.115763	0.04726	0.950367	0.633493	0.855548	0.909255	0.832029	0.743495
2173			N-oleoyltaurine	LC/MS neg	39732			6437033	52514-04-2		1.67		0.1582	0.2759		0.65695	0.154367	0.0771833	0.796556	0.436258	0.699091	0.695895		1.09769	0.587226	0.239734	2.00211	0.476286	1.14706	1.53026	0.852937	0.577499
2174			N-stearoyltaurine	LC/MS neg	39730			168274	63155-80-6		1.01		0.9033	0.6674		0.897365	0.193456	0.0967282	0.866961	0.766228	1.17951	0.776756		0.903271	0.277854	0.113434	1.24962	0.705247	0.869121	1.16619	0.921424	0.508022
2175			N-palmitoyltaurine	LC/MS neg	39835			14504290	83982-06-3		1.46		0.0873	0.2052		0.575766	0.0128845	0.00644226	0.569324	0.569324	0.595093	0.569324		0.838981	0.305688	0.124797	1	0.569324	1.08162	1.2443	0.569324	0.569324
2178			N-linoleoyltaurine*	LC/MS neg	61826			52922081			1.38		0.2939	0.374		0.821869	0.194603	0.0973016	1.10862	0.711181	0.776452	0.691221		1.13204	0.606584	0.247637	2.30829	0.606983	0.954758	1.04524	1.1209	0.756042
2183			linoleoyl ethanolamide	LC/MS neg	52608		HMDB0012252	5283446	68171-52-8		0.31		0.0098	0.0535		1.02153	0.370685	0.185342	1.49466	1.03527	0.964733	0.591469		0.315958	0	0	0.315958	0.315958	0.315958	0.315958	0.315958	0.315958
2202		Inositol Metabolism	myo-inositol	LC/MS polar	1124	C00137	HMDB0000211	892	87-89-8		0.99		0.7944	0.6322		1.03938	0.593151	0.296576	0.847176	1.91653	0.782253	0.611553		1.03161	0.222161	0.0906969	0.960733	1.20495	0.94911	1.33752	0.698055	1.03927
2203			chiro-inositol	LC/MS polar	37112	C19891	HMDB0240209		643-12-9		0.98		0.7261	0.6049		1.22029	1.42671	0.713356	0.42414	3.35268	0.680183	0.42414		1.19238	0.743133	0.303383	0.42414	2.3374	0.445331	0.933717	1.37048	1.64321
2233		Phospholipid Metabolism	choline	LC/MS pos early	15506	C00114	HMDB0000097	305	67-48-1		1.16		0.2465	0.3413		0.911864	0.182276	0.0911381	0.929752	1.12574	0.680326	0.911638		1.05928	0.151221	0.0617359	1.15826	1.21249	0.967421	1.2111	0.882494	0.923894
2234			choline phosphate	LC/MS pos early	34396	C00588	HMDB0001565	1014	72556-74-2		3.31		0.056	0.1619		0.604732	0.186557	0.0932786	0.806452	0.712398	0.496234	0.403844		2.00178	2.47162	1.00903	7.03675	1.20507	0.756361	1.11849	0.982976	0.91106
2237			glycerophosphorylcholine (GPC)	LC/MS pos early	15990	C00670	HMDB0000086	71920	28319-77-9		0.91		0.3776	0.4293		1.11769	0.192859	0.0964293	1.06806	0.990371	1.4027	1.00963		1.01277	0.618573	0.252531	2.24477	0.729385	0.534947	0.852093	0.937823	0.77763
2239			phosphoethanolamine	LC/MS pos early	1600	C00346	HMDB0000224	1015	1071-23-4		2.78		0.0716	0.1878		0.678031	0.228733	0.114366	0.988834	0.675883	0.443958	0.603448		1.88627	2.10693	0.86015	6.16492	1.01117	0.889245	1.43911	0.975687	0.837486
2241			glycerophosphoethanolamine	LC/MS pos early	37455	C01233	HMDB0000114	123874	33049-08-0		0.98		0.3932	0.4376		1.10051	0.116782	0.058391	1.20099	0.984096	1.20104	1.0159		1.0756	1.0195	0.416209	3.14147	0.597183	0.479761	0.778581	0.817014	0.639615
2242			glycerophosphoserine*	LC/MS pos early	57404			3081457			1.79		0.3258	0.4018		0.438368	0.135537	0.0677686	0.552309	0.321014	0.559135	0.321014		0.784723	0.618133	0.252352	1.82989	1.19555	0.321014	0.719854	0.321014	0.321014
2243			glycerophosphoinositol*	LC/MS polar	47155			167572	16824-65-0		1.89		0.0616	0.1712		0.857338	0.437918	0.218959	0.588839	0.462864	1.44166	0.935993		1.61846	0.443	0.180854	1.90102	1.6209	2.17365	1.18762	1.81614	1.01145
2244			trimethylamine N-oxide	LC/MS pos early	40406	C01104	HMDB0000925	1145	1184-78-7		0.74		0.496	0.4999		2.07953	1.38328	0.691639	0.969485	4.0544	1.30499	1.98924		1.53613	0.783278	0.319772	1.03051	2.32908	0.557017	0.928842	2.2629	2.10844
2263		Phosphatidylcholine (PC)	1-myristoyl-2-palmitoyl-GPC (14:0/16:0)	LC/MS pos late	19258		HMDB0007869	129657	69525-80-0		2.2		0.0019	0.0185		0.696809	0.130545	0.0652724	0.554309	0.622474	0.835101	0.775353		1.53122	0.563346	0.229985	2.57151	1.30984	1.72604	1.33992	1.26635	0.973648
2267			1-myristoyl-2-arachidonoyl-GPC (14:0/20:4)*	LC/MS pos late	53195		HMDB0007883	24778634			0.52		0.0186	0.0828		1.2392	0.144824	0.0724119	1.33549	1.34741	1.23949	1.0344		0.645846	0.350108	0.142931	1.1765	0.617576	0.375701	0.263181	0.497718	0.944407
2279			1,2-dipalmitoyl-GPC (16:0/16:0)	LC/MS pos late	19130	D03585	HMDB0000564	452110	63-89-8		1.11		0.4941	0.4994		1.0412	0.204148	0.102074	1.09463	1.29234	0.809172	0.968648		1.15521	0.272722	0.111338	1.62674	0.859325	1.30638	1.00305	1.04873	1.08701
2280			1-palmitoyl-2-palmitoleoyl-GPC (16:0/16:1)*	LC/MS pos late	52470		HMDB0007969	6443788			0.96		0.938	0.6746		1.02178	0.467537	0.233769	0.740703	0.636257	1.67599	1.03416		0.983249	0.411501	0.167995	1.81445	0.897043	0.756005	0.755636	0.875612	0.800748
2282			1-palmitoyl-2-stearoyl-GPC (16:0/18:0)	LC/MS pos late	52616	C03889	HMDB0007970	24778686	59403-51-9		0.4		0.0015	0.0155		2.12879	0.38838	0.19419	2.12327	2.67854	1.88955	1.82379		0.849152	0.342716	0.139913	1.36537	0.732724	0.419128	0.577688	0.960577	1.03942
2284			1-palmitoyl-2-oleoyl-GPC (16:0/18:1)	LC/MS pos late	52461	C13875	HMDB0007972	6436017	26853-31-6;26853-31-6		0.71		0.0442	0.1428		1.07134	0.214833	0.107416	0.967971	0.877489	1.37165	1.06827		0.762577	0.21073	0.0860302	1.09211	0.776302	0.474256	0.687093	0.66281	0.882887
2287			1-palmitoyl-2-linoleoyl-GPC (16:0/18:2)	LC/MS pos late	42446		HMDB0007973	5287971	40811-94-7		0.69		0.0097	0.0533		1.08765	0.177409	0.0887047	1.05606	1.34673	0.988479	0.959321		0.752745	0.140252	0.0572576	0.859669	0.711259	0.575372	0.646997	0.76447	0.958701
2290			1-palmitoyl-2-gamma-linolenoyl-GPC (16:0/18:3n6)*	LC/MS pos late	54812		HMDB0007974	24778699			0.51		0.0068	0.0423		1.06911	0.244933	0.122466	0.860792	0.941101	1.41565	1.0589		0.543628	0.220781	0.0901334	0.902435	0.493048	0.317111	0.321772	0.581529	0.645871
2294			1-palmitoyl-2-dihomo-linolenoyl-GPC (16:0/20:3n3 or 6)*	LC/MS pos late	52454						0.54		0.0027	0.0227		1.25722	0.115422	0.057711	1.16854	1.20125	1.42575	1.23335		0.674647	0.196902	0.0803848	0.819332	0.707687	0.390707	0.542356	0.643466	0.944334
2298			1-palmitoyl-2-arachidonoyl-GPC (16:0/20:4n6)	LC/MS pos late	52462	C05208	HMDB0007982	10747814	35418-58-7		0.68		0.015	0.0719		1.10476	0.15911	0.079555	1.17136	1.29582	0.945831	1.00601		0.753913	0.189185	0.0772346	0.883742	0.711218	0.490615	0.598319	0.843278	0.996308
2304			1-palmitoyl-2-docosahexaenoyl-GPC (16:0/22:6)	LC/MS pos late	52610		HMDB0007991	6441886	59403-54-2		0.72		0.0187	0.0828		1.05931	0.114395	0.0571976	1.09006	1.20321	1.00632	0.937667		0.759769	0.184004	0.0751192	0.823797	0.719262	0.485532	0.670835	0.822941	1.03625
2310			1-palmitoleoyl-2-linoleoyl-GPC (16:1/18:2)*	LC/MS pos late	52683		HMDB0008006	24778768			0.61		0.0386	0.1341		1.11389	0.161621	0.0808107	0.994203	0.980627	1.32489	1.15584		0.679899	0.35629	0.145455	1.29814	0.640989	0.310227	0.352244	0.738979	0.738814
2311			1-palmitoleoyl-2-linolenoyl-GPC (16:1/18:3)*	LC/MS pos late	53180		HMDB0008008	52922452			0.4		0.0221	0.0945		1.17635	0.562767	0.281384	1.00188	0.988818	1.99727	0.717428		0.471145	0.329413	0.134482	0.998123	0.312031	0.17744	0.152574	0.488657	0.698047
2322			1,2-distearoyl-GPC (18:0/18:0)	LC/MS pos late	19132		HMDB0008036	94190	816-94-4		0.21		0.0004	0.0077		3.11656	0.716429	0.358214	2.91431	4.14923	2.91077	2.49194		0.665067	0.316838	0.129349	0.70381	0.665508	0.239439	0.381645	0.91461	1.08539
2323			1-stearoyl-2-oleoyl-GPC (18:0/18:1)	LC/MS pos late	52438		HMDB0008038	24778825	56421-10-4		0.44		0.0027	0.0227		1.0958	0.164433	0.0822164	0.992246	0.974181	1.33137	1.08542		0.478589	0.169689	0.0692752	0.657242	0.556994	0.207491	0.387769	0.434409	0.62763
2326			1-stearoyl-2-linoleoyl-GPC (18:0/18:2)*	LC/MS pos late	52452		HMDB0008039	6441487			0.65		0.003	0.024		1.05523	0.160436	0.0802182	1.0375	1.28682	0.934093	0.962502		0.683936	0.117159	0.04783	0.690074	0.691646	0.523537	0.603248	0.725175	0.869933
2334			1-stearoyl-2-arachidonoyl-GPC (18:0/20:4)	LC/MS pos late	42450		HMDB0008048	16219824	35418-59-8		0.64		0.0103	0.0552		1.14707	0.115248	0.0576239	1.2295	1.2448	0.996699	1.11728		0.729063	0.206037	0.0841142	0.79274	0.755656	0.438224	0.532449	0.875824	0.979485
2340			1-stearoyl-2-docosahexaenoyl-GPC (18:0/22:6)	LC/MS pos late	52611		HMDB0008057	24778876	59403-52-0		0.71		0.0366	0.1292		0.998921	0.0810031	0.0405016	0.917807	0.940836	1.06387	1.07317		0.705365	0.200825	0.0819863	0.792465	0.792688	0.37367	0.54466	0.859959	0.868748
2349			1-oleoyl-2-linoleoyl-GPC (18:1/18:2)*	LC/MS pos late	52453		HMDB0008105	24778939			0.82		0.036	0.1277		1.14687	0.119581	0.0597907	1.13655	0.982654	1.21684	1.25142		0.942731	0.132979	0.0542886	1.07645	1.11786	0.774439	0.853439	0.950709	0.883492
2359			1-oleoyl-2-docosahexaenoyl-GPC (18:1/22:6)*	LC/MS pos late	52697		HMDB0008123	24778955			0.74		0.0677	0.1817		1.17163	0.0620014	0.0310007	1.25468	1.18287	1.13002	1.11894		0.870307	0.286996	0.117166	0.970448	1.00493	0.445235	0.685524	0.835921	1.27978
2360			1,2-dilinoleoyl-GPC (18:2/18:2)	LC/MS pos late	52603		HMDB0008138	5288075	998-06-1		0.56		0.0292	0.1148		1.24073	0.437544	0.218772	0.906171	1.88077	1.14321	1.03278		0.699996	0.197634	0.0806837	0.956397	0.764893	0.414659	0.517977	0.781004	0.765049
2361			1-linoleoyl-2-linolenoyl-GPC (18:2/18:3)*	LC/MS pos late	53176		HMDB0008141	52922731			0.49		0.028	0.111		1.3145	0.362913	0.181457	1.0008	1.81668	1.33594	1.10458		0.645752	0.405781	0.16566	1.32661	0.619784	0.240208	0.227111	0.680414	0.780387
2366			1-linoleoyl-2-arachidonoyl-GPC (18:2/20:4n6)*	LC/MS pos late	52710	C05208	HMDB0008147	24778979			0.45		0.0115	0.0589		1.42478	0.146238	0.0731192	1.39008	1.63433	1.38071	1.29401		0.640455	0.304865	0.124461	0.971854	0.691098	0.229079	0.327045	0.697523	0.92613
2405		Phosphatidylethanolamine (PE)	1,2-dipalmitoyl-GPE (16:0/16:0)*	LC/MS pos late	57341		HMDB0008923	445468			1.08		0.5371	0.5205		1.2959	0.403853	0.201927	1.88462	0.983841	1.21691	1.09823		1.3962	1.50048	0.61257	4.3879	0.954622	0.759626	0.663796	1.29189	0.319397
2409			1-palmitoyl-2-oleoyl-GPE (16:0/18:1)	LC/MS pos late	19263		HMDB0005320	5283496	26662-94-2		1.31		0.926	0.6719		0.916997	0.118436	0.0592182	0.955065	0.761588	1.04494	0.9064		1.19675	1.1499	0.469445	3.52837	0.922703	0.600954	0.562347	0.775044	0.791105
2411			1-palmitoyl-2-linoleoyl-GPE (16:0/18:2)	LC/MS pos late	42449		HMDB0005322	9546747			1.14		0.5923	0.5441		0.841386	0.166574	0.083287	0.622557	1.01228	0.915364	0.815344		0.958459	0.382333	0.156087	1.71594	0.987723	0.779612	0.742868	0.741712	0.782904
2417			1-palmitoyl-2-arachidonoyl-GPE (16:0/20:4)*	LC/MS pos late	52464	C05210	HMDB0005323	9546800			0.82		0.2874	0.3726		0.824444	0.214351	0.107176	0.682941	0.614836	0.921768	1.07823		0.678086	0.332698	0.135823	1.27648	0.722645	0.371997	0.37796	0.59286	0.726578
2419			1-palmitoyl-2-docosahexaenoyl-GPE (16:0/22:6)*	LC/MS pos late	52465		HMDB0008946	9546799			1.36		0.3102	0.3891		0.68353	0.235957	0.117978	0.473372	0.516351	0.763296	0.981102		0.929624	0.450963	0.184105	1.77009	1.0189	0.505177	0.660468	0.916441	0.706671
2426			1-stearoyl-2-oleoyl-GPE (18:0/18:1)	LC/MS pos late	42448		HMDB0008993	9546742			0.73		0.1258	0.2487		1.12399	0.320295	0.160148	0.92947	1.59925	0.935382	1.03186		0.821879	0.514415	0.210009	1.85539	0.695374	0.559086	0.483655	0.602917	0.734857
2430			1-stearoyl-2-linoleoyl-GPE (18:0/18:2)*	LC/MS pos late	52446		HMDB0008994	9546749			0.76		0.1561	0.2736		0.923078	0.262776	0.131388	0.741431	1.29278	0.729558	0.928546		0.698157	0.223077	0.0910709	1.07145	0.770398	0.505398	0.443456	0.665821	0.732412
2439			1-stearoyl-2-arachidonoyl-GPE (18:0/20:4)	LC/MS pos late	52447	C05210	HMDB0009003	5289133			0.75		0.1256	0.2487		0.901524	0.128237	0.0641186	0.801636	0.927404	0.80446	1.0726		0.673092	0.331493	0.135331	1.22445	0.674986	0.336196	0.332841	0.669864	0.800214
2443			1-stearoyl-2-docosahexaenoyl-GPE (18:0/22:6)*	LC/MS pos late	52466		HMDB0009012	9546798			1.31		0.2663	0.3552		0.750867	0.162003	0.0810014	0.621148	0.705419	0.689286	0.987616		0.983473	0.402495	0.164318	1.71517	1.0035	0.627154	0.600802	0.957716	0.996498
2445			1-oleoyl-2-linoleoyl-GPE (18:1/18:2)*	LC/MS pos late	52687		HMDB0005349	9546753			1.32		0.2243	0.3232		0.735574	0.146137	0.0730685	0.644107	0.952761	0.690445	0.654981		0.970583	0.419404	0.171221	1.78578	1.04724	0.815745	0.679605	0.725588	0.769546
2448			1-oleoyl-2-arachidonoyl-GPE (18:1/20:4)*	LC/MS pos late	55041		HMDB0009069	348281223			0.97		0.5836	0.5434		0.850227	0.190805	0.0954025	0.949749	0.61548	0.785427	1.05025		0.826932	0.505215	0.206253	1.73947	0.844154	0.363617	0.384107	0.688341	0.941902
2452			1-oleoyl-2-docosahexaenoyl-GPE (18:1/22:6)*	LC/MS pos late	53209		HMDB0009078	52922113			1.63		0.2557	0.3506		0.60293	0.20494	0.10247	0.510863	0.383913	0.655586	0.861356		0.980961	0.69022	0.281781	2.29814	1.08856	0.494302	0.50626	0.930793	0.567705
2453			1,2-dilinoleoyl-GPE (18:2/18:2)*	LC/MS pos late	53174		HMDB0009093	9546812			1.03		0.8	0.634		0.709568	0.370147	0.185074	0.523258	1.26438	0.508027	0.542603		0.727535	0.232488	0.0949127	1.11353	0.886473	0.689037	0.484976	0.574736	0.616462
2455			1-linoleoyl-2-arachidonoyl-GPE (18:2/20:4)*	LC/MS pos late	53189		HMDB0009102	348279332			0.84		0.2528	0.348		0.857245	0.200711	0.100355	1.12534	0.651562	0.77742	0.874663		0.719428	0.604527	0.246797	1.9168	0.705569	0.277854	0.372634	0.517404	0.526305
2491		Glycosyl PE	1-stearoyl-2-linoleoyl-glycosyl-GPE (18:0/18:2)**	LC/MS pos late	63192						0.78		0.6905	0.5886		0.909272	0.498598	0.249299	0.860284	1.49541	0.28322	0.998179		0.710917	0.279161	0.113967	1	0.846573	0.28322	0.514756	0.658068	0.962883
2492			1-stearoyl-2-arachidonoyl-glycosyl-GPE (18:0/20:4)**	LC/MS pos late	63193		HMDB0009003	46891781			0.81		0.4386	0.4649		0.740522	0.310333	0.155167	0.771676	0.792604	0.323555	1.07425		0.601966	0.363998	0.148602	0.961369	0.637482	0.142279	0.241519	0.590517	1.03863
2509		Phosphatidylserine (PS)	1-stearoyl-2-arachidonoyl-GPS (18:0/20:4)	LC/MS pos late	52235		HMDB0012383	24779545			1.55		0.875	0.657		1.29371	0.544323	0.272161	0.946678	0.71839	1.67725	1.83254		2.00024	2.99079	1.22098	8.08767	0.991509	0.616141	0.475711	1.08121	0.749209
2528		Phosphatidylglycerol (PG)	1-stearoyl-2-oleoyl-GPG (18:0/18:1)	LC/MS polar	52623		HMDB0010604	24779551	322647-48-3		0.38		0.0018	0.018		1.26749	0.338611	0.169306	1.158	1.59758	1.47239	0.842		0.483898	0.134603	0.0549516	0.756981	0.421861	0.421861	0.421861	0.421861	0.45896
2535		Phosphatidylinositol (PI)	1-palmitoyl-2-oleoyl-GPI (16:0/18:1)*	LC/MS pos late	52669		HMDB0009783	71296232			0.26		0.0915	0.2104		1.28678	0.771746	0.385873	0.26417	2.01189	1.72794	1.14312		0.332718	0.0606729	0.0247696	0.374361	0.26417	0.373715	0.405281	0.26417	0.314609
2537			1-palmitoyl-2-linoleoyl-GPI (16:0/18:2)	LC/MS pos late	52450		HMDB0009784	46891795			0.42		0.0038	0.0294		1.3149	0.407968	0.203984	1.11896	1.90527	1.24924	0.986149		0.552184	0.105309	0.0429923	0.663613	0.531287	0.439387	0.441618	0.552165	0.685034
2540			1-palmitoyl-2-arachidonoyl-GPI (16:0/20:4)*	LC/MS pos late	52467		HMDB0009789				0.38		0.0001	0.0043		1.67349	0.271866	0.135933	1.54711	1.39619	2.02925	1.72143		0.634769	0.170343	0.0695423	0.871637	0.680971	0.370574	0.55292	0.601595	0.730915
2543			1-stearoyl-2-oleoyl-GPI (18:0/18:1)*	LC/MS pos late	52726		HMDB0240667				0.19		0.0062	0.0395		1.66125	0.864125	0.432062	1.05167	2.80384	1.85354	0.935953		0.313088	0.0614269	0.0250774	0.294156	0.438319	0.286513	0.286513	0.286513	0.286513
2544			1-stearoyl-2-linoleoyl-GPI (18:0/18:2)	LC/MS pos late	52468		HMDB0009809				0.34		0.0022	0.0196		1.43353	0.452927	0.226464	1.12561	2.07998	1.41497	1.11356		0.491381	0.0844424	0.0344735	0.472287	0.465721	0.436357	0.396185	0.546844	0.630893
2557			1-stearoyl-2-arachidonoyl-GPI (18:0/20:4)	LC/MS pos late	52449		HMDB0009815		383907-33-3		0.5		0.0006	0.0089		1.38792	0.101607	0.0508036	1.45741	1.49182	1.28868	1.31377		0.689344	0.16291	0.0665076	0.859068	0.64867	0.428634	0.652724	0.676616	0.870354
2562			1-oleoyl-2-arachidonoyl-GPI (18:1/20:4)*	LC/MS pos late	54994						0.46		0.0004	0.0077		1.83763	0.269039	0.13452	2.18498	1.54576	1.87978	1.74002		0.852864	0.235524	0.0961524	1.13924	0.862404	0.589279	0.721463	0.674796	1.13
2588		Lysophospholipid	1-linoleoyl-GPA (18:2)*	LC/MS neg	52690		HMDB0007856				1.46		0.0599	0.1686		0.866598	0.213821	0.10691	1.00793	0.849666	1.03802	0.570776		1.26175	0.249743	0.101957	0.997028	1.00297	1.47646	1.39352	1.56898	1.13152
2593			1-arachidonoyl-GPA (20:4)	LC/MS neg	46325		HMDB0062312	42607498	799268-65-8		1.5		0.0613	0.171		0.776821	0	0	0.776821	0.776821	0.776821	0.776821		1.16148	0.46776	0.190962	1.30059	0.951485	0.850679	1.04852	2.04081	0.776821
2601			1-palmitoyl-GPC (16:0)	LC/MS pos late	33955	C04102	HMDB0010382	86554	17364-16-8		0.8		0.0393	0.1355		1.10398	0.139869	0.0699347	1.22314	1.1808	1.10444	0.907538		0.882677	0.134113	0.0547516	0.789291	0.876124	0.72096	0.883619	0.910494	1.11557
2602			2-palmitoyl-GPC (16:0)*	LC/MS neg	35253		HMDB0061702	15061532			0.8		0.1844	0.3018		1.07478	0.249177	0.124588	0.912086	1.21932	1.34723	0.820465		0.861271	0.16352	0.0667568	0.974649	0.863592	0.570902	0.797492	1.02535	0.935638
2603			1-palmitoleoyl-GPC (16:1)*	LC/MS pos late	33230		HMDB0010383	24779461			0.75		0.2568	0.3507		1.13953	0.426642	0.213321	1.07869	0.729481	1.73785	1.01208		0.851652	0.153217	0.0625505	0.756961	1.01399	0.602875	0.891307	0.856864	0.987918
2604			2-palmitoleoyl-GPC (16:1)*	LC/MS neg	47118		HMDB10383	122164832			0.78		0.4244	0.4555		1.10694	0.506887	0.253443	1.07892	0.677216	1.82602	0.84563		0.863123	0.241689	0.0986691	0.9409	1.01175	0.485659	0.646461	0.98825	1.10571
2612			1-stearoyl-GPC (18:0)	LC/MS pos late	33961		HMDB0010384	497300	19420-57-6		0.67		0.0019	0.0185		1.0967	0.10804	0.0540202	1.16358	1.15366	1.13385	0.935705		0.738729	0.130007	0.0530752	0.727646	0.758082	0.551705	0.673227	0.774508	0.947207
2614			1-oleoyl-GPC (18:1)	LC/MS pos late	48258	C03916	HMDB0002815	16081932	19420-56-5		0.72		0.0409	0.1383		1.28359	0.255969	0.127985	1.33901	1.02008	1.61391	1.16135		0.928529	0.182323	0.0744331	0.91783	1.01713	0.643268	0.98287	0.828674	1.1814
2617			1-linoleoyl-GPC (18:2)	LC/MS pos late	34419	C04100	HMDB0010386	11988421			0.7		0.0073	0.0443		1.31047	0.177902	0.0889509	1.31687	1.43481	1.43336	1.05681		0.914281	0.142257	0.0580762	0.698431	0.988512	0.80462	0.939029	0.954099	1.10099
2619			1-linolenoyl-GPC (18:3)*	LC/MS pos late	45951	C04100	HMDB0010388				0.62		0.0508	0.1536		1.21376	0.393644	0.196822	1.15993	0.987323	1.78484	0.922965		0.755588	0.0991725	0.040487	0.665179	0.74615	0.694892	0.695236	0.79825	0.93382
2636			1-arachidonoyl-GPC (20:4n6)*	LC/MS pos late	33228	C05208	HMDB0010395	24779476			0.77		0.0253	0.1044		1.42095	0.188451	0.0942254	1.68828	1.34553	1.39906	1.25093		1.09789	0.188641	0.0770124	0.9481	1.18169	0.840929	1.0519	1.20402	1.36068
2650			1-lignoceroyl-GPC (24:0)	LC/MS pos late	49617		HMDB0010405	24779481	325171-59-3		0.4		0.0001	0.0043		1.44735	0.253535	0.126768	1.20433	1.74831	1.56248	1.27429		0.57423	0.140982	0.0575556	0.701579	0.525979	0.434412	0.466376	0.525395	0.79164
2663			1-palmitoyl-GPE (16:0)	LC/MS pos late	35631		HMDB0011503	9547069	53862-35-4		1		0.9086	0.6699		0.921335	0.039364	0.019682	0.892486	0.979398	0.909745	0.903709		0.920287	0.109062	0.0445245	0.876544	0.845717	0.791224	1.0206	0.908774	1.07886
2670			1-stearoyl-GPE (18:0)	LC/MS pos late	42398		HMDB0011130	9547068	69747-55-3		0.79		0.0095	0.0528		1.0277	0.103748	0.051874	0.977733	1.1742	1.02227	0.936588		0.813549	0.0889453	0.0363118	0.81722	0.790076	0.664683	0.814192	0.860724	0.9344
2671			2-stearoyl-GPE (18:0)*	LC/MS neg	41220		HMDB0011129	90658453;53480667			0.81		0.2443	0.3404		0.998799	0.269946	0.134973	0.890667	1.36415	1.01225	0.728132		0.806179	0.170461	0.0695905	0.966775	0.747265	0.537904	0.724624	0.98775	0.872757
2672			1-oleoyl-GPE (18:1)	LC/MS pos late	35628		HMDB0011506	9547071	89576-29-4		0.84		0.0502	0.1536		1.08922	0.117132	0.0585659	1.06971	1.25761	1.04064	0.98891		0.918906	0.111476	0.0455098	1.0079	0.943307	0.716463	0.909892	0.905699	1.03017
2674			1-linoleoyl-GPE (18:2)*	LC/MS pos late	36600		HMDB0011507	52925130			0.68		0.0299	0.1161		1.25529	0.286735	0.143368	1.21017	1.66164	1.15906	0.990272		0.856109	0.149768	0.0611426	0.716357	1.05454	0.645845	0.880914	0.905627	0.93337
2687			1-arachidonoyl-GPE (20:4n6)*	LC/MS pos late	35186		HMDB0011517	42607465			0.64		0.0354	0.1266		1.25894	0.129484	0.0647422	1.40064	1.11187	1.32711	1.19613		0.80274	0.284369	0.116093	1.10694	0.912138	0.334957	0.596532	0.98077	0.8851
2706			1-linoleoyl-GPS (18:2)*	LC/MS neg	43676						2.86		0.6579	0.5763		0.679245	0.387691	0.193845	1.26078	0.4854	0.4854	0.4854		1.94453	3.57412	1.45913	9.24016	0.4854	0.4854	0.4854	0.4854	0.4854
2709			1-palmitoyl-GPG (16:0)*	LC/MS neg	45970		HMDB0240601	3300276			1.12		0.6805	0.584		0.936952	0.279325	0.139663	0.950038	1.29442	0.888537	0.614817		1.05262	0.401782	0.164027	1.74122	0.74511	0.919608	1.15275	1.15244	0.604592
2714			1-oleoyl-GPG (18:1)*	LC/MS neg	45968		HMDB0240602				1.19		0.9617	0.681		1.32613	0.919637	0.459819	2.69853	1	0.80299	0.80299		1.58003	1.71688	0.700913	5.07768	0.80299	1.08917	0.829824	0.80299	0.877517
2716			1-linoleoyl-GPG (18:2)*	LC/MS neg	54885		HMDB0240600				0.77		0.2157	0.319		1.41019	0.382893	0.191446	1.83439	1.49683	1.40162	0.907901		1.08454	0.540512	0.220663	2.05287	1.0115	0.546548	0.649803	1.25804	0.988496
2718			1-palmitoyl-GPI (16:0)	LC/MS neg	35305		HMDB0061695	71296207			0.62		0.6662	0.5802		1.91737	2.02029	1.01014	0.607107	0.633835	4.87507	1.55346		1.1801	0.792861	0.323684	2.69997	1	0.641214	0.60096	1.3434	0.795077
2722			1-stearoyl-GPI (18:0)	LC/MS neg	19324		HMDB0240261	71581135;42607495	796963-93-4		0.61		0.4002	0.4395		1.65065	1.27961	0.639803	0.699927	0.968872	3.51832	1.41549		1.00388	0.398248	0.162584	1.76364	0.74511	0.787992	0.777182	1.13137	0.817968
2724			1-oleoyl-GPI (18:1)	LC/MS neg	36602		HMDB0061693	86289645			0.71		0.3994	0.4395		1.68779	1.13736	0.568681	0.809225	1.28915	3.35944	1.29335		1.20424	0.839585	0.342759	2.87043	0.933247	0.784541	0.725382	1.22622	0.685625
2726			1-linoleoyl-GPI (18:2)*	LC/MS neg	36594		HMDB0240597	11124828			0.41		0.0308	0.1173		2.19912	1.10654	0.553272	1.65802	2.26484	3.71416	1.15946		0.891791	0.257896	0.105285	0.959257	1	0.499094	0.677997	1.21576	0.998642
2732			1-arachidonoyl-GPI (20:4)*	LC/MS neg	34214		HMDB0061690	121596217			0.49		0.0181	0.0826		2.12408	0.757876	0.378938	2.12607	1.6831	3.18983	1.49732		1.03699	0.432337	0.176501	1.71074	0.931465	0.418968	0.880209	1.28456	0.995985
2801		Plasmalogen	1-(1-enyl-palmitoyl)-2-oleoyl-GPE (P-16:0/18:1)*	LC/MS pos late	52477		HMDB0011342	52925128			0.88		0.2925	0.3736		1.25497	0.217079	0.108539	1.24367	1.10431	1.56554	1.10634		1.10362	0.908322	0.370821	2.89109	0.798772	0.444055	0.487796	1.02771	0.972294
2802			1-(1-enyl-palmitoyl)-2-linoleoyl-GPE (P-16:0/18:2)*	LC/MS pos late	52677		HMDB0011343	52925127			0.57		0.0303	0.1166		1.6729	0.391171	0.195586	1.67036	1.93073	1.96949	1.121		0.953306	0.478521	0.195355	1.59125	0.667773	0.438528	0.83747	0.680524	1.50429
2803			1-(1-enyl-palmitoyl)-2-palmitoyl-GPC (P-16:0/16:0)*	LC/MS pos late	52716		HMDB0011206	11146967			0.43		0.0016	0.0167		1.82093	0.278324	0.139162	1.5953	1.92038	2.17005	1.59797		0.786829	0.380637	0.155395	1.53028	0.592838	0.484913	0.647265	0.639003	0.826675
2805			1-(1-enyl-palmitoyl)-2-arachidonoyl-GPE (P-16:0/20:4)*	LC/MS pos late	52673		HMDB0011352	52925126			0.68		0.0823	0.2		1.83534	0.364826	0.182413	1.35915	1.74975	2.05534	2.17712		1.24438	1.00404	0.409898	3.24714	0.869201	0.552599	0.657509	1.11914	1.02072
2807			1-(1-enyl-palmitoyl)-2-oleoyl-GPC (P-16:0/18:1)*	LC/MS pos late	52478		HMDB0007996	34779384			0.38		0.0003	0.0072		2.37525	0.555437	0.277719	1.95348	2.07455	3.18159	2.29138		0.907476	0.21837	0.0891492	1.07396	0.944763	0.512343	0.820356	0.988305	1.10513
2810			1-(1-enyl-stearoyl)-2-oleoyl-GPE (P-18:0/18:1)	LC/MS pos late	52614		HMDB0011375	42607457	144371-68-6		0.34		0.0035	0.0271		2.4505	0.786441	0.39322	1.94032	2.85798	3.34562	1.65809		0.837407	0.576466	0.235341	1.95088	0.536301	0.347792	0.567679	0.718191	0.903594
2811			1-(1-enyl-stearoyl)-2-linoleoyl-GPE (P-18:0/18:2)*	LC/MS pos late	52748		HMDB0011376				0.32		0.0007	0.0098		2.30954	0.652584	0.326292	1.78035	2.63111	3.07387	1.75282		0.732216	0.295889	0.120796	1.12749	0.583778	0.35054	0.609445	0.67999	1.04205
2814			1-(1-enyl-palmitoyl)-2-arachidonoyl-GPC (P-16:0/20:4)*	LC/MS pos late	52689		HMDB0011220				0.55		0.0014	0.0149		1.9412	0.0923429	0.0461715	1.83054	2.03993	1.98911	1.90524		1.06649	0.266311	0.108721	1.32192	0.939595	0.722811	0.921528	1.43268	1.06041
2815			1-(1-enyl-palmitoyl)-2-linoleoyl-GPC (P-16:0/18:2)*	LC/MS pos late	52682		HMDB0011211	24779386			0.34		0.0005	0.0084		2.81886	0.775186	0.387593	2.30227	2.17067	3.86889	2.93361		0.948582	0.232979	0.0951132	1.14692	0.749264	0.596975	1.02279	0.977209	1.19833
2819			1-(1-enyl-stearoyl)-2-arachidonoyl-GPE (P-18:0/20:4)*	LC/MS pos late	52475		HMDB0005779	9547058			0.32		0.0019	0.0185		2.54925	0.451602	0.225801	2.10402	3.04013	2.81934	2.23352		0.808889	0.444885	0.181623	1.53999	0.605013	0.316431	0.474658	0.873564	1.04368
2834		Lysoplasmalogen	1-(1-enyl-palmitoyl)-GPC (P-16:0)*	LC/MS pos late	52474		HMDB0010407	10917802			0.8		0.0667	0.1798		1.11336	0.182543	0.0912716	0.994308	1.13748	1.3617	0.959944		0.892122	0.138617	0.05659	0.837212	0.86656	0.722812	0.920403	0.864298	1.14145
2835			1-(1-enyl-palmitoyl)-GPE (P-16:0)*	LC/MS pos late	39270		HMDB0011152				1.22		0.1336	0.2555		0.98049	0.113892	0.0569458	0.995659	1.07224	1.03782	0.816239		1.20051	0.307943	0.125717	1.80497	1.00434	1.17501	1.17253	1.0774	0.96878
2837			1-(1-enyl-oleoyl)-GPE (P-18:1)*	LC/MS neg	44621						0.83		0.8225	0.637		0.954448	0.635479	0.31774	1.2874	1.68553	0.41623	0.428629		0.787839	0.407243	0.166256	1.52344	0.450629	0.477252	0.585265	0.722072	0.968379
2839			1-(1-enyl-stearoyl)-GPE (P-18:0)*	LC/MS pos late	39271		HMDB0240598				0.7		0.0281	0.111		1.31029	0.256115	0.128057	1.18317	1.54326	1.50308	1.01166		0.913505	0.146491	0.0598046	1.06844	0.741473	0.832133	1.1118	0.826363	0.90082
2842		Glycerolipid Metabolism	glycerol	LC/MS neg	15122	C00116	HMDB0000131	753	56-81-5		0.77		0.1237	0.2461		1.03929	0.226459	0.113229	1.1892	0.74805	1.24518	0.974726		0.801192	0.18496	0.0755098	1.08557	0.84217	0.697604	0.608517	0.928465	0.644829
2843			glycerol 3-phosphate	LC/MS pos early	43847	C0093	HMDB0000126	754	29849-82-9		1.61		0.1501	0.27		0.750026	0.240046	0.120023	0.777656	1.0371	0.450952	0.734392		1.20439	0.705435	0.287993	2.60308	0.955402	0.688883	1.19338	0.962898	0.822711
2848			glycerophosphoglycerol	LC/MS polar	48857	C03274	HMDB0240316	54575349			1.95		0.195	0.3075		0.673705	0.229639	0.114819	0.892493	0.629973	0.801932	0.370424		1.31498	1.09377	0.44653	3.47647	1.10751	0.875596	0.384593	1.15929	0.886438
2849		Monoacylglycerol	1-myristoylglycerol (14:0)	LC/MS neg	35625	C01885	HMDB0011561	10957631	75685-84-6		0.57		0.004	0.0295		1.40646	0.270213	0.135107	1.24564	1.10978	1.65113	1.6193		0.806983	0.13216	0.053954	0.867643	0.77942	0.650498	0.667388	0.985045	0.891904
2851			1-pentadecanoylglycerol (15:0)	LC/MS neg	47898			190750	104140-07-0		0.33		0.0355	0.1266		1.36486	0.672925	0.336463	2.11079	1.72038	0.628277	1		0.452574	6.08094e-17	2.48253e-17	0.452574	0.452574	0.452574	0.452574	0.452574	0.452574
2852			1-palmitoylglycerol (16:0)	LC/MS neg	21127		HMDB0011564	14900	542-44-9		0.73		0.3767	0.4293		1.70189	0.980413	0.490206	0.954101	1.0459	1.72967	3.07788		1.23711	0.654316	0.267123	1.2029	0.457949	1.52898	1.48987	2.1922	0.550739
2853			1-palmitoleoylglycerol (16:1)*	LC/MS neg	52431		HMDB0011565				0.1		0.0009	0.0112		4.54157	0.926207	0.463103	5.59684	4.78456	3.36414	4.42075		0.454374	0.54292	0.221646	0.123312	0.403127	0.123312	0.123312	0.430258	1.52292
2856			1-oleoylglycerol (18:1)	LC/MS neg	21184		HMDB0011567	5283468	111-03-5		0.17		0.0013	0.0146		7.72594	4.58826	2.29413	4.90729	6.82879	4.71028	14.4574		1.28156	0.723359	0.29531	1.59213	0.80778	0.750611	1.00417	2.62306	0.911631
2857			1-linoleoylglycerol (18:2)	LC/MS neg	27447		HMDB0011568	5283469	2277-28-3		0.09		0.0073	0.0443		7.36406	6.13952	3.06976	9.04116	15.264	1.57583	3.57522		0.632072	0.577534	0.235777	0.194194	0.520133	0.210613	0.230182	1.01739	1.61992
2858			1-linolenoylglycerol (18:3)	LC/MS neg	34393		HMDB0011569	53480978	124151-74-2		0.11		0.0003	0.0072		6.09758	3.52665	1.76332	5.11159	11.2705	3.36567	4.64255		0.666651	0.368099	0.150276	0.349954	0.731554	0.349954	0.37562	1.19282	1
2862			1-dihomo-linolenylglycerol (20:3)	LC/MS neg	48341		HMDB0011577				0.18		0.002	0.0191		4.06959	1.95866	0.979331	3.53528	6.44531	1.7553	4.54249		0.72959	0.481401	0.196531	0.259287	0.653386	0.312202	0.531641	1.45783	1.16319
2863			1-arachidonylglycerol (20:4)	LC/MS neg	34397	C13857	HMDB11578	16019980;5282281	35474-99-8		0.28		0.0439	0.1428		2.07196	1.5248	0.762401	3.04472	3.68258	0.559115	1.00144		0.583948	0.671331	0.27407	0.169717	0.271636	0.0659652	0.10475	1.42637	1.46525
2867			1-docosahexaenoylglycerol (22:6)	LC/MS neg	35153		HMDB0011587	53480995			0.17		0.0053	0.0363		2.9234	1.66262	0.831312	3.99936	4.62033	1.08352	1.99039		0.493037	0.311996	0.127372	0.297227	0.297227	0.297227	0.297227	0.769316	1
2869			2-palmitoylglycerol (16:0)	LC/MS neg	33419		HMDB0011533	123409	23470-00-0		0.08		0.0983	0.2198		2.75126	3.38853	1.69426	1.1613	1.94793	0.179027	7.7168		0.218786	0.0643372	0.0262656	0.26891	0.179027	0.179027	0.179027	0.179027	0.327694
2870			2-palmitoleoylglycerol (16:1)*	LC/MS neg	52432		HMDB0011534	53480960			0.28		4.5412e-05	0.0043		1.47054	0.301126	0.150563	1.33513	1.76037	1.11246	1.67419		0.417818	0.126576	0.0516743	0.598989	0.345915	0.561811	0.333398	0.333398	0.333398
2872			2-oleoylglycerol (18:1)	LC/MS neg	21232		HMDB0011537	5319879	3443-84-3		0.21		0.0017	0.0173		4.64312	2.35566	1.17783	3.08322	4.85968	2.73944	7.89015		0.961206	0.500191	0.204202	1.29819	0.414106	0.780531	1.21947	1.63161	0.423336
2873			2-linoleoylglycerol (18:2)	LC/MS neg	32506		HMDB0011538	5365676	3443-82-1		0.13		0.0057	0.0378		6.21713	4.22048	2.11024	7.35403	11.5659	1.85548	4.0931		0.784591	0.513239	0.209529	0.402955	0.788693	0.288576	0.409178	1.45644	1.36171
2874			2-arachidonoylglycerol (20:4)	LC/MS neg	19266	C13856	HMDB0004666	5282280	53847-30-6		0.34		0.1268	0.2487		1.03595	0.624775	0.312387	1.5942	1.38859	0.180394	0.980631		0.354287	0.335922	0.13714	0.384776	0.180394	0.180394	0.180394	1.01937	0.180394
2878			1-heptadecenoylglycerol (17:1)*	LC/MS neg	62449						0.43		0.0735	0.1905		0.932051	0.443659	0.221829	1	1.47945	0.404251	0.844503		0.404251	6.08094e-17	2.48253e-17	0.404251	0.404251	0.404251	0.404251	0.404251	0.404251
2885			1-dihomo-linoleoylglycerol (20:2)	LC/MS neg	35103						0.28		0.1886	0.3042		0.581687	0.527022	0.263511	0.741822	1.25818	0.163373	0.163373		0.163373	0	0	0.163373	0.163373	0.163373	0.163373	0.163373	0.163373
2890		Diacylglycerol	diacylglycerol (16:1/18:2 [2], 16:0/18:3 [1])*	LC/MS pos late	54966						0.19		0.0001	0.0043		1.91164	0.216922	0.108461	1.94916	2.03221	1.59518	2.06999		0.36612	0	0	0.36612	0.36612	0.36612	0.36612	0.36612	0.36612
2907			palmitoyl-linoleoyl-glycerol (16:0/18:2) [1]*	LC/MS pos late	52633		HMDB0007103	9543695			0.08		0.0003	0.0069		2.258	0.641632	0.320816	2.07554	2.58958	1.44835	2.91853		0.185936	0.0202548	0.00826898	0.174574	0.192812	0.174574	0.174574	0.224505	0.174574
2908			palmitoyl-linoleoyl-glycerol (16:0/18:2) [2]*	LC/MS pos late	52634		HMDB0007103	131801744			0.09		0.0005	0.0084		3.07718	1.49446	0.74723	3.74234	4.62306	1.12795	2.81537		0.28559	0.29292	0.119584	0.872055	0.177875	0.100166	0.105264	0.219513	0.238668
2909			palmitoyl-linolenoyl-glycerol (16:0/18:3) [2]*	LC/MS pos late	54965		HMDB0007104 HMDB0007105	348277338;348277337			0.14		0.0654	0.1783		1.37488	0.959781	0.47989	2.07679	2.2304	0.192336	1		0.192336	3.04047e-17	1.24127e-17	0.192336	0.192336	0.192336	0.192336	0.192336	0.192336
2912			palmitoleoyl-linoleoyl-glycerol (16:1/18:2) [1]*	LC/MS pos late	54967		HMDB0007132	9543699			0.16		0.0048	0.0339		1.25081	0.523885	0.261943	0.991532	0.637846	1.68739	1.68649		0.195886	0	0	0.195886	0.195886	0.195886	0.195886	0.195886	0.195886
2914			palmitoyl-arachidonoyl-glycerol (16:0/20:4) [1]*	LC/MS pos late	54957		HMDB0007112	9543736			0.66		0.2289	0.326		1.03993	0.480584	0.240292	0.664825	0.664825	1.16	1.67005		0.685779	0.0513277	0.0209544	0.790551	0.664825	0.664825	0.664825	0.664825	0.664825
2916			palmitoleoyl-arachidonoyl-glycerol (16:1/20:4) [2]*	LC/MS pos late	57406						0.42		0.2128	0.3177		0.977317	0.808791	0.404396	0.411787	0.411787	0.95841	2.12728		0.411787	0	0	0.411787	0.411787	0.411787	0.411787	0.411787	0.411787
2917			palmitoyl-docosahexaenoyl-glycerol (16:0/22:6) [1]*	LC/MS pos late	57373		HMDB0007121	9543827			0.31		0.0049	0.0341		1.28158	0.513049	0.256524	1.05796	0.698366	1.49262	1.87738		0.39881	0.425292	0.173625	1.26693	0.225185	0.225185	0.225185	0.225185	0.225185
2921			stearoyl-linoleoyl-glycerol (18:0/18:2) [2]*	LC/MS pos late	54947						0.49		0.2205	0.3194		0.992949	0.734463	0.367231	0.486525	2.04364	0.486525	0.955111		0.486525	0	0	0.486525	0.486525	0.486525	0.486525	0.486525	0.486525
2925			oleoyl-oleoyl-glycerol (18:1/18:1) [2]*	LC/MS pos late	54946		HMDB0007218	9543716			0.23		0.3118	0.3896		1.16195	1.54461	0.772303	0.14861	3.4102	0.14861	0.940381		0.267653	0.291595	0.119043	0.862868	0.14861	0.14861	0.14861	0.14861	0.14861
2927			oleoyl-linoleoyl-glycerol (18:1/18:2) [1]	LC/MS pos late	46798		HMDB0007219	14275396	106292-55-1		0.1		2.4846e-07	0.0002		2.75951	0.511162	0.255581	2.49324	3.32524	2.19261	3.02696		0.262522	0.0742009	0.0302924	0.23182	0.339845	0.176218	0.202279	0.264856	0.360115
2928			oleoyl-linoleoyl-glycerol (18:1/18:2) [2]	LC/MS pos late	46799		HMDB0007219	71433693	104346-53-4		0.08		0.0005	0.0084		3.14229	1.69977	0.849885	3.86128	5.12719	1.26339	2.31731		0.243017	0.146511	0.0598129	0.509214	0.225937	0.111428	0.138465	0.173901	0.299155
2932			linoleoyl-linoleoyl-glycerol (18:2/18:2) [1]*	LC/MS pos late	54968		HMDB0007248	9543729			0.12		1.1808e-05	0.002		3.61178	1.06678	0.53339	2.84795	4.07957	2.62667	4.89293		0.436422	0.16239	0.0662956	0.245568	0.553254	0.363594	0.281543	0.646305	0.528269
2933			linoleoyl-linoleoyl-glycerol (18:2/18:2) [2]*	LC/MS pos late	54969		HMDB0007248	9543729			0.06		0.0061	0.0395		3.87864	2.99695	1.49848	4.63311	7.76469	1.05468	2.06209		0.250419	0.0990116	0.0404213	0.341391	0.235041	0.15887	0.133685	0.247147	0.38638
2934			linoleoyl-linolenoyl-glycerol (18:2/18:3) [1]*	LC/MS pos late	54963		HMDB0007249	14275409			0.17		0.0054	0.0365		1.15699	0.489237	0.244618	0.573479	1	1.3288	1.72568		0.192491	0	0	0.192491	0.192491	0.192491	0.192491	0.192491	0.192491
2935			linoleoyl-linolenoyl-glycerol (18:2/18:3) [2]*	LC/MS pos late	54964		HMDB0007250	9543737			0.04		0.0223	0.0946		3.54643	3.28382	1.64191	5.15252	7.38805	0.527628	1.11751		0.155413	0.0421987	0.0172276	0.133145	0.133145	0.133145	0.133145	0.161521	0.238376
2938			stearoyl-arachidonoyl-glycerol (18:0/20:4) [1]*	LC/MS pos late	57450	C00165	HMDB0007170	6438587			0.88		0.3041	0.3849		0.487239	0.172968	0.0864838	0.621797	0.456346	0.254685	0.616126		0.429961	0.513798	0.209757	1.47834	0.213083	0.213083	0.213083	0.213083	0.249101
2939			stearoyl-arachidonoyl-glycerol (18:0/20:4) [2]*	LC/MS pos late	57449		HMDB0007170	6438587			1.66		0.5884	0.5441		0.395019	0.162342	0.0811709	0.496998	0.504565	0.158312	0.420201		0.654881	1.21634	0.49657	3.13773	0.158312	0.158312	0.158312	0.158312	0.158312
2940			oleoyl-arachidonoyl-glycerol (18:1/20:4) [1]*	LC/MS pos late	54960		HMDB0007228	9543786			0.14		9.3597e-05	0.0043		1.72953	0.605225	0.302613	1.28586	1.18386	1.98452	2.46388		0.250138	0.083869	0.0342394	0.281568	0.310685	0.178494	0.178494	0.178494	0.373091
2941			oleoyl-arachidonoyl-glycerol (18:1/20:4) [2]*	LC/MS pos late	54961		HMDB0007228	9543786			0.11		0.0005	0.0085		1.6397	0.832387	0.416194	1.84338	2.67866	0.713753	1.323		0.185156	0.16507	0.0673896	0.491589	0.0895478	0.0895478	0.0895478	0.0895478	0.261158
2942			linoleoyl-arachidonoyl-glycerol (18:2/20:4) [1]*	LC/MS pos late	54955		HMDB0007257	9543796			0.12		4.3282e-05	0.0043		5.24077	2.06261	1.03131	4.54205	4.70823	3.48645	8.22634		0.620475	0.234064	0.0955564	0.269245	0.612265	0.497676	0.599799	0.937244	0.806622
2943			linoleoyl-arachidonoyl-glycerol (18:2/20:4) [2]*	LC/MS pos late	54956		HMDB0007257	9543796			0.09		0.0055	0.0367		3.65246	2.22122	1.11061	4.89811	6.00036	1.05557	2.65578		0.31765	0.145354	0.0593403	0.313924	0.211625	0.242748	0.270477	0.260825	0.606299
2946			linoleoyl-docosahexaenoyl-glycerol (18:2/22:6) [1]*	LC/MS pos late	54949		HMDB0007266	9543899			0.14		0.0046	0.0329		5.75653	3.95946	1.97973	2.94359	3.05449	5.63209	11.3959		0.818858	0.267274	0.109114	0.376223	1.09138	0.962352	0.728254	1.03765	0.717295
2947			linoleoyl-docosahexaenoyl-glycerol (18:2/22:6) [2]*	LC/MS pos late	54950		HMDB0007266	9543899			0.11		0.0074	0.0443		4.30571	2.40931	1.20466	6.35157	6.12235	1.26335	3.48557		0.471897	0.1703	0.0695249	0.654228	0.321782	0.380601	0.393766	0.359702	0.721306
3001		Sphingolipid Synthesis	sphinganine	LC/MS pos late	17769	C00836	HMDB0000269	3126	3102-56-5		1.23		0.6374	0.5688		0.850303	0.261804	0.130902	1.00617	0.941347	0.459866	0.993834		1.04872	0.525418	0.214501	1.88961	0.941248	0.435037	0.577974	1.25477	1.19367
3002			sphinganine-1-phosphate	LC/MS pos late	52605		HMDB0001383	520	19794-97-9		0.56		0.1237	0.2461		1.24342	0.568514	0.284257	1.70455	1.747	0.623102	0.899042		0.698275	0.244618	0.0998647	0.60922	0.659148	0.353428	0.789036	0.677858	1.10096
3010		Dihydroceramides	N-palmitoyl-sphinganine (d18:0/16:0)	LC/MS pos late	52604		HMDB11760	5283572	5966-29-0		0.22		0.016	0.0756		1.91159	1.54336	0.77168	1.44383	4.20254	0.908854	1.09115		0.426822	0.236415	0.0965159	0.869067	0.352227	0.249228	0.21351	0.416057	0.460841
3012			N-palmitoyl-phytosphingosine (t18:0/16:0)	LC/MS pos late	62881		HMDB0010697	10506988			0.27		0.0034	0.0268		2.50308	1.13175	0.565875	2.18426	4.17774	1.91811	1.7322		0.683761	0.148386	0.0605782	0.750882	0.773669	0.494642	0.494642	0.821785	0.766949
3013			N-stearoyl-sphinganine (d18:0/18:0)*	LC/MS pos late	1759		HMDB0011761	5283573	2304-80-5		1.25		0.3632	0.4206		0.334734	0	0	0.334734	0.334734	0.334734	0.334734		0.416956	0.201404	0.0822229	0.828071	0.334734	0.334734	0.334734	0.334734	0.334734
3022		Ceramides	N-palmitoyl-sphingosine (d18:1/16:0)	LC/MS pos late	44877		HMDB0004949	5283564	24696-26-2		0.71		0.1031	0.2223		1.03903	0.150397	0.0751983	0.904871	1.25125	1.02979	0.970209		0.7403	0.661366	0.270002	2.05394	0.443326	0.306717	0.329924	0.62347	0.684422
3026			N-stearoyl-sphingosine (d18:1/18:0)*	LC/MS pos late	54979		HMDB0004950	5283565	104404-17-3		0.75		0.1217	0.2457		0.862593	0.165987	0.0829937	0.767599	1.04204	0.957956	0.682774		0.648066	0.776843	0.317145	2.21871	0.302614	0.184591	0.270939	0.465026	0.446516
3032			N-palmitoyl-sphingadienine (d18:2/16:0)*	LC/MS pos late	57416		HMDB0240686				1.2		0.9686	0.6822		0.506106	0.201583	0.100792	0.389708	0.800155	0.361991	0.472572		0.606881	0.599857	0.24489	1.83133	0.361991	0.361991	0.361991	0.361991	0.361991
3058		Hexosylceramides (HCER)	glycosyl-N-palmitoyl-sphingosine (d18:1/16:0)	LC/MS pos late	53013						0.88		0.4939	0.4994		0.916512	0.254979	0.127489	0.773227	1.24984	0.972057	0.670918		0.805379	0.146302	0.0597276	0.831534	0.625371	0.690382	0.757445	0.899601	1.02794
3059			glycosyl-N-stearoyl-sphingosine (d18:1/18:0)	LC/MS pos late	52234						0.4		0.0111	0.0574		1.06258	0.423473	0.211736	0.999238	1.6362	1.00076	0.614128		0.427915	0.133528	0.0545127	0.53957	0.313888	0.251359	0.369263	0.567261	0.526152
3079			glycosyl ceramide (d18:1/20:0, d16:1/22:0)*	LC/MS pos late	57595						0.37		0.0009	0.012		1.2262	0.31785	0.158925	1.08742	1.49077	1.48418	0.842431		0.452081	0.141278	0.0576765	0.64556	0.327816	0.3229	0.333214	0.533973	0.549025
3083			glycosyl ceramide (d18:2/24:1, d18:1/24:2)*	LC/MS pos late	57453						1.34		0.0578	0.1647		0.843423	0.177574	0.0887872	0.786669	1.06483	0.8811	0.641095		1.12669	0.129676	0.05294	1.25991	0.975261	1.03218	1.02474	1.21128	1.25677
3088		Lactosylceramides (LCER)	lactosyl-N-palmitoyl-sphingosine (d18:1/16:0)	LC/MS pos late	53010		HMDB0006750	53477895	4201-62-1		1.2		0.5871	0.5441		0.872321	0.421217	0.210608	0.568482	1.46164	0.890679	0.568482		1.04772	0.563731	0.230142	2.13855	0.568482	0.708026	1.05093	1	0.820336
3100		Dihydrosphingomyelins	palmitoyl dihydrosphingomyelin (d18:0/16:0)*	LC/MS pos late	52434		HMDB0010168	9939965			0.38		0.0001	0.0043		1.86612	0.334121	0.167061	1.41096	2.19816	1.99808	1.8573		0.706498	0.193297	0.0789132	1.04918	0.569362	0.506405	0.651575	0.675096	0.787367
3101			behenoyl dihydrosphingomyelin (d18:0/22:0)*	LC/MS pos late	57331		HMDB0012091	44260132			0.14		5.605e-05	0.0043		2.45444	0.687084	0.343542	3.31034	2.69262	1.78817	2.02661		0.333857	0.207411	0.0846751	0.500063	0.216725	0.201468	0.201468	0.201468	0.681953
3102			sphingomyelin (d18:0/18:0, d19:0/17:0)*	LC/MS pos late	57473		HMDB0012087	44260130			0.32		0.0014	0.0146		1.10403	0.16198	0.0809898	1.07587	1.34023	1.01554	0.984456		0.351904	0.258076	0.105359	0.87595	0.264813	0.20099	0.23537	0.273682	0.260616
3104		Sphingomyelins	palmitoyl sphingomyelin (d18:1/16:0)	LC/MS pos late	37506		HMDB0010169	9939941	6254-89-3		0.55		8.0135e-05	0.0043		1.34526	0.135463	0.0677315	1.28589	1.54061	1.32266	1.23189		0.738172	0.117188	0.047842	0.888262	0.653097	0.568453	0.739845	0.740767	0.838605
3105			hydroxypalmitoyl sphingomyelin (d18:1/16:0(OH))**	LC/MS pos late	62851						0.38		0.0002	0.0046		1.65211	0.321148	0.160574	1.33516	2.07796	1.70176	1.49357		0.62864	0.108763	0.0444021	0.692729	0.471682	0.635622	0.765279	0.531165	0.675361
3106			stearoyl sphingomyelin (d18:1/18:0)	LC/MS pos late	19503	C00550	HMDB0001348	6453725	85187-10-6;85187-10-6		0.55		0.0052	0.0363		1.2172	0.282093	0.141047	1.28356	1.58526	0.95252	1.04748		0.669009	0.163743	0.0668479	0.926489	0.55843	0.461478	0.654218	0.638149	0.77529
3107			behenoyl sphingomyelin (d18:1/22:0)*	LC/MS pos late	48492		HMDB0012103	44260125			0.25		0.0007	0.0098		2.26264	0.342655	0.171327	2.34811	1.82932	2.65641	2.21674		0.566677	0.287242	0.117266	0.977209	0.528868	0.221092	0.336743	0.510418	0.825732
3108			tricosanoyl sphingomyelin (d18:1/23:0)*	LC/MS pos late	52436		HMDB0012105				0.22		0.0013	0.0146		3.67991	1.47049	0.735245	2.65043	2.30415	5.44905	4.31601		0.791845	0.435085	0.177623	1.52514	0.827467	0.218809	0.517636	0.81009	0.851927
3109			lignoceroyl sphingomyelin (d18:1/24:0)	LC/MS pos late	57330		HMDB0011697		60037-60-7		0.24		0.0012	0.0146		2.29657	0.31451	0.157255	2.30673	1.91982	2.68904	2.27068		0.560246	0.301679	0.12316	0.985461	0.566462	0.187101	0.313871	0.486098	0.822483
3110			sphingomyelin (d18:2/18:1)*	LC/MS pos late	57474		HMDB0001348	52931155			0.37		0.0013	0.0146		1.99645	0.296813	0.148406	2.0315	2.34005	1.61566	1.99858		0.743272	0.264232	0.107872	0.848988	0.716382	0.305011	0.635382	0.866746	1.08712
3111			sphingomyelin (d18:2/23:1)*	LC/MS pos late	57482		HMDB0240668				0.51		0.008	0.047		1.62908	0.241758	0.120879	1.53526	1.62919	1.96067	1.3912		0.827562	0.332066	0.135565	1.31963	0.832462	0.359588	0.662442	0.731836	1.05941
3112			sphingomyelin (d18:2/24:2)*	LC/MS pos late	57479		HMDB0240644				0.83		0.2198	0.319		1.05366	0.109884	0.0549418	0.90713	1.16075	1.10877	1.03797		0.870928	0.303156	0.123763	1.14377	1.01514	0.377784	0.632785	0.941426	1.11466
3114			sphingomyelin (d18:1/14:0, d16:1/16:0)*	LC/MS pos late	42463		HMDB0012097	11433862			0.34		0.0001	0.0043		1.95915	0.308402	0.154201	1.79807	2.33444	2.07068	1.63341		0.663467	0.199978	0.0816406	0.886376	0.644808	0.36938	0.591	0.594601	0.894634
3115			sphingomyelin (d18:2/14:0, d18:1/14:1)*	LC/MS pos late	47154		HMDB0240637 HMDB0240612				0.29		0.0011	0.0141		1.29453	0.310337	0.155169	0.889254	1.48373	1.58359	1.22155		0.38041	0.0497118	0.0202948	0.481884	0.360115	0.360115	0.360115	0.360115	0.360115
3116			sphingomyelin (d17:1/16:0, d18:1/15:0, d16:1/17:0)*	LC/MS pos late	52433		HMDB0240608 HMDB0240617		121999-58-4		0.35		0.0004	0.0081		2.26165	0.551036	0.275518	1.68891	2.18253	3.0143	2.16087		0.78509	0.139782	0.0570659	0.940216	0.735873	0.533928	0.830737	0.81163	0.858156
3118			sphingomyelin (d18:2/16:0, d18:1/16:1)*	LC/MS pos late	42459		HMDB0240613 HMDB0240638				0.29		0.0003	0.0072		1.38833	0.217025	0.108513	1.30566	1.69562	1.3621	1.18996		0.403958	0.150791	0.06156	0.48834	0.374152	0.184855	0.302968	0.45853	0.614901
3119			sphingomyelin (d18:1/17:0, d17:1/18:0, d19:1/16:0)	LC/MS pos late	52615		HMDB0240609 HMDB0240622 HMDB0240620	46891763	121999-64-2		0.37		0.0003	0.0072		1.55958	0.23425	0.117125	1.34271	1.73676	1.78608	1.37278		0.581099	0.189843	0.0775031	0.877982	0.522513	0.314178	0.544128	0.530635	0.697158
3120			sphingomyelin (d18:1/18:1, d18:2/18:0)	LC/MS pos late	37529		HMDB0012101	6443882	108392-10-5		0.44		0.0006	0.0093		1.10769	0.11096	0.0554798	1.00386	1.26484	1.08538	1.07667		0.482534	0.131119	0.0535292	0.56151	0.43363	0.261604	0.445023	0.573931	0.619509
3121			sphingomyelin (d18:1/19:0, d19:1/18:0)*	LC/MS pos late	57475						0.31		0.0002	0.0065		1.91314	0.288715	0.144358	2.06938	2.16755	1.90352	1.51209		0.59804	0.247569	0.10107	0.975473	0.401098	0.393318	0.435587	0.55088	0.831887
3122			sphingomyelin (d18:1/20:0, d16:1/22:0)*	LC/MS pos late	48490		HMDB0012102	44260124			0.32		0.0022	0.0196		1.65599	0.0757776	0.0378888	1.74751	1.56306	1.64639	1.66702		0.523948	0.305026	0.124526	1.0806	0.429234	0.214158	0.347212	0.439118	0.633365
3123			sphingomyelin (d18:1/20:1, d18:2/20:0)*	LC/MS pos late	48491		HMDB0240610 HMDB0240632		222403-67-0		0.41		0.0001	0.0043		1.9974	0.318037	0.159019	1.92242	2.44428	1.69112	1.93177		0.815117	0.210363	0.0858805	0.995275	0.743904	0.521419	0.71495	0.804519	1.11064
3125			sphingomyelin (d18:1/21:0, d17:1/22:0, d16:1/23:0)*	LC/MS pos late	52495		HMDB0240621 HMDB0240611 HMDB0240619				0.2		0.0001	0.0043		2.72082	0.594403	0.297201	2.85478	2.26312	3.50723	2.25815		0.554774	0.26615	0.108655	0.992082	0.488491	0.247754	0.387234	0.482328	0.730753
3126			sphingomyelin (d18:2/21:0, d16:2/23:0)*	LC/MS pos late	57480		HMDB0240676				0.41		0.4908	0.4977		1.27605	1.28675	0.643373	0.269665	0.269665	2.95916	1.6057		0.519077	0.26097	0.106541	0.935439	0.572201	0.269665	0.393204	0.269665	0.67429
3127			sphingomyelin (d18:1/22:1, d18:2/22:0, d16:1/24:1)*	LC/MS pos late	48493		HMDB0012104				0.29		0.0013	0.0146		1.65275	0.144019	0.0720094	1.61716	1.56819	1.86545	1.56021		0.476374	0.216211	0.088268	0.778842	0.475493	0.175501	0.333432	0.444586	0.650392
3128			sphingomyelin (d18:1/22:2, d18:2/22:1, d16:1/24:2)*	LC/MS pos late	57477		HMDB0240672 HMDB0240670 HMDB0240669				0.71		0.0243	0.1016		1.39593	0.230235	0.115117	1.27135	1.73616	1.2407	1.33551		0.99505	0.241018	0.0983954	1.37639	1.08178	0.646519	0.882783	1.03266	0.950167
3129			sphingomyelin (d18:2/23:0, d18:1/23:1, d17:1/24:1)*	LC/MS pos late	52435		HMDB0240634 HMDB0011696 HMDB0240614	134757653			0.23		8.3298e-05	0.0043		2.30267	0.575986	0.287993	2.04723	1.8944	3.15562	2.11342		0.53695	0.200275	0.0817621	0.768333	0.511439	0.255983	0.417196	0.503809	0.764942
3130			sphingomyelin (d18:1/24:1, d18:2/24:0)*	LC/MS pos late	47153		HMDB0012107	44260126	94359-13-4		0.31		0.0013	0.0146		2.11895	0.166104	0.0830522	2.22808	2.21775	2.15548	1.87448		0.666338	0.284261	0.116049	0.976397	0.676167	0.265424	0.486281	0.596187	0.997569
3131			sphingomyelin (d18:2/24:1, d18:1/24:2)*	LC/MS pos late	52437		HMDB0240636 HMDB0240615	85336023			0.56		0.0177	0.0811		1.32423	0.058454	0.029227	1.27769	1.3575	1.38956	1.27218		0.744506	0.293599	0.119861	1.16657	0.773849	0.303332	0.608882	0.68248	0.931922
3132			sphingomyelin (d18:1/25:0, d19:0/24:1, d20:1/23:0, d19:1/24:0)*	LC/MS pos late	57478		HMDB0240671 HMDB0240675 HMDB0240673 HMDB0240674				0.25		0.0005	0.0084		2.21922	0.566254	0.283127	2.34506	1.76115	2.9689	1.80178		0.563237	0.0795435	0.0324735	0.725605	0.530764	0.530764	0.530764	0.530764	0.530764
3160		Sphingosines	sphingosine	LC/MS pos late	17747	C00319	HMDB0000252	5280335	123-78-4		1.15		0.7296	0.6064		0.97	0.299507	0.149753	1.18139	0.823652	0.620545	1.25441		1.11307	0.599927	0.244919	2.30719	0.92587	0.663546	0.781799	0.975409	1.02459
3162			sphingosine 1-phosphate	LC/MS pos late	34445	C06124	HMDB0000277	5283560	26993-30-6		0.45		0.0029	0.0238		1.41159	0.375464	0.187732	1.61054	1.83501	1.02837	1.17244		0.632495	0.18851	0.076959	0.553988	0.58669	0.362649	0.751065	0.621012	0.919569
3176		Mevalonate Metabolism	3-hydroxy-3-methylglutarate	LC/MS polar	531	C03761	HMDB0000355	1662;5459993	503-49-1		1.18		0.1383	0.2578		0.86908	0.123895	0.0619474	0.887047	0.997372	0.699586	0.892314		1.02503	0.150372	0.0613893	0.966755	1.0691	0.782352	1.00263	1.23296	1.09638
3178			mevalonate	LC/MS polar	39583	C02104	HMDB0000227	449	96949-03-0		1.05		0.6792	0.584		0.865478	0.173667	0.0868333	0.752885	0.997848	1.02892	0.68226		0.904701	0.13198	0.0538805	0.84177	0.967597	0.755823	1.13583	0.853334	0.87385
3193		Sterol	cholesterol	LC/MS pos late	63	C00187	HMDB0000067	6432564;11025495;5997	57-88-5		0.42		8.1548e-05	0.0043		1.22712	0.181973	0.0909864	1.0992	1.47747	1.24592	1.08587		0.514906	0.125971	0.0514273	0.657508	0.470239	0.378802	0.432303	0.464903	0.685684
3194			cholesterol sulfate	LC/MS polar	35324	C18043	HMDB00653	65076	2864-50-8		0.46		0.0005	0.0084		1.29983	0.16432	0.0821599	1.22486	1.39144	1.10868	1.47433		0.60012	0.0321942	0.0131432	0.614063	0.614263	0.543485	0.580168	0.626106	0.622638
3207			7-alpha-hydroxy-3-oxo-4-cholestenoate (7-Hoca)	LC/MS neg	36776	C17337	HMDB0012458	3081085	115538-85-7		0.84		0.514	0.5098		0.731936	0.312733	0.156367	1.03897	0.502186	0.961029	0.425559		0.615885	0.336911	0.137543	0.77375	0.49274	0.515502	1.21985	0.284607	0.408859
3220			4-cholesten-3-one	LC/MS pos late	38125	C00599	HMDB0000921	91477	601-57-0		0.4		0.0061	0.0395		2.80342	0.836621	0.41831	3.20661	3.7647	1.91834	2.32403		1.11333	0.816606	0.333378	2.72393	0.811138	0.567233	0.577701	0.86203	1.13797
3222			beta-sitosterol	LC/MS pos late	27414	C01753	HMDB0000852	222284	83-46-5		0.65		0.1142	0.2378		1.07962	0.384404	0.192202	1.13821	0.901178	1.58723	0.691861		0.698183	0.0154867	0.00632244	0.729795	0.691861	0.691861	0.691861	0.691861	0.691861
3225			campesterol	LC/MS pos late	33997	C01789	HMDB0002869	173183	474-62-4		0.38		0.0012	0.0146		2.08154	0.564413	0.282207	1.7487	2.6114	2.50491	1.46113		0.786553	0.231413	0.0944738	1.10185	0.561421	0.549297	0.839839	0.668936	0.997979
3261		Pregnenolone Steroids	pregnenediol disulfate (C21H34O8S2)*	LC/MS neg	32562						1.23		0.3632	0.4206		0.421458	0	0	0.421458	0.421458	0.421458	0.421458		0.517881	0.236189	0.0964237	1	0.421458	0.421458	0.421458	0.421458	0.421458
3298		Corticosteroids	corticosterone	LC/MS neg	5983	C02140	HMDB0001547	5753	50-22-6		0.84		0.6248	0.562		1.22701	0.560333	0.280167	1.20755	0.702413	2.00813	0.98996		1.03067	0.259685	0.106016	0.661645	0.980799	1.30955	1.35325	0.936461	0.942316
3454		Primary Bile Acid Metabolism	cholate	LC/MS neg	22842	C00695	HMDB0000619	221493	81-25-4		10.45		0.0635	0.1759		0.8933	1.44139	0.720696	3.04728	0.35006	0.0673559	0.108502		9.33164	10.9692	4.47818	14.4295	0.414267	10.9856	28.1605	1.10376	0.896243
3455			glycocholate	LC/MS neg	18476	C01921	HMDB0000138	10140	475-31-0;863-57-0		11.73		0.1935	0.3061		1.01425	0.478688	0.239344	0.765811	1.38508	0.462793	1.4433		11.8932	22.9544	9.3711	58.4216	2.71591	7.7757	1.23419	0.464498	0.747229
3456			taurocholate	LC/MS neg	18497	C05122	HMDB0000036	46783527;6675	145-42-6		24.44		0.0795	0.1973		0.612797	0.475134	0.237567	0.223413	0.844342	0.212359	1.17107		14.9776	29.0581	11.8629	73.7159	2.49043	11.1735	1.48381	0.380835	0.62089
3457			chenodeoxycholate	LC/MS neg	1563	C02528	HMDB0000518	10133	474-24-9;474-25-9		2.23		0.6607	0.5768		0.686507	0.638698	0.319349	1.64013	0.45514	0.320648	0.330107		1.53359	2.53767	1.036	0.435511	0.244093	0.961366	6.68819	0.326086	0.546276
3462			glycochenodeoxycholate	LC/MS neg	32346	C05466	HMDB0000637	12544	16564-43-5		8.75		0.3632	0.4206		0.0112397	0	0	0.0112397	0.0112397	0.0112397	0.0112397		0.0980272	0.212585	0.0867875	0.531965	0.0112397	0.0112397	0.0112397	0.0112397	0.0112397
3463			taurochenodeoxycholate	LC/MS neg	18494	C05465	HMDB0000951	387316	6009-98-9		76.6		0.051	0.1536		0.119724	0.0650071	0.0325035	0.0872512	0.166487	0.0442617	0.180895		9.16962	19.8986	8.12356	49.7285	0.885488	3.04568	1.11451	0.085081	0.158486
3464			beta-muricholate	LC/MS neg	31885	C17726	HMDB0000415	5283853	2393-59-1		4.9		0.0658	0.1786		0.785539	0.85674	0.42837	2.06756	0.436294	0.292581	0.345717		3.85114	5.26294	2.14859	2.32513	0.829736	3.57991	14.3721	0.918129	1.08187
3465			alpha-muricholate	LC/MS neg	34092	C17647	HMDB0000506	53477700	2393-58-0		8.28		0.0706	0.1859		0.432381	0.640423	0.320211	1.39099	0.170901	0.0921637	0.0754731		3.5784	4.94655	2.01942	5.67433	0.393205	1.83476	12.7717	0.302063	0.494308
3467			tauro-beta-muricholate	LC/MS pos early	33983		HMDB0000932	121596216;168408;21124703	25696-60-0		28.17		0.1378	0.2578		0.653047	0.610365	0.305183	0.372867	0.551018	0.15289	1.53541		18.3964	37.8605	15.4565	95.2847	2.39146	10.4823	1.64549	0.247881	0.326728
3471			cholate sulfate	LC/MS neg	52973						1.27		0.3632	0.4206		0.385903	0	0	0.385903	0.385903	0.385903	0.385903		0.490252	0.255602	0.104349	1.012	0.385903	0.385903	0.385903	0.385903	0.385903
3480		Secondary Bile Acid Metabolism	deoxycholate	LC/MS neg	1114	C04483	HMDB0000626	222528;440355	83-44-3		2.4		0.3096	0.389		0.692402	0.69509	0.347545	1.71948	0.296518	0.515771	0.237836		1.65825	2.16274	0.882936	0.341411	0.407923	1.59181	5.97776	0.759692	0.870921
3490			taurodeoxycholate	LC/MS neg	12261	C05463	HMDB0000896	2733768	207737-97-1		13.51		0.0865	0.2052		0.417541	0.140924	0.0704619	0.336281	0.584978	0.27143	0.477474		5.64146	10.9485	4.46969	27.9009	0.912944	3.07998	1.03668	0.350984	0.567284
3491			taurodeoxycholic acid 3-sulfate	LC/MS neg	62889						8.79		0.2432	0.3401		0.382757	0.0466303	0.0233152	0.452702	0.359442	0.359442	0.359442		3.36544	6.94818	2.83658	17.537	0.359442	0.500677	1.07668	0.359442	0.359442
3494			6-beta-hydroxylithocholate	LC/MS neg	36807	C15515	HMDB0000811	5283821	668-49-5		6.5		0.1379	0.2578		0.412149	0.622238	0.311119	1.3423	0.15996	0.111585	0.034755		2.67993	5.05478	2.06361	0.275627	0.430621	1.53144	12.9549	0.353798	0.533174
3495			lithocholate	LC/MS neg	1483	C03990	HMDB0000761	9903	434-13-9		4.13		0.1852	0.3022		0.271768	0.261706	0.130853	0.547588	0.0481506	0.443185	0.0481506		1.12143	1.57632	0.643528	0.216556	0.311595	1.5681	4.15351	0.228338	0.250456
3497			12-ketolithocholate	LC/MS neg	63118		HMDB0000328	3080612	5130-29-0		3.07		0.3654	0.4216		0.500646	0.399086	0.199543	0.642371	0.0814901	0.988322	0.290402		1.53798	1.89239	0.772566	0.0814901	0.563542	5.13869	2.0486	1.01168	0.38385
3502			taurolithocholate	LC/MS neg	31889	C02592	HMDB0000722	439763	516-90-5		37.89		0.0431	0.142		0.0278494	0	0	0.0278494	0.0278494	0.0278494	0.0278494		1.05328	2.00814	0.81982	5.1241	0.0871554	0.41078	0.619303	0.0278494	0.0505236
3503			taurolithocholate 3-sulfate	LC/MS neg	36850	C03642	HMDB0002580	440071	64936-83-0		3.36		0.3555	0.4206		0.190372	0.179013	0.0895064	0.435626	0.211699	0.0570822	0.0570822		0.640282	1.03541	0.422705	2.73531	0.287335	0.232665	0.435187	0.0570822	0.0941043
3505			ursodeoxycholate	LC/MS neg	1605	C07880	HMDB0000946	31401	128-13-2		4.95		0.1587	0.276		0.695702	1.11009	0.555046	2.35698	0.241514	0.125737	0.0585773		3.44702	6.40547	2.61502	0.39526	0.509393	1.64297	16.4884	0.596163	1.04987
3515			glycoursodeoxycholate	LC/MS neg	39379		HMDB0000708	12310288	64480-66-6		1					0.492899	0	0	0.492899	0.492899	0.492899	0.492899		0.492899	0	0	0.492899	0.492899	0.492899	0.492899	0.492899	0.492899
3519			tauroursodeoxycholate	LC/MS neg	39378		HMDB0000874	9848818	14605-22-2		16.97		0.0856	0.205		0.361909	0.250272	0.125136	0.342542	0.237947	0.14906	0.718086		6.1422	11.9372	4.87333	30.3773	1.06509	3.66821	1.12127	0.211303	0.410083
3524			6-oxolithocholate	LC/MS neg	46336			164960	2393-61-5		6.51		0.0489	0.1532		0.294579	0.282202	0.141101	0.713607	0.157886	0.202334	0.104487		1.91648	2.58587	1.05568	0.300253	0.612254	2.67053	6.88009	0.484703	0.551051
3526			hyocholate	LC/MS neg	34093	C17649	HMDB0000760	92805	547-75-1		4.98		0.0701	0.1853		0.416847	0.393253	0.196626	1	0.180589	0.306211	0.180589		2.07405	2.72595	1.11286	0.437535	0.58811	2.75377	7.3439	0.522502	0.79846
3528			taurohyocholate*	LC/MS neg	42603	C15516	HMDB0011637	11954195			20.23		0.0692	0.1842		0.471689	0.342045	0.171023	0.18816	0.633911	0.18816	0.876524		9.54434	16.8983	6.89869	43.3248	1.85719	9.51675	1.6534	0.213856	0.700042
3529			hyodeoxycholate	LC/MS neg	27531	C15517	HMDB0000733	5283820	83-49-8		4.66		0.1298	0.251		0.506934	0.605861	0.30293	1.41113	0.235738	0.260187	0.120679		2.36357	3.71694	1.51743	0.511302	0.444555	2.20505	9.82651	0.561474	0.632539
3530			taurohyodeoxycholic acid	LC/MS neg	43588		HMDB0000874	12443252	38411-85-7		13.49		0.1029	0.2223		0.405489	0.205091	0.102546	0.306031	0.575907	0.164175	0.575844		5.47175	9.94144	4.05857	25.5089	1.28759	4.5208	0.898974	0.254277	0.359958
3533			3-dehydrocholate	LC/MS neg	43835		HMDB00502	159655	2304-89-4		9.14		0.2871	0.3726		0.749107	0.586165	0.293083	1.62835	0.456025	0.456025	0.456025		6.84523	14.588	5.95554	0.456025	0.456025	1.76595	36.6066	0.786813	1
3537			taurocholenate sulfate*	LC/MS neg	32807						3.63		0.2934	0.374		1.01265	0.684398	0.342199	1.06254	1.90356	0.253776	0.830719		3.67279	6.24448	2.5493	16.3812	0.9352	1.06443	2.07139	0.730511	0.854028
3538			7-ketodeoxycholate	LC/MS neg	31904		HMDB0000391	188292	911-40-0		8.45		0.0652	0.1783		0.714545	1.0341	0.517051	2.26309	0.280209	0.138389	0.176488		6.03948	9.4582	3.86129	4.94756	0.424252	3.97281	24.9755	0.754257	1.16244
3547			ursocholate	LC/MS neg	57573	C17644	HMDB0000917	122340	2955-27-3		4.48		0.0755	0.1946		0.61711	0.707294	0.353647	1.66898	0.320136	0.34272	0.136606		2.76558	3.31887	1.35492	2.67068	0.506775	2.4984	9.27246	0.791705	0.853488
4119	Nucleotide	Purine Metabolism, (Hypo)Xanthine/Inosine containing	inosine 5'-monophosphate (IMP)	LC/MS pos early	2133	C00130	HMDB0000175	8582	4691-65-0		6.56		0.659	0.5763		0.294995	0.244408	0.122204	0.661608	0.172791	0.172791	0.172791		1.93588	4.31868	1.76309	10.7514	0.172791	0.172791	0.172791	0.172791	0.172791
4120			inosine	LC/MS neg	1123	C00294	HMDB0000195	6021	58-63-9		0.85		0.5636	0.5308		0.719423	0.323986	0.161993	0.998052	1.00195	0.438847	0.438847		0.609802	0.356464	0.145526	1.32896	0.438847	0.438847	0.438847	0.574471	0.438847
4121			hypoxanthine	LC/MS pos early	3127	C00262	HMDB0000157	790;135398638	68-94-0		1					0.190393	0	0	0.190393	0.190393	0.190393	0.190393		0.190393	0	0	0.190393	0.190393	0.190393	0.190393	0.190393	0.190393
4122			xanthine	LC/MS polar	3147	C00385	HMDB0000292	1188	69-89-6		0.57		0.8562	0.653		0.686568	0.694421	0.34721	1.46432	1.08058	0.100686	0.100686		0.390694	0.304676	0.124383	0.919424	0.329622	0.219672	0.191096	0.573537	0.110816
4124			xanthosine	LC/MS neg	15136	C01762	HMDB0000299	64959	146-80-5		1.87		0.1181	0.2426		0.635857	0.25293	0.126465	0.921152	0.769168	0.375856	0.477253		1.19024	0.652608	0.266426	2.28009	1.15448	0.531704	0.508709	1.35954	1.30695
4132			urate	LC/MS neg	1604	C00366	HMDB0000289	1175	69-93-2;120K5305		1.09		0.5911	0.5441		1.05774	0.480688	0.240344	1.73467	0.9901	0.902657	0.603518		1.15707	0.263602	0.107615	0.748767	1.11187	1.22454	1.49546	1.35189	1.0099
4134			allantoin	LC/MS polar	1107	C02350 C02348 C01551	HMDB0000462	204;439714;439713	97-59-6		1.48		0.0122	0.0612		0.846272	0.135828	0.0679142	0.900878	0.898378	0.644664	0.941169		1.25197	0.21409	0.0874018	1.4609	1.33612	0.932124	1.06355	1.26606	1.45307
4139		Purine Metabolism, Adenine containing	adenosine 5'-diphosphate (ADP)	LC/MS neg	3108	C00008	HMDB0001341	6022	20398-34-9		0.67		0.1022	0.2219		0.912585	0.54608	0.27304	1.38045	1.35169	0.269891	0.648306		0.608537	1.14678	0.468171	2.94939	0.140365	0.140365	0.140365	0.140365	0.140365
4140			adenosine 5'-monophosphate (AMP)	LC/MS pos early	32342	C00020	HMDB0000045	6083	149022-20-8		1.24		0.3568	0.4206		1.37328	1.49743	0.748717	2.58263	2.75449	0.0536064	0.102403		1.70101	4.02417	1.64286	9.91486	0.0727592	0.0229944	0.133908	0.0209065	0.0406496
4143			adenosine 3',5'-cyclic monophosphate (cAMP)	LC/MS neg	2831	C00575	HMDB0000058	6076	60-92-4		0.96		0.7481	0.6159		0.964101	0.361039	0.18052	0.776711	1.19303	0.554318	1.33234		0.925735	0.404338	0.16507	1.24496	1.11427	0.644203	0.973822	0.25905	1.31811
4147			adenosine	LC/MS neg	555	C00212	HMDB0000050	60961	58-61-7		0.48		0.1518	0.2705		1.4334	0.937736	0.468868	1.84665	2.56261	0.626381	0.69795		0.690163	0.465965	0.190229	1.61279	0.595032	0.501304	0.664138	0.357963	0.409752
4148			adenine	LC/MS pos early	554	C00147	HMDB0000034	190	73-24-5		2.25		0.0897	0.2076		0.655654	0.375179	0.187589	1.19754	0.403435	0.403435	0.618201		1.4764	1.05442	0.430465	2.55404	1	0.714281	3.07474	0.725263	0.790096
4154			N1-methyladenosine	LC/MS pos early	15650	C02494	HMDB0003331	27476	15763-06-1		1.46		0.0527	0.1553		1.04278	0.240505	0.120253	1.00901	0.929275	0.843775	1.38905		1.52037	0.416015	0.169838	2.03106	1.44812	0.976237	1.54746	1.94659	1.17275
4165			N6-carbamoylthreonyladenosine	LC/MS neg	35157		HMDB0041623	161466	24719-82-2		2		0.0005	0.0084		0.650236	0.0919382	0.0459691	0.556818	0.654108	0.615615	0.774403		1.2976	0.107105	0.0437254	1.4504	1.35777	1.16439	1.21284	1.35227	1.2479
4175			N6-succinyladenosine	LC/MS neg	48130		HMDB0000912	165243	4542-23-8		1.79		0.079	0.1966		0.671734	0.282112	0.141056	0.904004	0.880542	0.302978	0.599414		1.20484	0.296105	0.120884	1.707	1.08903	0.811748	1.24144	1.09905	1.28077
4178		Purine Metabolism, Guanine containing	guanosine 5'-monophosphate (5'-GMP)	LC/MS pos early	2849	C00144	HMDB0001397	6804	5550-12-09		1.24		0.8722	0.6568		0.820809	0.184437	0.0922185	1	0.959806	0.661716	0.661716		1.01868	0.874375	0.356962	2.80349	0.661716	0.661716	0.661716	0.661716	0.661716
4180			guanosine-3',5'-cyclic monophosphate (cGMP)	LC/MS neg	2827	C00942	HMDB0001314	135398569	7665-99-8		0.79		0.2912	0.3726		0.774754	0.250998	0.125499	0.583794	0.818856	0.583794	1.11257		0.613141	0.0456029	0.0186173	0.677443	0.666229	0.583794	0.583794	0.583794	0.583794
4183			guanosine	LC/MS neg	1573	C00387	HMDB0000133	6802	118-00-3		3.73		0.1879	0.3042		0.392988	0.0216472	0.0108236	0.425459	0.382165	0.382165	0.382165		1.4655	2.20253	0.899177	5.91673	0.382165	0.382165	1.18103	0.382165	0.548757
4187			7-methylguanine	LC/MS pos early	35114	C02242	HMDB0000897	135398679	578-76-7		1.93		0.0063	0.0399		0.719032	0.162587	0.0812933	0.67128	0.89787	0.518493	0.788487		1.38436	0.155281	0.063393	1.4442	1.45481	1.13272	1.28546	1.58009	1.40889
4193			N2,N2-dimethylguanosine	LC/MS neg	35137		HMDB0004824	135501639	2140-67-2		1.59		0.0373	0.1305		0.790049	0	0	0.790049	0.790049	0.790049	0.790049		1.25825	0.472146	0.192753	1.07969	0.997366	1.94782	1.75211	0.790049	0.982489
4207		Pyrimidine Metabolism, Orotate containing	dihydroorotate	LC/MS polar	601	C00337	HMDB03349	648	155-54-4		1.01		0.6744	0.5828		1.16309	0.279409	0.139705	0.936794	1.57095	1.08142	1.06321		1.17122	0.633997	0.258828	0.352632	2.02408	0.835769	0.746002	1.3684	1.70045
4208			orotate	LC/MS polar	1505	C00295	HMDB0000226	967	50887-69-9		1.81		0.0074	0.0443		0.574462	0.1268	0.0633998	0.46029	0.755623	0.54922	0.532717		1.04238	0.29725	0.121352	0.884873	1.33434	0.654454	1.25457	1.3232	0.802868
4210			orotidine	LC/MS polar	35172		HMDB0000788	92751	314-50-1		2.33		0.0039	0.0294		0.66734	0.134759	0.0673796	0.648303	0.766037	0.483977	0.771044		1.55267	0.779069	0.318053	3.11678	1.27756	1.11236	1.13588	1.49761	1.17585
4215		Pyrimidine Metabolism, Uracil containing	uridine 5'-monophosphate (UMP)	LC/MS polar	2856	C00105	HMDB0000288	6030	3387-36-8		2.55		0.625	0.562		0.412887	0.192256	0.0961282	0.701272	0.316759	0.316759	0.316759		1.05463	1.80741	0.73787	4.74398	0.316759	0.316759	0.316759	0.316759	0.316759
4219			uridine-2',3'-cyclic monophosphate	LC/MS neg	37137	C02355	HMDB0011640	439715	40632-52-8		1.6		0.1547	0.2734		0.588555	0.0654253	0.0327126	0.686693	0.555843	0.555843	0.555843		0.944447	0.610787	0.249353	2.15679	0.934901	0.693902	0.555843	0.769407	0.555843
4220			uridine	LC/MS neg	606	C00299	HMDB0000296	6029	58-96-8		1.18		0.1396	0.2578		0.932402	0.178453	0.0892265	1.1973	0.852655	0.870384	0.809271		1.10477	0.114687	0.046821	1.2051	1.01384	1.05781	0.945808	1.22102	1.18505
4221			uracil	LC/MS pos early	605	C00106	HMDB0000300	1174	66-22-8		2.33		0.0118	0.0601		0.677156	0.215448	0.107724	0.818406	0.666639	0.376582	0.846999		1.57535	0.6207	0.2534	2.67394	1.39121	1.10427	0.952013	1.83692	1.49377
4222			pseudouridine	LC/MS neg	33442	C02067	HMDB0000767	15047	1445-07-4		1.67		0.0001	0.0043		0.904852	0.0929772	0.0464886	0.903288	1.02499	0.798294	0.892838		1.51518	0.181303	0.0740168	1.73228	1.57375	1.43453	1.67947	1.42426	1.2468
4223			5,6-dihydrouridine	LC/MS neg	61833		HMDB0000497	94312	5627-05-04		1.36		0.1051	0.2253		0.872091	0.240068	0.120034	1.06841	1.07692	0.594232	0.748806		1.1823	0.163468	0.0667355	1.35577	1.12291	1.01886	1.33427	0.981143	1.28087
4224			2'-O-methyluridine	LC/MS neg	57655		HMDB0240328	102212	2140-76-3		1.23		0.178	0.298		1.05204	0.268536	0.134268	1.32292	1.2386	0.865311	0.781326		1.29838	0.15852	0.0647154	1.05349	1.4626	1.27892	1.38304	1.18155	1.43071
4225			5-methyluridine (ribothymidine)	LC/MS neg	35136		HMDB0000884	445408	1463-10-1		1.7		0.0014	0.015		0.624031	0.0927584	0.0463792	0.516484	0.645128	0.738193	0.59632		1.0583	0.127472	0.0520403	0.996735	0.913085	1.28805	1.07868	1.07	1.00327
4232			5,6-dihydrouracil	LC/MS neg	1559	C00429	HMDB0000076	649	504-07-4		2.39		0.1839	0.3017		0.859365	0.268677	0.134339	1.08081	0.881051	0.475599	1		2.05235	1.31931	0.538606	0.26221	1.53205	3.71798	3.50724	1.58239	1.71222
4236			2'-deoxyuridine	LC/MS neg	1412	C00526	HMDB0000012	13712	951-78-0		2.06		8.6012e-05	0.0043		0.661863	0.0630524	0.0315262	0.67137	0.605447	0.746773	0.623863		1.36187	0.0728628	0.0297461	1.30246	1.36697	1.3927	1.40404	1.45274	1.25231
4238			3-ureidoisobutyrate	LC/MS polar	57549	C05100	HMDB0002031	160663	2905-86-4		1.65		0.0805	0.1984		0.665729	0.28011	0.140055	1.02273	0.719012	0.35829	0.562884		1.09602	0.148724	0.0607162	1.0084	0.965973	1.02217	1.00663	1.28995	1.28297
4239			3-ureidopropionate	LC/MS pos early	3155	C02642	HMDB0000026	111	462-88-4		1.29		0.3953	0.4381		0.828125	0.366282	0.183141	1.19406	1.01541	0.350924	0.7521		1.07191	0.392703	0.16032	1.17275	1.09112	0.599092	0.65595	1.27123	1.64132
4240			beta-alanine	LC/MS pos early	55	C00099	HMDB0000056	239	56-41-7;107-95-9		1.02		0.9464	0.675		0.940051	0.786275	0.393138	1.98775	0.65077	1	0.12168		0.956912	0.723951	0.295552	2.06982	1.29535	0.28783	1.2291	0.737697	0.12168
4242			N-acetyl-beta-alanine	LC/MS neg	37432	C01073	HMDB0061880	76406	3025-95-4		1.24		0.3901	0.4349		1.03515	0.581546	0.290773	0.444365	0.650914	1.66859	1.37673		1.2874	0.326506	0.133296	0.718581	1.71166	1.44506	1.31617	1.22827	1.30467
4244			uridine 2'-monophosphate (2'-UMP)*	LC/MS neg	52444			101609			9.84		0.2821	0.3699		0.104951	0	0	0.104951	0.104951	0.104951	0.104951		1.0331	2.21986	0.906253	5.56346	0.104951	0.104951	0.215305	0.104951	0.104951
4245			3-(3-amino-3-carboxypropyl)uridine*	LC/MS neg	62924			171198	52745-94-5		1.84		0.0109	0.0569		0.786727	0.194175	0.0970876	0.521295	0.762442	0.938677	0.924493		1.44983	0.253883	0.103647	1.592	1.47991	1.65294	1.65258	1.32155	1
4248		Pyrimidine Metabolism, Cytidine containing	cytidine 5'-monophosphate (5'-CMP)	LC/MS pos early	2372	C00055	HMDB0000095	6131	63-37-6		9.96		0.0859	0.2051		0.27639	0	0	0.27639	0.27639	0.27639	0.27639		2.75373	5.35656	2.18681	13.6815	0.744767	0.27639	0.762795	0.471353	0.585545
4252			cytidine	LC/MS pos early	514	C00475	HMDB0000089	6175	65-46-3		1.3		0.0999	0.2204		0.911499	0.17906	0.08953	1.02197	0.645303	0.967024	1.0117		1.18051	0.210675	0.0860076	1.26428	0.870023	1.48166	1.26783	1.15924	1.04004
4253			cytosine	LC/MS pos early	573	C00380	HMDB0000630	597	71-30-7		1.72		0.144	0.2634		0.737883	0.547615	0.273807	0.622511	1.5364	0.483942	0.308676		1.27094	0.534442	0.218185	1.31001	1.23537	0.856376	2.27917	0.801091	1.14362
4256			5-methylcytidine	LC/MS neg	22119		HMDB0000982	92918	2140-61-6		1.06		0.8165	0.636		0.931489	0.141369	0.0706846	1.04901	0.728593	1	0.948354		0.987752	0.274481	0.112056	1.1334	0.637016	1.33609	1.20291	0.791057	0.82604
4257			N4-acetylcytidine	LC/MS neg	35130		HMDB0005923	107461	3768-18-1		1.55		0.1548	0.2734		0.664648	0.223568	0.111784	0.552864	1	0.552864	0.552864		1.02792	0.485298	0.198122	1.73351	0.552864	0.73213	1.48451	0.630387	1.03414
4263			2'-deoxycytidine	LC/MS pos early	15949	C00881	HMDB0000014	13711	951-77-9		2.32		1.7382e-06	0.0006		0.57552	0.0515481	0.0257741	0.533781	0.529444	0.630627	0.608227		1.33795	0.148676	0.0606966	1.38125	1.39247	1.57747	1.14241	1.2699	1.26421
4265			2'-O-methylcytidine	LC/MS pos early	57554			150971	2140-72-9		1.83		0.0457	0.1451		0.755686	0.356475	0.178238	0.631038	1.27884	0.477064	0.635808		1.37929	0.226403	0.0924287	1.28146	1.46785	1.26267	1.15768	1.79365	1.31243
4266			5-methyl-2'-deoxycytidine	LC/MS pos early	38159	C03592	HMDB0002224	440055	838-07-3		1.94		0.0006	0.0093		0.843562	0.0404068	0.0202034	0.855669	0.815139	0.89537	0.808071		1.63772	0.321628	0.131304	1.81089	1.94399	1.52357	1.05228	1.82972	1.66589
4275		Pyrimidine Metabolism, Thymine containing	thymidine	LC/MS neg	2183	C00214	HMDB0000273	5789	50-89-5		1.79		3.6951e-06	0.0009		0.624552	0.0398894	0.0199447	0.607923	0.611248	0.683518	0.595517		1.11827	0.111527	0.0455306	1.03124	1.16919	1.11124	0.953414	1.26205	1.1825
4278			thymine	LC/MS neg	604	C00178	HMDB0000262	1135	65-71-4		4.7		0.0027	0.0227		0.418184	0.0957923	0.0478961	0.547385	0.389902	0.318008	0.417442		1.96401	1.77124	0.723105	5.53979	1.1355	1.00491	0.97813	1.57142	1.55434
4281			5,6-dihydrothymine	LC/MS neg	1418	C00906	HMDB0000079	93556	696-04-8		2.45		0.168	0.2851		0.790495	0.180789	0.0903943	1.05367	0.739627	0.727149	0.64153		1.93574	1.48996	0.608272	0.308257	0.946327	2.61961	4.53766	1.6749	1.52768
4284			3-aminoisobutyrate	LC/MS pos early	1566	C05145	HMDB0002166	64956	10569-72-9;214139-20-5		3.36		0.2014	0.312		0.796075	0.175796	0.0878982	0.884115	0.630659	1	0.669528		2.67479	4.14525	1.69229	11.1278	0.885788	0.988637	0.717652	1.27888	1.04999
4285		Purine and Pyrimidine Metabolism	methylphosphate	LC/MS pos early	37070		HMDB61711	13130	7023-27-0		1.25		0.3852	0.4337		0.964386	0.319877	0.159938	1.39566	0.870045	0.629626	0.962216		1.20822	0.438706	0.179101	1.87949	1.06229	1.53884	1.03778	0.623495	1.10742
4301	Cofactors and Vitamins	Nicotinate and Nicotinamide Metabolism	quinolinate	LC/MS pos early	1899	C03722	HMDB0000232	1066	89-00-9		1.93		0.0787	0.1966		0.565051	0.249189	0.124595	0.728593	0.770634	0.223726	0.537252		1.09178	0.343944	0.140415	1.69444	1.02515	0.856303	0.692494	1.18637	1.09593
4305			nicotinamide	LC/MS pos early	594	C00153	HMDB0001406	936	98-92-0		1.1		0.8506	0.6514		1.15733	0.352629	0.176314	1.14973	1.20021	0.70927	1.57011		1.27813	1.07154	0.437454	3.43824	1.00527	0.610218	0.673882	0.966657	0.974509
4308			nicotinamide riboside	LC/MS pos early	33013	C03150	HMDB0000855	439924	1341-23-7		1.46		0.2178	0.319		0.698977	0.102345	0.0511723	0.647805	0.647805	0.647805	0.852494		1.0172	0.553064	0.225788	2.02611	0.846351	0.647805	0.647805	1.2873	0.647805
4317			1-methylnicotinamide	LC/MS pos early	27665	C02918	HMDB0000699	457	1005-24-9		0.71		0.2102	0.3177		1.37736	0.61048	0.30524	1.10931	1.10229	1.00742	2.29042		0.972188	0.400439	0.163478	1.4613	1.12276	0.4516	0.542792	0.99258	1.2621
4323			trigonelline (N'-methylnicotinate)	LC/MS pos early	32401	C01004	HMDB0000875	5570	535-83-1		0.95		0.8705	0.6565		1.4948	1.25972	0.62986	0.990662	3.36459	0.614614	1.00934		1.41724	0.705593	0.288057	1.40897	2.69186	0.725616	0.796725	1.43109	1.44916
4325			N1-Methyl-2-pyridone-5-carboxamide	LC/MS neg	40469	C05842	HMDB0004193	69698	701-44-0		1.26		0.232	0.3298		0.952527	0.302806	0.151403	0.936244	0.782516	0.707626	1.38372		1.19814	0.291729	0.119098	1.65273	1.3835	0.805097	1.19499	1.08876	1.06376
4326			N1-Methyl-4-pyridone-3-carboxamide	LC/MS pos early	57584	C05843	HMDB0004194	440810	769-49-3		1.22		0.3366	0.4088		0.994352	0.389429	0.194714	1.0577	0.821766	0.593341	1.5046		1.21614	0.254743	0.103998	1.35887	1.44285	0.747937	1.26263	1.1199	1.36467
4327			adenosine 5'-diphosphoribose (ADP-ribose)	LC/MS neg	558	C00301	HMDB0001178	192	68414-18-6		5.68		0.9988	0.6878		0.861989	0.683448	0.341724	1.84283	0.814911	0.371726	0.418492		4.89332	11.1524	4.55294	27.6575	0.302107	0.302107	0.494	0.302107	0.302107
4333		Riboflavin Metabolism	riboflavin (Vitamin B2)	LC/MS neg	1827	C00255	HMDB0000244	493570	83-88-5		0.79		0.4159	0.4499		1.4587	0.597483	0.298742	2.15019	1.75031	1.07791	0.856397		1.14893	0.411358	0.167936	1.73834	1.01245	1.03531	1.5211	0.598853	0.98755
4334			flavin adenine dinucleotide (FAD)	LC/MS neg	2134	C00016	HMDB0001248	643975	146-14-5;84366-81-4		0.92		0.3813	0.432		1.08985	0.205349	0.102674	1.25766	1.26592	0.853826	0.981979		1.00153	0.7786	0.317862	2.53339	0.757124	0.672982	1.01802	0.370967	0.656687
4335			flavin mononucleotide (FMN)	LC/MS neg	15797	C00061	HMDB0001520	643976	130-40-5		1.14		0.8737	0.6568		1.05985	0.267502	0.133751	1.24346	1.24115	1.07929	0.675518		1.21164	0.648541	0.264766	2.03799	1.00578	0.642718	1.99922	0.589903	0.994223
4337		Pantothenate and CoA Metabolism	pantothenate	LC/MS neg	1508	C00864	HMDB0000210	6613	137-08-6		0.98		0.876	0.6571		1.11903	0.21499	0.107495	1.26502	1.33174	1.002	0.877355		1.09238	0.163137	0.0666003	1.33499	1.24297	0.907746	1.00885	0.993475	1.06626
4349		Ascorbate and Aldarate Metabolism	ascorbic acid 2-sulfate	LC/MS polar	63590		HMDB0060649	54676864			1		0.6384	0.5688		1.3809	0.243024	0.121512	1.10953	1.30081	1.6896	1.42365		1.38737	0.735026	0.300073	0.718381	2.30922	1.77107	1.90378	0.40753	1.21426
4350			ascorbic acid 3-sulfate*	LC/MS polar	63687			11425365			1.33		0.2251	0.3234		0.993323	0.215823	0.107911	0.859435	1.08753	0.776362	1.24996		1.32457	0.442233	0.180541	1.82461	1.47221	0.718516	0.837434	1.51437	1.58027
4353			2-O-methylascorbic acid	LC/MS polar	63990		HMDB0240294	54726398	17860-87-6		1.64		0.0161	0.0756		0.782108	0.128389	0.0641946	0.746758	0.96178	0.657482	0.762411		1.28101	0.377909	0.154281	1.81182	1.36148	0.80022	0.882714	1.40537	1.42444
4354			threonate	LC/MS polar	27738	C01620	HMDB0000943 HMDB0062620	5460407;151152	70753-61-6		1.57		0.0756	0.1946		0.688293	0.0382572	0.0191286	0.710452	0.713698	0.697093	0.631929		1.0793	0.37311	0.152321	1.1366	1.28439	0.852136	0.46916	1.54221	1.19133
4357			oxalate (ethanedioate)	LC/MS neg	20694	C00209	HMDB0002329	971	144-62-7		1.35		0.2098	0.3177		0.871328	0.0378227	0.0189114	0.870761	0.85718	0.923312	0.83406		1.17983	0.445519	0.181882	1.01762	1.48827	0.982376	0.568417	1.85657	1.16571
4358			gulonate*	LC/MS polar	46957	C00800	HMDB0003290	152304	20246-53-1		1.86		0.069	0.1842		0.543933	0.0387391	0.0193695	0.527446	0.601901	0.52541	0.520977		1.01008	0.463544	0.189241	1.699	1.01417	0.668978	0.360815	1.06486	1.25263
4361		Tocopherol Metabolism	alpha-tocopherol	LC/MS pos late	1561	C02477	HMDB0001893	86472	59-02-9;10191-41-0		0.43		0.0039	0.0295		1.38345	0.406033	0.203017	1	1.95161	1.22908	1.35309		0.598402	0.237515	0.0969651	0.576039	0.618977	0.293972	0.444319	0.65711	0.999996
4383			gamma-tocopherol/beta-tocopherol	LC/MS pos late	52473	C14152 C02483	HMDB0006335 HMDB0001492				0.34		0.0022	0.0196		1.32592	0.468311	0.234155	0.878935	1.95636	1.08609	1.38228		0.453896	0.165591	0.0676024	0.374893	0.502445	0.321112	0.251934	0.595281	0.677713
4391		Tetrahydrobiopterin Metabolism	biopterin	LC/MS neg	12358	C06313	HMDB0000468	445040	22150-76-1		1.23		0.366	0.4217		0.97507	0.0339709	0.0169855	0.97187	0.996011	1.00399	0.928412		1.20138	0.452259	0.184634	1.91637	1.34687	0.810751	0.941382	0.744251	1.44867
4408		Hemoglobin and Porphyrin Metabolism	heme	LC/MS pos late	41754	C00032	HMDB0003178	26945	14875-96-8		0.45		0.1903	0.3042		1.6778	1.71961	0.859803	4.01205	1.93097	0.310149	0.458029		0.752552	1.29538	0.528838	3.39077	0.238821	0.17509	0.331996	0.29223	0.0864055
4409			bilirubin (Z,Z)	LC/MS pos late	43807	C00486	HMDB0000054	5280352	635-65-4		3.17		0.0998	0.2204		0.261237	0.177911	0.0889557	0.0364996	0.20149	0.417894	0.389063		0.827231	0.456938	0.186544	0.18052	0.635295	1.12137	1.50861	0.878632	0.638959
4410			bilirubin (E,E)*	LC/MS neg	32586		HMDB0240584	129320511			3.87		0.0429	0.142		0.258781	0.186502	0.0932512	0.111462	0.111462	0.499744	0.312454		1.00206	0.855234	0.349148	0.208933	0.5438	1.16707	2.59472	1	0.497815
4412			biliverdin	LC/MS neg	2137	C00500	HMDB0001008	5280353	55482-27-4;55482-27-4		1.59		0.2282	0.3257		0.654609	0.164546	0.082273	0.879657	0.661411	0.495926	0.581443		1.03832	0.699629	0.285622	0.98757	0.653089	1.01243	2.40463	0.686017	0.486189
4421		Thiamine Metabolism	thiamin (Vitamin B1)	LC/MS pos early	5341	DG00125 C00378 D08580	HMDB0000235	1130	59-43-8		0.71		0.5414	0.5231		1.39489	0.898311	0.449156	1.83519	2.43872	0.51844	0.787208		0.993737	0.550329	0.224671	1.96862	1	0.51844	0.74224	0.51844	1.21468
4422			thiamin monophosphate	LC/MS pos early	15798	C01081	HMDB0002666	1131;3382778	532-40-1		1.22		0.587	0.5441		0.900689	0.681999	0.341	1.6381	1.32339	0.320635	0.320635		1.09794	0.641604	0.261934	2.06801	0.989726	0.608815	1.60042	0.320635	1
4425			hydroxymethylpyrimidine	LC/MS pos early	57565	C01279		777	73-67-6		0.86		0.7407	0.6127		1.11481	0.519356	0.259678	0.697912	1.78897	1.25805	0.714329		0.961138	0.204922	0.0836591	0.710759	1.16471	0.844321	0.926798	0.871154	1.24908
4430		Vitamin A Metabolism	retinol (Vitamin A)	LC/MS pos late	1806	C00473	HMDB0000305	445354	68-26-8		1.24		0.2605	0.3536		0.708632	0.162036	0.0810179	0.476227	0.847395	0.779067	0.731838		0.879707	0.241563	0.0986176	0.6999	1.10155	0.608263	0.746296	0.898451	1.22378
4432			carotene diol (1)	LC/MS pos late	57635						0.29		0.0005	0.0084		3.53426	0.784381	0.39219	2.52308	4.41046	3.75413	3.44936		1.02481	0.521567	0.212929	0.865367	0.927436	0.531445	0.609683	1.26794	1.94698
4438			retinal	LC/MS pos late	40807	C00376	HMDB0001358	638015			1.03		0.9169	0.6719		0.695064	0.28757	0.143785	0.861126	1	0.36844	0.550689		0.716865	0.295684	0.120713	1.17812	0.759917	0.36844	0.507044	0.577014	0.910656
4448		Vitamin B6 Metabolism	pyridoxamine	LC/MS pos early	2150	C00534	HMDB0001431	1052	58052-48-5		1.01		0.9044	0.6675		0.908709	0.20857	0.104285	1.14569	0.74995	1.02139	0.717808		0.914807	0.291448	0.118983	0.983884	0.910836	1.06791	0.744243	0.463052	1.31892
4451			pyridoxal	LC/MS pos early	1651	C00250	HMDB0001545	1050	65-22-5		0.74		0.0345	0.125		1.4835	0.243651	0.121826	1.50603	1.81971	1.29381	1.31446		1.10362	0.240665	0.098251	0.772297	1.13607	0.959538	1.24278	1.04046	1.47057
4452			pyridoxate	LC/MS neg	31555	C00847	HMDB0000017	6723	82-82-6		0.97		0.9776	0.6857		1.06288	0.430478	0.215239	1.01598	1.54214	0.507157	1.18623		1.03544	0.36768	0.150105	1.52585	0.857297	0.51985	0.936124	0.98402	1.38951
4463	Xenobiotics	Benzoate Metabolism	hippurate	LC/MS neg	15753	C01586	HMDB0000714	464	495-69-2		1.09		0.7658	0.6216		0.952438	0.55044	0.27522	0.736544	1.76682	0.753275	0.553114		1.03487	0.428946	0.175117	1.58676	1.24915	0.476535	0.56328	1.15019	1.18333
4467			2-hydroxyhippurate (salicylurate)	LC/MS neg	18281	C07588	HMDB0000840	10253	487-54-7		0.44		0.2622	0.3548		2.56806	2.95243	1.47622	1.90418	6.90896	0.499108	0.959992		1.1264	1.14893	0.469049	0.640829	3.11352	0.11605	0.11605	1.04001	1.73197
4471			4-hydroxyhippurate	LC/MS neg	35527		HMDB0013678	151012	2482-25-9		1.28		0.5839	0.5434		1.47798	1.65829	0.829147	1.10162	3.91958	0.361202	0.529526		1.8961	1.53669	0.627349	4.08535	3.46009	0.697193	0.438159	0.898376	1.79744
4477			benzoate	LC/MS neg	15778	C00180	HMDB0001870	243	65-85-0		0.89		0.5375	0.5205		1.41966	0.443067	0.221533	1.62377	1.9459	1.01183	1.09715		1.26371	0.494468	0.201866	0.98817	1.80704	1.81394	1.45446	0.800796	0.717876
4487			4-hydroxybenzoate	LC/MS neg	21133	C00156	HMDB0000500	135	99-96-7		1.03		0.7479	0.6159		0.946796	0.762737	0.381369	0.714515	2.08043	0.496118	0.496118		0.973234	0.422132	0.172335	1.13102	0.886745	1.33242	1.49698	0.496118	0.496118
4499			catechol sulfate	LC/MS neg	35320		HMDB0059724	3083879	4918-96-1		1.09		0.5525	0.5277		0.977375	0.874306	0.437153	0.548836	2.27289	0.7103	0.377469		1.06415	0.386875	0.157941	1.12683	1.57602	1.38852	0.503502	0.841793	0.94824
4502			guaiacol sulfate	LC/MS neg	46111		HMDB0060013	22473			1.06		0.7827	0.6281		1.11425	0.52656	0.26328	0.850968	1.90409	0.850968	0.850968		1.1845	0.499132	0.20377	1.21926	2.16297	0.850968	0.878372	0.919212	1.07622
4503			3-methyl catechol sulfate (1)	LC/MS neg	46165			118431379			1.04		0.9462	0.675		1.13915	0.787223	0.393611	0.745542	2.31999	0.745542	0.745542		1.18425	0.877052	0.358055	0.745542	2.9514	0.810141	0.745542	0.745542	1.1073
4505			4-ethylcatechol sulfate	LC/MS neg	63072						1.25		0.2186	0.319		0.739096	0.122603	0.0613017	0.730648	0.569677	0.843874	0.812187		0.926228	0.253662	0.103557	1.01724	1.13442	0.626891	0.601629	1.19443	0.98276
4506			4-methylcatechol sulfate	LC/MS neg	46146		HMDB0240459	54104170			1.21		0.4718	0.4832		0.868106	0.489267	0.244634	0.697873	1.58327	0.716548	0.474735		1.05134	0.404606	0.16518	1.1865	1.72678	0.761604	0.545613	1.08969	0.997828
4507			4-allylcatechol sulfate	LC/MS neg	63597						1.16		0.7577	0.6179		0.79232	0.307593	0.153797	0.523309	1.11148	0.534488	1		0.91547	0.469166	0.191536	0.523309	0.970792	1.41421	0.523309	1.53789	0.523309
4511			p-hydroxybenzaldehyde	LC/MS neg	17665	C00633	HMDB0011718	126	123-08-0		0.96		0.9284	0.6719		1.04814	0.482113	0.241057	1.57631	1.33675	0.612753	0.666731		1.0055	0.220319	0.0899447	0.851594	1.38012	0.825854	1.13752	0.835309	1.00258
4518			4-acetylphenol sulfate	LC/MS neg	44620			4684006			1.42		0.3525	0.4206		1.36423	1.41085	0.705423	1.04156	3.4415	0.406398	0.567458		1.94065	1.15063	0.469741	2.88309	3.67515	1.45893	0.722014	0.938048	1.96665
4524			4-ethylphenylsulfate	LC/MS neg	36099	C13637	HMDB0062551	20822574	123-07-9		1.53		0.107	0.2285		0.616599	0.194198	0.0970989	0.586359	0.899832	0.490102	0.490102		0.943069	0.371923	0.151837	1.57487	0.897289	0.490102	0.908622	1.09269	0.694846
4526			4-vinylphenol sulfate	LC/MS neg	36098	C05627	HMDB0062775	6426766	2628-17-3		1.68		0.0935	0.2123		0.739444	0.394479	0.197239	0.703921	1.30678	0.507462	0.439616		1.23945	0.337208	0.137665	1.13987	1.61503	1.09163	0.694322	1.37162	1.52421
4531			4-vinylcatechol sulfate	LC/MS neg	64579						1.17		0.6379	0.5688		0.987579	0.837237	0.418619	1.03757	2.1539	0.365261	0.393588		1.15241	0.644716	0.263204	1.38191	2.19482	1.17613	0.278676	0.734049	1.1489
4545			methyl-4-hydroxybenzoate sulfate	LC/MS neg	48429		HMDB0041646	10657183			1.84		0.3941	0.438		0.999215	0.73747	0.368735	0.476641	2.09201	0.743531	0.68468		1.83489	1.44337	0.589252	3.27356	3.67065	2.32105	0.563021	0.476641	0.704439
4553			p-cresol sulfate	LC/MS neg	36103		HMDB0011635	4615423	3233-57-7		1.99		0.0766	0.1958		0.73615	0.232181	0.116091	0.474771	1.02049	0.803072	0.646268		1.46414	0.814591	0.332555	2.85036	1.08016	0.979512	1.59134	1.77016	0.513315
4555			2-amino-p-cresol sulfate	LC/MS neg	37180						2.37		0.0297	0.1161		0.45815	0.0872091	0.0436046	0.414546	0.414546	0.588964	0.414546		1.08514	0.62527	0.255266	1	1.03513	0.414546	0.547071	1.3679	2.14622
4561			phenylpropionylglycine	LC/MS neg	35434		HMDB0000860	152323	56613-60-6		1.47		0.0879	0.2052		0.705163	0.229636	0.114818	0.733423	0.988738	0.668333	0.430158		1.03574	0.139	0.0567466	0.865177	1.23406	1.01126	0.90588	1.06225	1.13583
4569			3-(3-hydroxyphenyl)propionate sulfate	LC/MS neg	45415		HMDB0094710	187488	86321-32-6		0.8		0.9834	0.6874		1.35687	0.956414	0.478207	0.878807	2.32713	0.258396	1.96316		1.08596	0.515527	0.210463	1.28867	0.979111	0.559449	0.939085	0.738007	2.01142
4571			2-(4-hydroxyphenyl)propionate	LC/MS neg	35632	C03080	HMDB0041683	102526	938-96-5		0.93		0.7357	0.6106		1.04578	0.254375	0.127187	1.29596	0.706782	1.01061	1.16977		0.975412	0.123795	0.0505392	1.09667	1.11838	0.856115	1.01072	0.95515	0.815431
4572			3-(3-hydroxyphenyl)propionate	LC/MS neg	35635	C11457	HMDB0000375	91	621-54-5		1.06		0.6747	0.5828		0.724439	0.418447	0.209223	0.515216	0.515216	0.515216	1.35211		0.765139	0.206625	0.0843544	0.515216	0.794755	0.847018	1.01202	0.515216	0.906607
4574			3-(4-hydroxyphenyl)propionate	LC/MS neg	39587	C01744	HMDB0002199	10394	501-97-3		0.92		0.9506	0.6764		0.998285	0.558265	0.279132	1.64803	1.25961	0.4213	0.664205		0.920212	0.389532	0.159026	0.866532	1.04648	1.56245	0.5303	0.510198	1.00531
4575			3-phenylpropionate (hydrocinnamate)	LC/MS neg	15749	C05629	HMDB0000764	107	501-52-0		1.74		0.0563	0.1619		0.837583	0.222536	0.111268	0.612554	1.14386	0.817248	0.77667		1.45737	0.713113	0.291127	0.932605	1.38587	2.73696	1.78657	0.99496	0.907255
4691		Food Component/Plant	genistein	LC/MS neg	32448	C06563	HMDB0003217	5280961	446-72-0		0.68		0.7438	0.6145		0.788305	0.887539	0.443769	0.655071	2.08003	0.262955	0.155161		0.537213	0.433625	0.177027	0.820724	1.17928	0.155161	0.155161	0.189489	0.723465
4692			genistein glucuronide*	LC/MS neg	62063						0.91		0.9984	0.6878		2.90063	4.63024	2.31512	1.19325	9.81696	0.290486	0.30183		2.62731	2.56643	1.04774	4.8252	5.92965	0.145375	0.0694303	0.915912	3.87828
4773			2,3-dihydroxyisovalerate	LC/MS polar	38276	C04039	HMDB0012141	677	1756-18-9		2.66		0.0453	0.1451		0.680628	0.58241	0.291205	0.529157	1.54126	0.290629	0.361462		1.81325	0.709674	0.289723	2.79252	2.41186	1.74674	1.20492	1.81927	0.904203
4778			2,8-quinolinediol sulfate	LC/MS neg	48691		HMDB0240658				1.87		0.7509	0.6164		0.673055	0.406356	0.203178	0.90593	0.723122	0.97802	0.085149		1.25685	1.17421	0.479369	0.0613736	2.58653	0.279641	0.352306	2.57589	1.68539
4781			2-isopropylmalate	LC/MS polar	15667	C02504	HMDB0000402	77	3237-44-3		0.76		0.931	0.6719		1.13741	1.30311	0.651556	0.974441	3.02481	0.178721	0.371664		0.866543	0.580904	0.237153	1.30946	1.76999	0.397877	0.530044	0.283274	0.908613
4782			2-oxindole-3-acetate	LC/MS neg	40479		HMDB0035514	3080590	2971-31-5		0.94		0.9669	0.6822		1.04218	0.6051	0.30255	1.81367	0.99818	0.334425	1.02244		0.977988	0.385015	0.157182	1.12278	0.617924	0.430956	1.44233	1.00182	1.25212
4786			3-formylindole	LC/MS neg	62863	C08493	HMDB29737	10256	487-89-8		0.87		0.5832	0.5434		1.23836	0.428369	0.214184	1.73284	1.44882	0.804593	0.967175		1.07498	0.2618	0.106879	1.54224	0.952092	0.972263	1.02774	0.780824	1.17475
4800			betonicine	LC/MS pos early	38100	C08269	HMDB0029412	164642	515-25-3		1.1		0.5063	0.5045		1.24772	1.26368	0.631838	0.539895	3.13937	0.583176	0.72844		1.36914	0.651386	0.265927	1.36318	2.65501	0.884711	1.17984	1.149	0.983064
4806			gluconate	LC/MS polar	587	C00257	HMDB0000625	3085666;10690	527-07-1		1.21		0.4393	0.4649		1.01223	0.372185	0.186093	0.551771	0.891743	1.40339	1.20201		1.22176	0.378111	0.154363	1.68001	1.43992	0.776988	0.835421	1.07753	1.5207
4835			dihydrocaffeate sulfate (2)	LC/MS neg	62524						1.19		0.9758	0.6852		0.822781	0.26124	0.13062	0.936031	1.13669	0.576482	0.641922		0.97949	0.594262	0.242607	1.40743	1.6187	0.333412	0.25653	1.43732	0.823548
4853			cinnamate	LC/MS neg	12115	C00423	HMDB0000930	444539	140-10-3		1.33		0.1437	0.2634		0.776626	0.255056	0.127528	0.52615	1.10265	0.630967	0.846739		1.03295	0.131547	0.0537038	1.11591	1.00257	1.21087	1.08957	0.853095	0.925667
4854			cinnamoylglycine	LC/MS neg	38637		HMDB0011621	709625	16534-24-0		1.9		0.0251	0.1042		0.573619	0.229836	0.114918	0.50375	0.911603	0.480887	0.398236		1.09226	0.360281	0.147084	1.24572	1.09213	0.759357	0.785549	0.946623	1.72421
4872			daidzein	LC/MS neg	32453	C10208	HMDB0003312	5281708	486-66-8		0.64		0.6583	0.5763		1.34183	1.68307	0.841536	1	3.81357	0.319297	0.234456		0.858323	0.822503	0.335785	0.970569	2.2238	0.116985	0.116985	0.410099	1.3115
4873			daidzein 7-O-glucuronide	LC/MS neg	62070		HMDB41718	11316354			1.09		0.9962	0.6878		2.8845	4.47869	2.23934	1.24362	9.57317	0.310205	0.411003		3.13695	3.18806	1.30152	6.22766	7.04337	0.112903	0.112903	0.756383	4.56847
4875			genistein sulfate*	LC/MS neg	62061						0.75		0.6795	0.584		1.46538	1.613	0.806502	1.18878	3.8237	0.411034	0.437987		1.10497	0.932962	0.38088	0.973612	2.60554	0.387803	0.0788352	0.81985	1.76417
4880			dihydroferulate	LC/MS neg	40481		HMDB0062121	14340	1135-23-5		1.01		0.9022	0.6673		0.362437	0.0591922	0.0295961	0.332841	0.451225	0.332841	0.332841		0.367536	0.0617287	0.0252006	0.388933	0.332841	0.332841	0.484921	0.332841	0.332841
4881			dihydroferulic acid sulfate	LC/MS neg	62857		HMDB0041724	187489			0.95		0.9393	0.6746		0.849412	0.527724	0.263862	0.791918	1.58428	0.333645	0.687799		0.807044	0.298892	0.122022	0.872392	1.02571	0.461338	0.431396	0.887258	1.16417
4889			enterolactone sulfate	LC/MS neg	64041		HMDB0240506 HMDB0240505				1.11		0.7648	0.6215		0.982218	0.701122	0.350561	1.92836	0.37799	1.09053	0.531994		1.08682	0.54681	0.223234	1.44521	1.16996	0.645407	0.280098	1.18296	1.79728
4892			equol glucuronide	LC/MS neg	41948			46781484			0.87		0.2175	0.319		1.1133	0.14889	0.0744448	1.28685	1.03238	1.18001	0.953971		0.965291	0.224812	0.0917792	0.918844	1.28571	0.790197	0.656702	1.07113	1.06916
4893			equol sulfate	LC/MS neg	40478						1.19		0.34	0.4115		0.94238	0.200171	0.100085	0.857069	0.815362	1.24122	0.855863		1.12607	0.34835	0.142213	0.728066	1.75811	1.09077	0.909225	1.14971	1.12054
4894			ergothioneine	LC/MS pos early	37459	C05570	HMDB0003045	5351619	58511-63-0		1		0.8167	0.636		0.897237	0.153311	0.0766555	1.0864	0.824593	0.732525	0.945429		0.894458	0.312638	0.127634	1.45097	0.804746	0.755686	0.591579	1.05457	0.70919
4901			ferulate	LC/MS neg	35630	C01494	HMDB0000954	445858	537-98-4		0.91		0.6867	0.5869		1.20248	1.26511	0.632553	1.17849	2.99946	0.315984	0.315984		1.09475	0.581809	0.237522	1.11087	2.2056	1.00349	0.605391	0.646642	0.996511
4902			ferulic acid 4-sulfate	LC/MS neg	47114		HMDB0029200	6305574	86321-29-1		1.42		0.448	0.4692		1.4641	1.91984	0.959921	0.893157	4.31417	0.249364	0.399714		2.07597	1.69718	0.692872	3.3671	4.71658	0.673421	0.332538	1.21039	2.1558
4906			quinate	LC/MS polar	18335	C00296	HMDB0003072	6508	77-95-2		2.77		0.2912	0.3726		0.553978	0.430413	0.215206	0.421054	1.19394	0.300458	0.300458		1.53636	1.92578	0.786198	5.2881	1.81598	1	0.300458	0.300458	0.513164
4925			glycitein glucuronide (2)*	LC/MS neg	63735						0.86		0.9249	0.6719		0.601989	0.759191	0.379595	0.300187	1.73786	0.184956	0.184956		0.518395	0.405983	0.165742	0.887525	1.11248	0.184956	0.184956	0.184956	0.555502
4927			glycitein sulfate (2)	LC/MS neg	62887						1.17		0.6962	0.5914		1.0147	1.00863	0.504315	0.93486	2.4598	0.444594	0.219538		1.18546	0.829666	0.33871	2.40892	1.91607	0.603751	0.184034	0.976887	1.02311
4932			histidine betaine (hercynine)*	LC/MS pos early	62278		HMDB0029422	3083620	534-30-5		0.77		0.4675	0.4802		1.13477	0.631764	0.315882	1.54282	0.524827	1.80072	0.670702		0.878777	0.58125	0.237294	1.75554	0.441023	0.947059	0.462757	1.35612	0.310163
4934			homostachydrine*	LC/MS pos early	33009	C08283	HMDB0033433	441447	1195-94-4		2.16		0.1113	0.2341		0.734848	0.69664	0.34832	0.366095	1.77151	0.295496	0.506288		1.58877	1.0419	0.425353	1.24743	1.85609	1.20714	3.55749	0.640371	1.02412
4939			indolin-2-one	LC/MS pos early	43374	C12312		321710	59-48-3		0.96		0.945	0.675		1.22481	0.511345	0.255673	1.07435	1.29676	1.87787	0.650249		1.17242	0.177504	0.0724656	1.18678	1.10501	1.28849	1.01492	0.985076	1.45422
4960			mannonate*	LC/MS polar	62864			3246006	642-99-9		1.44		0.0883	0.2052		0.635036	0.141001	0.0705005	0.562537	0.57363	0.557676	0.8463		0.913779	0.290537	0.118611	1.21721	1.18524	0.56746	0.602023	1.089	0.821747
4965			methyl indole-3-acetate	LC/MS pos early	1584		HMDB0029738	74706	1912-33-0		0.32		0.3199	0.3955		2.13559	2.35141	1.17571	5.45895	2.14166	0.470866	0.470866		0.677462	0.385541	0.157396	1.43053	0.750784	0.470866	0.470866	0.470866	0.470866
4969			N-(2-furoyl)glycine	LC/MS neg	31536		HMDB0000439	21863	5657-19-2;5657-19-2		0.81		0.9005	0.6669		0.873765	0.950723	0.475362	0.693749	2.26754	0.266885	0.266885		0.707974	0.590835	0.241207	1	1.74549	0.266885	0.266885	0.266885	0.701699
5065			stachydrine	LC/MS pos early	34384	C10172	HMDB0004827	115244	4136-37-2		1.33		0.3178	0.3943		1.05172	0.88871	0.444355	0.66565	2.37113	0.436789	0.733295		1.39629	0.526607	0.214987	1.38481	2.15387	1.0038	1.91015	0.867244	1.05788
5075			tartarate	LC/MS neg	15336	C00552 C00898 C02107	HMDB0062642 HMDB0000956	444305;875	87-69-4;6106-24-7		1.16		0.9317	0.6719		0.639385	0.34244	0.17122	0.346744	0.346744	1	0.864052		0.739186	0.564767	0.230565	0.346744	1.40792	0.466112	0.346744	0.346744	1.52085
5092			methyl glucopyranoside (alpha + beta)	LC/MS neg	46144		HMDB0029965	445238;3036743;2108			1.12		0.1997	0.3115		1.04384	0.147691	0.0738457	0.999219	1.2576	0.917742	1.00078		1.16542	0.103115	0.0420967	1.12603	1.23829	1.17859	1.3218	1.08698	1.04084
5118			4-vinylguaiacol sulfate	LC/MS neg	48442		HMDB0127980	53803570			0.97		0.9495	0.6763		1.82566	1.65654	0.828269	1.8424	4.1444	0.404642	0.911191		1.7648	1.52171	0.621237	1.10475	4.48571	0.727937	0.629047	0.99371	2.64765
5119			pyrraline	LC/MS neg	48428	C21013	HMDB0033143	14274616	74509-14-1		0.63		0.4003	0.4395		2.21708	2.18852	1.09426	1.4484	5.48207	1	0.937826		1.40067	1.18301	0.482962	0.922184	3.46316	0.42094	0.266791	1.41155	1.91941
5122			daidzein sulfate (2)	LC/MS neg	48728			12114465			0.91		0.6752	0.5828		1.68756	1.82137	0.910684	1.20848	4.38108	0.491716	0.668963		1.54167	1.50876	0.615947	1.67694	4.23235	0.381209	0.0606458	0.917194	1.98165
5129			N-acetylpyrraline	LC/MS neg	48438	C01227					0.71		0.5181	0.5119		1.70982	1.86332	0.931658	1.43187	4.42294	0.412992	0.571478		1.22011	1.26572	0.516728	0.61972	3.43204	0.118172	0.149887	1.15377	1.84706
5130			daidzein sulfate (1)	LC/MS neg	48727			12114465			2.18		0.5446	0.5241		1.62198	2.19143	1.09572	1.03573	4.86602	0.230903	0.355268		3.54258	5.12523	2.09237	13.5627	4.15505	0.475238	0.230903	0.660653	2.17094
5131			2-keto-3-deoxy-gluconate	LC/MS polar	48141	C00204	HMDB0001353	161227	17510-99-5		1.37		0.2972	0.3775		0.820238	0.382775	0.191388	0.787712	1.36337	0.483872	0.645998		1.12235	0.515238	0.210345	2.05915	0.923171	0.654191	0.819351	0.917168	1.36109
5132			3-hydroxycinnamate sulfate	LC/MS neg	48409			6443141	86321-30-4		0.52		0.3887	0.4347		0.827957	0.645547	0.322773	1.51653	1.24031	0.277493	0.277493		0.433914	0.290474	0.118585	0.493511	0.277493	0.277493	0.277493	0.277493	1
5183			4-hydroxycinnamate	LC/MS neg	36770	C00811	HMDB0002035	637542	501-98-4		2.86		0.2119	0.3177		1.16807	1.35565	0.677825	1.30847	3.03378	0.147831	0.182221		3.33875	2.83485	1.15732	7.01113	5.14888	5.35333	0.753757	0.328726	1.43668
5205			caffeic acid sulfate	LC/MS polar	53254		HMDB0041708	21668705			1.32		0.6089	0.5535		1.31322	1.44273	0.721366	0.924275	3.44706	0.346981	0.534585		1.73231	1.31555	0.537073	3.9722	2.03609	0.872945	0.208917	1.16613	2.13756
5208			tartronate (hydroxymalonate)	LC/MS neg	20693	C02287	HMDB0035227	45	80-69-3		0.99		0.8281	0.6384		1.05494	0.222433	0.111217	0.864765	0.860197	1.2589	1.23588		1.04509	0.339719	0.13869	0.835341	1.44054	0.875699	0.595872	1.09955	1.42352
5216			3-indoleglyoxylic acid	LC/MS neg	63583			73863	1477-49-2		1.18		0.8036	0.6347		1.2349	0.176377	0.0881887	1.14665	1.12903	1.49853	1.1654		1.45826	0.812936	0.33188	0.675019	1.48433	1.6024	0.870969	2.95399	1.16284
5220			vanillic acid glycine	LC/MS neg	63853		HMDB0060026	3083688			0.88		0.8499	0.6514		0.563733	0.818662	0.409331	0.182074	1.79138	0.14074	0.14074		0.494361	0.498323	0.203439	0.580068	1.41993	0.14074	0.14074	0.14074	0.543943
5226			ethyl beta-glucopyranoside	LC/MS neg	64131		HMDB0029968	121667			2.96		0.0002	0.0052		0.314315	0.0602013	0.0301007	0.368913	0.318304	0.340516	0.229526		0.929817	0.270951	0.110615	1.31413	1.03286	0.619365	0.629388	0.906466	1.07669
5251			2-acetamidophenol sulfate	LC/MS neg	48580			181671	40712-60-5		0.58		0.4207	0.453		1.29046	1.09488	0.547438	1.00654	2.91018	0.622567	0.622567		0.745279	0.15423	0.0629642	0.725274	0.622567	0.693789	0.622567	0.770415	1.03706
5252			2-aminophenol sulfate	LC/MS neg	43266		HMDB0061116	181670			1.07		0.5417	0.5231		0.978159	0.792203	0.396101	0.673348	2.16157	0.580255	0.497467		1.04474	0.264833	0.108117	1.07933	1.5218	1.03748	0.719684	0.962525	0.947638
5329		Bacterial/Fungal	1H-indole-7-acetic acid	LC/MS neg	57783			18356439	39689-63-9		1.99		0.0081	0.0473		0.555324	0	0	0.555324	0.555324	0.555324	0.555324		1.10659	0.405365	0.165489	1	0.754636	1.07176	1.42245	1.72902	0.661648
5961		Drug - Topical Agents	salicylate	LC/MS polar	1515	C00805	HMDB0001895	338	69-72-7		0.84		0.5571	0.5277		1.67727	1.47063	0.735317	1.13103	3.85776	1.08366	0.636608		1.40813	1.52983	0.624549	0.482469	4.37992	0.527443	0.37658	1.05414	1.6282
5963			2,6-dihydroxybenzoic acid	LC/MS neg	63042		HMDB0013676	9338	303-07-1		1.16		0.5684	0.5339		1.85944	2.00944	1.00472	1.15422	4.85738	0.701848	0.724315		2.15988	1.56543	0.639083	0.809715	5.07597	1.30065	2.6622	1.23536	1.87539
5967			hydroquinone sulfate	LC/MS neg	35322	C00530	HMDB0240263	161220	123-31-9		0.67		0.6212	0.5607		1.12438	0.872477	0.436238	1.19276	2.33377	0.485496	0.485496		0.758316	0.246221	0.100519	0.79911	1.06227	1.00024	0.485496	0.717284	0.485496
6088		Chemical	sulfate*	LC/MS neg	46960	C00059	HMDB01448	5152822	14808-79-8		1.48		0.088	0.2052		0.716689	0.26684	0.13342	0.520268	0.508126	0.761818	1.07654		1.06407	0.18524	0.075624	0.796341	1.01604	1.35128	1.01207	1.17197	1.03675
6091			O-sulfo-L-tyrosine	LC/MS neg	45413		HMDB0155722	514186			1.43		0.0945	0.2131		0.82405	0.215924	0.107962	0.861416	1.06416	0.539841	0.830784		1.18179	0.326926	0.133467	1.69883	1.36126	0.759081	0.946626	1.15433	1.17062
6109			3-acetylphenol sulfate	LC/MS neg	48693						1.04		0.8693	0.6563		1.04293	0.338142	0.169071	0.912896	1.5485	0.85517	0.85517		1.08535	0.357345	0.145886	0.85517	0.856662	0.85517	0.85517	1.49626	1.59367
6140			S-(3-hydroxypropyl)mercapturic acid (HPMA)	LC/MS neg	44552			119083	23127-40-4		0.83		0.5891	0.5441		1.08636	0.504014	0.252007	1.00016	1.77781	0.567635	0.999838		0.898703	0.293109	0.119661	0.932994	1.08995	0.567635	0.920413	1.31359	0.567635
6154			dimethyl sulfone	LC/MS pos early	43424	C11142	HMDB0004983	6213	67-71-0		1.35		0.1144	0.2378		0.826864	0.206896	0.103448	0.841976	0.918667	1.0122	0.534611		1.11458	0.220059	0.0898388	1.34775	0.987797	0.984981	1.42287	0.874016	1.07008
6157			EDTA	LC/MS neg	22163	C00284	HMDB0015109	6049	60-00-4		0.38		0.0372	0.1305		1.07737	0.275726	0.137863	1.36168	1.25479	0.914218	0.778793		0.405466	0.454073	0.185375	1.18417	0.22999	0.0363574	0.709764	0.0363574	0.236161
6161			glycolate (hydroxyacetate)	LC/MS polar	15737	C00160	HMDB0000115	757	79-14-1		0.61		0.1702	0.288		1.04789	0.564641	0.28232	0.603541	1.86935	0.778371	0.940283		0.640418	0.232807	0.0950431	0.773721	1.05972	0.479283	0.510973	0.495865	0.522949
6166			iminodiacetate (IDA)	LC/MS pos early	21025	C19911	HMDB0011753	8897	142-73-4		0.55		0.0435	0.1426		1.12116	0.19365	0.0968252	1.28248	1.29488	0.944405	0.962867		0.61289	0.536423	0.218994	1.6515	0.453094	0.269454	0.64283	0.163081	0.497385
6179			2,4-di-tert-butylphenol	LC/MS neg	64328				96-76-4		0.48		0.0207	0.0892		1.21736	0.330575	0.165288	1.01789	1.56234	1.42608	0.863129		0.588828	0.347964	0.142056	1.17773	0.524556	0.225983	0.266276	0.615184	0.723237
6192			perfluorooctanesulfonate (PFOS)	LC/MS polar	57564	C18142	HMDB0059586	74483	1763-23-1		0.76		0.0267	0.1075		1.13925	0.0313176	0.0156588	1.16469	1.10061	1.16475	1.12695		0.86864	0.18026	0.0735907	0.826866	0.986999	0.793549	0.56162	1.013	1.0298
6212			4-methylbenzenesulfonate	LC/MS neg	43592	C06677	HMDB0059933	85570	104-15-4		1.14		0.4589	0.4749		0.967088	0.269496	0.134748	0.961258	0.709238	1.34038	0.857474		1.10525	0.285032	0.116364	1.3689	0.886185	0.80249	0.90829	1.16747	1.49817
6223			3-hydroxypyridine sulfate	LC/MS neg	48448				1955-23-3		1.15		0.6808	0.584		1.34805	0.814919	0.40746	1.19088	2.53339	0.703581	0.964369		1.54708	0.952076	0.388683	1.52959	3.44769	0.988611	1.10947	0.996753	1.21037
6237			6-hydroxyindole sulfate	LC/MS neg	48698		HMDB0000682	122198196			1.36		0.2654	0.3552		1.01129	0.180963	0.0904815	0.846791	0.945689	1.26848	0.984203		1.37605	0.680483	0.277806	2.64061	1.21807	0.956169	0.901249	0.9047	1.6355
6240			4-acetamidobenzoate	LC/MS neg	57585	D03836		6918889	556-08-1		1.29		0.452	0.4706		0.862847	0.600499	0.300249	1.42243	1.34179	0.343581	0.343581		1.11716	0.588487	0.240249	0.81274	2.14095	1.03655	0.828323	0.473352	1.41101
6241			thioproline	LC/MS pos early	53231		HMDB0062164	93176	34592-47-4		1.11		0.5565	0.5277		0.893084	0.478112	0.239056	0.538819	1.43466	0.446286	1.15257		0.995319	0.269219	0.109908	1.02769	1.32847	0.714774	0.828368	0.771334	1.30128
6256			3-hydroxy-2-methylpyridine sulfate	LC/MS neg	63227						1.13		0.9379	0.6746		1.47338	1.73178	0.865889	1	4.03778	0.354697	0.501037		1.66586	2.23494	0.912409	1.12029	6.17234	0.354697	0.354697	0.865256	1.12787
6261			3,5-dichloro-2,6-dihydroxybenzoic acid	LC/MS polar	63589			24721632			1.19		0.0441	0.1428		1.02423	0.0577537	0.0288769	0.940946	1.06	1.02977	1.06619		1.22312	0.185404	0.075691	0.970229	1.33807	1.18283	1.49735	1.09366	1.25658
6262			3-bromo-5-chloro-2,6-dihydroxybenzoic acid*	LC/MS neg	63681			134581543			0.95		0.5333	0.5193		1.14234	0.142323	0.0711614	1.05028	1.05507	1.35158	1.11242		1.08399	0.168529	0.0688015	0.949719	1.24056	0.846978	1.09778	1.07741	1.29149
6350			perfluorohexanesulfonate (PFHxS)	LC/MS neg	64623		HMDB0094700		355-46-4		0.71		0.017	0.079		1.46183	0.175194	0.0875972	1.56086	1.56607	1.51949	1.20091		1.04454	0.229814	0.0938213	0.916161	1.12556	1	0.678771	1.25719	1.28957
6383	Partially Characterized Molecules	Partially Characterized Molecules	glucuronide of C10H18O2 (11)*	LC/MS neg	61891						0.66		0.4662	0.4801		1.17736	0.744219	0.37211	2.07463	1.49079	0.459416	0.6846		0.779542	0.292769	0.119523	1.19012	0.459416	0.459416	0.727617	0.840688	1
6393			glucuronide of C14H22O4 (1)*	LC/MS neg	61969						0.79		0.3285	0.4018		1.49995	0.56153	0.280765	1.24989	1.08853	1.33301	2.32837		1.19086	0.286066	0.116786	1.55743	1.38998	1.38376	1	0.920082	0.8939
6394			glucuronide of C14H22O4 (2)*	LC/MS neg	61970						1.26		0.2361	0.3329		1.13314	0.206685	0.103342	1.1542	1.35269	0.853835	1.17184		1.424	0.423013	0.172694	1.87921	1.36394	1.34789	1.95294	0.860811	1.13919
6413			glycine conjugate of C6H10O2 (2)*	LC/MS neg	63653						1.59		0.0784	0.1966		0.651602	0.20159	0.100795	0.653976	0.890719	0.397488	0.664227		1.03462	0.323884	0.132225	1.2854	0.686592	0.598375	1.10928	1.12379	1.40429
6414			glycine conjugate of C6H10O2 (3)*	LC/MS neg	63654						1.1		0.9838	0.6874		0.987419	0.150398	0.075199	1.00486	1.19323	0.864033	0.887558		1.08138	0.506213	0.206661	1.0486	0.445574	0.66344	1.72323	1.61228	0.995144
6420			glycine conjugate of C10H14O2 (1)*	LC/MS neg	62146						1.33		0.1595	0.2767		0.901399	0.252528	0.126264	1	0.90838	0.551988	1.14523		1.19582	0.255016	0.10411	1.02739	1.08545	0.999476	1.03287	1.42556	1.60415
6425			pentose acid*	LC/MS polar	63264	C00803	HMDB0000892	7991			0.9		0.922	0.6719		1.35113	1.49	0.744998	0.680049	3.57282	0.38632	0.765322		1.22013	0.807952	0.329845	1.55083	2.57892	0.632196	0.264337	1.00863	1.28588
6432			branched-chain, straight-chain, or cyclopropyl 10:1 fatty acid (1)*	LC/MS neg	63615						0.64		0.4189	0.4518		1.49168	1.07193	0.535963	0.859203	0.756512	3.06188	1.28912		0.951714	0.165781	0.0676796	1.01967	0.745492	1.05946	1.13799	1	0.747674
6433			branched-chain, straight-chain, or cyclopropyl 10:1 fatty acid (2)*	LC/MS neg	63616						0.84		0.2272	0.3251		1.24521	0.274191	0.137095	1.22548	1	1.63256	1.12279		1.04622	0.154598	0.0631143	0.862733	0.883514	1.06992	1.2742	1.12782	1.05917
6435			branched-chain, straight-chain, or cyclopropyl 12:1 fatty acid*	LC/MS neg	63683						1.01		0.8616	0.653		1.25453	0.676718	0.338359	1.14928	0.622906	2.21132	1.03461		1.26086	0.441641	0.180299	1.53004	0.803209	1.63815	1.79487	0.947172	0.851697
6445			bilirubin degradation product, C16H18N2O5 (1)**	LC/MS neg	64403						1					0.192032	0	0	0.192032	0.192032	0.192032	0.192032		0.192032	0	0	0.192032	0.192032	0.192032	0.192032	0.192032	0.192032
6446			bilirubin degradation product, C16H18N2O5 (2)**	LC/MS neg	64404						1.88		0.0984	0.2198		0.289354	0.00920505	0.00460253	0.284751	0.284751	0.303162	0.284751		0.542807	0.335148	0.136824	0.284751	0.284751	0.922875	1.01547	0.418731	0.330261
6447			bilirubin degradation product, C17H18N2O4 (1)**	LC/MS neg	64409						1.83		0.2866	0.3726		0.434869	0.124904	0.062452	0.617746	0.408357	0.342004	0.371368		0.797132	0.600099	0.244989	0.799065	0.36938	1.20094	1.78732	0.365011	0.261077
6448			bilirubin degradation product, C17H18N2O4 (2)**	LC/MS neg	64407						1.7		0.3546	0.4206		0.437454	0.117577	0.0587883	0.579826	0.368012	0.483817	0.31816		0.744254	0.518296	0.211593	0.980915	0.292606	1.01909	1.54168	0.361865	0.26937
6449			bilirubin degradation product, C17H18N2O4 (3)**	LC/MS neg	64408						1.69		0.3111	0.3895		0.47987	0.0992661	0.0496331	0.596556	0.387294	0.527333	0.408297		0.811673	0.574771	0.234649	0.719457	0.436443	1.28054	1.73326	0.410927	0.289411
6450			bilirubin degradation product, C17H20N2O5 (1)**	LC/MS neg	64405						1.61		0.8617	0.653		0.433146	0.153315	0.0766573	0.598097	0.316313	0.528459	0.289713		0.698255	0.771256	0.314864	0.433439	0.204886	1	2.14143	0.204886	0.204886
6451			bilirubin degradation product, C17H20N2O5 (2)**	LC/MS neg	64406						1.73		0.624	0.562		0.609252	0.256266	0.128133	0.856692	0.417798	0.802131	0.360388		1.05462	1.041	0.424985	0.717919	0.344823	1.76456	2.85192	0.32425	0.32425
6452			bilirubin degradation product, C16H18N2O5 (3)**	LC/MS neg	64414						1.38		0.0882	0.2052		0.203281	0	0	0.203281	0.203281	0.203281	0.203281		0.280828	0.0925389	0.0377789	0.296245	0.203281	0.411187	0.367692	0.203281	0.203281
6453			bilirubin degradation product, C16H18N2O5 (4)**	LC/MS neg	64415						1.63		0.0502	0.1536		0.3543	0	0	0.3543	0.3543	0.3543	0.3543		0.578302	0.244071	0.0996416	0.3543	0.501915	1	0.695078	0.564217	0.3543
6454			glutamine_degradant*	LC/MS pos early	46225				2353-44-8		1.2		0.3739	0.4278		0.973936	0.299844	0.149922	0.711716	1.36315	0.766554	1.05432		1.16734	0.330909	0.135093	1.03225	1.57591	0.924231	1.15742	1.54629	0.767938
	N/A	N/A	X-10445	LC/MS neg	25638						1.25		0.3632	0.4206		0.532499	0	0	0.532499	0.532499	0.532499	0.532499		0.664656	0.323716	0.132157	1.32544	0.532499	0.532499	0.532499	0.532499	0.532499
			X-11381	LC/MS neg	46347						1.15		0.1187	0.2431		0.983425	0.0832028	0.0416014	0.967374	1.03104	0.873449	1.06184		1.13354	0.179371	0.0732278	1.28155	1.03921	1.16122	1.39685	0.978124	0.944297
			X-11478	LC/MS neg	46602						1.21		0.3171	0.3943		1.10397	0.228224	0.114112	1.27257	0.76747	1.17204	1.2038		1.33932	0.394345	0.160991	1.11169	0.888311	1.72291	1.91705	1.17105	1.22491
			X-11648	LC/MS neg	47503						1.42		0.5206	0.5119		0.538302	0.59916	0.29958	0.100211	1.34196	0.0619492	0.649087		0.766012	0.634676	0.259105	0.0619492	1.67867	0.658037	0.459847	0.340157	1.39741
			X-11787	LC/MS pos early	33132						1.01		0.8638	0.6536		1.04956	0.110293	0.0551463	0.96097	1.15697	0.94814	1.13216		1.06359	0.115571	0.0471816	1.21769	1.1407	0.885675	0.992	1.06426	1.08122
			X-11795	LC/MS pos early	33140						1.39		0.1625	0.2784		1.04928	0.379533	0.189767	1.05723	0.60216	1.00835	1.52937		1.45746	0.324063	0.132298	0.991646	1.77958	1.64528	1.11581	1.54266	1.66978
			X-11852	LC/MS neg	46521						1.79		0.0724	0.1892		0.641757	0.119705	0.0598526	0.75952	0.725784	0.570013	0.511711		1.15173	0.575355	0.234888	0.71913	1.20665	0.488723	0.967709	2.11165	1.41655
			X-11861	LC/MS neg	47655						1.25		0.4052	0.4439		0.951515	0.240364	0.120182	1.01984	1.21779	0.639691	0.928736		1.18867	0.457051	0.18659	0.639691	1.89843	0.982	1.38127	0.842572	1.38804
			X-12007	LC/MS neg	46610						0.81		0.8275	0.6384		3.17216	4.14449	2.07225	2.35307	9.25521	0.514324	0.566021		2.5781	2.92669	1.19482	2.37215	8.01136	0.554787	0.130143	0.997415	3.40274
			X-12027	LC/MS neg	47510						2.27		0.9529	0.6773		1.15969	0.769964	0.384982	1.90033	0.960229	1.61151	0.16668		2.63544	3.55267	1.45037	0.16668	8.43509	0.23921	0.239219	5.69267	1.03977
			X-12096	LC/MS pos early	47686						1.71		0.2661	0.3552		0.881861	0.258791	0.129396	0.838555	1.24554	0.633752	0.809597		1.51074	0.780111	0.318479	1.78186	1.70343	0.331093	1.61043	2.63762	1
			X-12100	LC/MS pos early	47687						1.05		0.9466	0.675		1.09606	0.32767	0.163835	1.45838	1.27063	0.737523	0.917722		1.14864	0.518939	0.211856	2.16195	0.908621	1.19771	1.00034	0.739169	0.88402
			X-12101	LC/MS pos early	47642						1.62		0.0421	0.1416		0.896444	0.15198	0.0759902	0.950149	0.695629	0.882641	1.05736		1.45336	0.513081	0.209464	1.68997	0.800364	1.86468	2.09949	0.988392	1.27726
			X-12104	LC/MS neg	52597						1.14		0.6092	0.5535		0.812003	0.390568	0.195284	0.976044	1.28756	0.495685	0.488723		0.926368	0.323527	0.132079	1.10328	1.02396	0.805267	1.37871	0.423761	0.823236
			X-12117	LC/MS pos early	47695						1.45		0.3883	0.4347		1.2396	0.669225	0.334613	0.937556	1	0.786444	2.23439		1.79258	0.977694	0.399142	2.30767	2.56702	0.828563	0.714502	3.04624	1.29147
			X-12124	LC/MS pos early	47700						1.97		0.0555	0.1613		0.507318	0.117948	0.058974	0.448344	0.448344	0.448344	0.68424		0.999499	0.593291	0.24221	2.08985	0.448344	0.749385	0.953037	0.583928	1.17245
			X-12126	LC/MS neg	46966						0.99		0.9957	0.6878		1.08232	0.804432	0.402216	0.844324	1.19539	2.1102	0.179348		1.0717	0.95241	0.38882	2.90928	0.8779	0.69194	0.649653	0.179348	1.1221
			X-12127	LC/MS pos early	47702						2.73		0.0001	0.0043		0.525793	0.102719	0.0513593	0.426075	0.592294	0.450927	0.633878		1.43696	0.293079	0.119649	1.31472	1.62872	1.0306	1.49666	1.86765	1.2834
			X-12193	LC/MS neg	46985						1.2		0.1008	0.2207		0.95688	0.144662	0.0723308	0.945771	1.14919	0.934314	0.798245		1.14402	0.160358	0.0654658	1.0747	1.38303	1.03085	1.31262	1.02545	1.03749
			X-12214	LC/MS neg	47513						1.76		0.8077	0.6347		0.788063	0.378828	0.189414	1.12098	0.681259	1.05099	0.299023		1.39054	1.45138	0.592525	0.299023	3.43454	0.299023	0.299023	3.01161	1
			X-12221	LC/MS neg	47911						0.67		0.9995	0.6878		2.07984	2.80012	1.40006	1.80053	6.12413	0.207284	0.187423		1.39621	1.57777	0.644122	1.49763	4.43559	0.520142	0.126029	0.496924	1.30093
			X-12306	LC/MS neg	47917						1.09		0.6912	0.5886		1.06642	0.588926	0.294463	0.58409	1.88716	1.09342	0.701014		1.16526	0.473021	0.19311	0.899727	1.99226	1.23297	0.612662	1.28733	0.966624
			X-12411	LC/MS neg	46616						0.92		0.7888	0.6299		1.13125	0.850922	0.425461	2.3305	1.1425	0.550407	0.501573		1.04387	0.186828	0.0762723	0.962931	1.2632	1.07828	0.8094	0.898927	1.25051
			X-12462	LC/MS pos early	46620						0.75		0.2757	0.3642		0.747785	0.407147	0.203573	0.72825	1.27175	0.277441	0.713699		0.557166	0.685184	0.279725	1.95579	0.277441	0.277441	0.277441	0.277441	0.277441
			X-12544	LC/MS neg	46510						0.94		0.9938	0.6878		1.26892	0.677924	0.338962	0.799869	0.987746	2.2758	1.01225		1.18957	0.2848	0.116269	1.09765	1.13101	1.70367	1.28925	1.03583	0.880038
			X-12680	LC/MS pos early	47437						0.62		0.359	0.4206		1.57566	1.29928	0.64964	1.15867	3.49915	0.655202	0.98962		0.976537	0.597728	0.244021	0.706144	1.84079	0.376245	0.345136	1.25124	1.33967
			X-12704	LC/MS neg	47928						1.45		0.4326	0.4607		1.33088	1.78465	0.892326	0.836171	3.97618	0.250935	0.260222		1.92695	1.64713	0.67244	3.19726	4.5144	0.591065	0.310654	1	1.94831
			X-12707	LC/MS neg	47929						1.28		0.1792	0.2982		0.845755	0.2042	0.1021	0.800624	1.05895	0.583564	0.939882		1.08351	0.256683	0.10479	1.27403	0.9995	0.707315	1.01631	1.45603	1.04788
			X-12726	LC/MS neg	47936						1.22		0.4667	0.4801		1.18478	0.792496	0.396248	1.00582	2.33965	0.55155	0.842102		1.44115	0.526399	0.214902	1.80244	1.99573	0.752614	0.825956	1.73415	1.53601
			X-12730	LC/MS neg	47937						1.11		0.9196	0.6719		0.861477	0.994045	0.497023	0.364455	2.35254	0.364455	0.364455		0.957539	1.18907	0.485438	0.364455	3.33713	0.364455	0.364455	0.364455	0.95029
			X-12798	LC/MS pos early	46624						1.12		0.2594	0.3528		0.945137	0.149573	0.0747863	0.995525	0.760033	0.909442	1.11555		1.05679	0.10614	0.0433315	1.21842	1.08089	0.89464	1.00448	1.06167	1.08064
			X-13553	LC/MS neg	47959						1.25		0.245	0.3406		0.833354	0.254178	0.127089	0.72881	1.07574	0.52502	1.00384		1.03879	0.206835	0.0844398	1.02679	0.899782	0.828197	1.06327	1.42259	0.992084
			X-13846	LC/MS neg	47978						0.75		0.7217	0.6049		4.82531	6.53424	3.26712	3.00266	14.5117	0.994918	0.791935		3.62218	5.09118	2.07846	1	13.4686	0.70335	0.700085	0.961059	4.9
			X-13866	LC/MS neg	46417						1.58		0.0847	0.2037		0.748772	0.269717	0.134858	0.767685	0.438289	1.09327	0.695838		1.18658	0.355689	0.145209	1.16916	0.71598	1.46803	1.71443	1.05187	1
			X-14056	LC/MS pos early	46632						2.16		0.0877	0.2052		0.582319	0.368226	0.184113	0.371774	0.987235	0.185471	0.784797		1.2604	0.379179	0.154799	0.825522	1.70654	0.983493	1.07814	1.2389	1.72983
			X-15245	LC/MS neg	46661						3.67		0.05	0.1536		0.325266	0.223811	0.111905	0.132525	0.215842	0.309767	0.642931		1.19502	0.651067	0.265797	0.132525	0.978745	1	1.95049	1.35795	1.7504
			X-15461	LC/MS pos early	46283						1.16		0.6888	0.588		0.896581	0.297692	0.148846	0.809845	0.532323	1.01263	1.23152		1.03693	0.461255	0.188307	1.72033	0.889328	0.532323	1.43915	0.640455	1
			X-15503	LC/MS neg	46977						1.37		0.4352	0.4629		0.667876	0.412395	0.206198	0.655712	1.25175	0.328537	0.435502		0.912456	0.442994	0.180851	1.37421	1.15663	0.32499	0.465114	0.843373	1.31042
			X-15728	LC/MS neg	46666						1.82		0.2359	0.3329		0.78693	0.295102	0.147551	1.13796	0.475029	0.62597	0.908761		1.43462	1.02844	0.419859	0.652107	2.09352	0.475029	1.10255	3.1933	1.09124
			X-16087	LC/MS neg	47988						0.6		0.0043	0.0313		1.87139	0.339093	0.169547	2.14634	2.17495	1.51187	1.6524		1.12121	0.248878	0.101604	1.54146	1.18182	0.854388	0.883531	1.15998	1.10608
			X-16397	LC/MS pos early	47802						1.53		0.1676	0.2851		0.641607	0.268464	0.134232	0.716019	0.43024	0.43024	0.98993		0.979342	0.351133	0.143349	1.35318	0.43024	1.0675	1.27128	1.05189	0.701963
			X-16576	LC/MS neg	46673						3		0.0313	0.1181		0.365267	0.307372	0.153686	0.178079	0.820107	0.178079	0.284803		1.09594	0.412046	0.168217	1.61063	1.23842	0.994194	1.33073	0.395867	1.00581
			X-16580	LC/MS pos early	47804						1.51		0.1616	0.2775		0.765898	0.279448	0.139724	0.798888	1.07473	0.395754	0.794221		1.15485	0.433309	0.176898	1.89662	0.659872	0.89818	1.22707	1.31147	0.93591
			X-16649	LC/MS neg	47992						1.66		0.3435	0.4126		0.700302	0.261824	0.130912	0.958832	0.349084	0.821373	0.671919		1.16047	0.858343	0.350417	2.73794	1.04117	1.45851	0.368602	0.66616	0.690468
			X-17010	LC/MS neg	47993						1.76		0.1296	0.251		0.866647	0.154264	0.0771318	0.722141	1.00235	0.744449	0.997648		1.52633	0.764338	0.31204	0.762755	2.51417	1.5359	1.59109	0.566675	2.18736
			X-17146	LC/MS neg	46691						1.31		0.7877	0.6297		0.832286	0.497326	0.248663	1.20062	1.3052	0.531746	0.291582		1.0873	0.92096	0.37598	2.8325	1.00356	0.215701	0.441277	1.03431	0.996437
			X-17162	LC/MS pos late	47806						1.59		0.3632	0.4206		0.106907	0	0	0.106907	0.106907	0.106907	0.106907		0.170449	0.155646	0.0635424	0.488161	0.106907	0.106907	0.106907	0.106907	0.106907
			X-17325	LC/MS neg	46672						0.75		0.9222	0.6719		1.20964	1.32027	0.660137	0.889844	3.15659	0.475604	0.31651		0.90227	0.509788	0.20812	1.6174	1.31646	0.673233	0.235308	0.571212	1
			X-17335	LC/MS pos late	47820						1.42		0.2191	0.319		0.849833	0.23105	0.115525	0.96106	0.516747	0.882583	1.03894		1.20287	0.451811	0.184451	1.21166	0.523139	1.23221	1.94522	1.18017	1.12481
			X-17367	LC/MS neg	46994						1.08		0.5856	0.5441		0.726947	0.874748	0.437374	0.45639	2.02763	0.211884	0.211884		0.781636	0.500141	0.204182	1.59658	1.04234	0.501561	0.211884	0.456535	0.880915
			X-17612	LC/MS neg	48052						1.14		0.3632	0.4206		0.324937	0	0	0.324937	0.324937	0.324937	0.324937		0.369989	0.110355	0.0450521	0.59525	0.324937	0.324937	0.324937	0.324937	0.324937
			X-17654	LC/MS neg	46709						1.65		0.1563	0.2736		0.697564	0	0	0.697564	0.697564	0.697564	0.697564		1.15241	0.796186	0.325042	0.697564	1.03444	1.04632	2.74104	0.697564	0.697564
			X-18059	LC/MS neg	48039						1.56		0.5548	0.5277		1.41396	1.0326	0.5163	1.54669	2.80755	0.458096	0.84351		2.21258	1.67619	0.684302	3.57263	4.26636	0.581495	1	0.569751	3.28525
			X-18750	LC/MS neg	48045						1.35		0.7145	0.6018		0.877193	0.641066	0.320533	1.11501	1.65456	0.538022	0.201177		1.1804	1.19819	0.48916	3.50034	0.339333	1.37683	0.416647	0.88499	0.564249
			X-18899	LC/MS neg	47670						1.4		0.1233	0.2461		1.02443	0.132635	0.0663173	1.06994	0.899986	1.19059	0.937201		1.43721	0.471402	0.192449	1.53602	1.92912	0.773288	1.85065	0.959061	1.57512
			X-18913	LC/MS neg	46695						1.17		0.5571	0.5277		1.05983	0.432953	0.216476	1.01481	1.66645	0.910617	0.647442		1.23709	0.534721	0.218299	1.00543	2.27845	0.871472	1.0831	0.877483	1.30662
			X-18921	LC/MS neg	47671						1.13		0.6732	0.5828		1.22961	0.417926	0.208963	1.36282	0.658067	1.65312	1.24445		1.3935	0.538385	0.219795	1.19192	0.694192	1.68871	2.26123	1.41283	1.11215
			X-18922	LC/MS neg	46700						1.96		0.0652	0.1783		0.791476	0.305492	0.152746	1.01411	0.864288	0.342535	0.944969		1.55289	0.61466	0.250934	1.03435	0.985889	2.01364	2.53562	1.54207	1.20576
			X-19141	LC/MS neg	46701						1.39		0.0664	0.1795		0.919127	0.097908	0.048954	0.810552	1.02304	0.865957	0.976961		1.27722	0.355428	0.145103	1.64603	0.767397	1.21509	0.968579	1.48008	1.58614
			X-19438	LC/MS neg	46261						1.51		0.3811	0.432		0.907828	0.536408	0.268204	0.823579	1.08852	0.219761	1.49945		1.36756	0.792526	0.323548	0.579793	1.69997	0.660223	0.892694	1.77233	2.60034
			X-20512	LC/MS neg	54689						2.75		0.0865	0.2052		0.707083	0.221595	0.110798	0.680614	0.970543	0.745303	0.431872		1.94258	2.20352	0.899585	6.40954	0.990116	0.860592	1.00988	0.838211	1.54711
			X-21258	LC/MS neg	46259						1.33		0.4405	0.4649		1.0721	0.197011	0.0985056	1	0.978236	1.36563	0.94453		1.42237	0.561596	0.229271	1.5856	2.10466	0.455894	1.62314	1.15093	1.614
			X-21310	LC/MS neg	46354						0.89		0.0583	0.1654		1.05454	0.0392141	0.019607	1.09776	1.06242	1.05521	1.00275		0.943251	0.104958	0.0428488	0.909761	0.918919	0.984991	0.997252	0.769389	1.07919
			X-21319	LC/MS neg	46363						1.07		0.6464	0.5734		1.08464	0.124225	0.0621123	1.07274	0.934305	1.09369	1.23784		1.16554	0.271378	0.11079	1.06569	0.783987	1.3478	1.58093	1.09854	1.1163
			X-21351	LC/MS neg	46396						0.56		0.0782	0.1966		1.59551	0.806687	0.403344	1.40448	1.03946	1.15435	2.78376		0.898615	0.627068	0.256	2.14298	0.459802	0.668338	0.906166	0.639964	0.574441
			X-21353	LC/MS neg	46398						1.22		0.8106	0.6351		1.06795	0.538746	0.269373	1.16312	0.411536	1.71824	0.978908		1.29908	0.976922	0.398827	0.967436	0.423353	1.65982	3.09736	1.02109	0.625448
			X-21733	LC/MS neg	46902						0.92		0.606	0.5528		1.14492	0.470494	0.235247	1	1.64756	1.37009	0.562047		1.04896	0.773486	0.315774	2.5744	0.680591	0.959556	0.945807	0.416765	0.716627
			X-21796	LC/MS neg	46972						0.96		0.5598	0.5288		1.22604	0.959947	0.479973	2.36905	1.67054	0.419159	0.445408		1.18294	1.84885	0.75479	4.95477	0.36411	0.405715	0.521089	0.480403	0.371539
			X-22162	LC/MS pos early	47417						1.16		0.3639	0.4206		0.880014	0.302994	0.151497	1.29457	0.649998	0.658085	0.917402		1.02391	0.161531	0.0659446	1.12543	0.975431	0.735435	1.02457	1.08205	1.20056
			X-22776	LC/MS neg	48081						0.65		0.0564	0.1619		1.41181	0.233236	0.116618	1.55145	1.1907	1.66642	1.23866		0.922274	0.658822	0.268963	0.460179	0.828899	0.517907	0.69373	0.800188	2.23274
			X-22835	LC/MS neg	48186						1.86		0.2325	0.3298		1.053	0.540937	0.270468	1.84262	0.764856	0.953208	0.651312		1.96134	1.65754	0.676687	0.9916	0.851452	2.02627	5.17365	0.850375	1.87472
			X-23587	LC/MS pos early	49463						1.38		0.1934	0.3061		0.651491	0.330368	0.165184	0.411453	0.567354	1.13776	0.489397		0.898328	0.187712	0.0766333	0.951219	1	0.920747	1.012	0.98471	0.521288
			X-23593	LC/MS pos early	49469						1.37		0.2096	0.3177		1.13054	0.386384	0.193192	0.896781	1.44018	0.708872	1.47631		1.54735	0.511086	0.20865	1.99924	2.29056	1.0189	1.049	1.40116	1.52526
			X-23636	LC/MS pos early	49512						1.25		0.2627	0.3548		1.09854	0.223746	0.111873	1	0.963953	0.996928	1.43326		1.37342	0.433063	0.176797	1.09082	1.5539	0.902898	0.990628	1.87256	1.82974
			X-23639	LC/MS pos early	49515						0.86		0.9463	0.675		1.10856	0.971506	0.485753	0.563223	2.52914	0.413045	0.928825		0.949271	0.37076	0.151362	1.10701	1.41469	0.50741	0.687438	1.28853	0.690559
			X-23665	LC/MS pos early	49542						0.69		0.2097	0.3177		1.53702	0.730123	0.365061	1.0553	1.43682	2.59863	1.05731		1.05684	0.497019	0.202907	0.568907	0.703598	1.20342	1.96366	1.00526	0.896189
			X-23678	LC/MS pos late	49555						1.56		0.1488	0.2697		0.852696	0.150275	0.0751377	0.96878	0.697216	0.751309	0.993477		1.32943	0.605159	0.247055	2.1672	0.545595	1.00652	1.92653	1.17576	1.15501
			X-23680	LC/MS pos late	49557						1.28		0.1895	0.3042		0.927715	0.150814	0.0754072	0.913908	0.826318	0.825433	1.1452		1.19031	0.364838	0.148944	1.7224	0.695724	1.16515	1.48557	1	1.07299
			X-23739	LC/MS pos early	49637						1.41		0.2245	0.3232		0.801392	0.563916	0.281958	0.527754	1.61155	0.334578	0.73169		1.12648	0.13268	0.0541664	0.951667	1.26034	1.04833	1.15399	1.29163	1.05296
			X-23767	LC/MS pos late	49665						1.19		0.3632	0.4206		0.328476	0	0	0.328476	0.328476	0.328476	0.328476		0.389291	0.148964	0.0608143	0.693362	0.328476	0.328476	0.328476	0.328476	0.328476
			X-23782	LC/MS pos late	49681						1.28		0.4547	0.4713		1.14547	0.492246	0.246123	0.886419	0.63878	1.76275	1.29395		1.46547	0.703494	0.2872	0.892798	0.872376	2.19048	2.50541	1.10189	1.22987
			X-23890	LC/MS neg	49792						1.68		0.7003	0.5942		0.741546	0.553964	0.276982	1.03513	0.557236	1.31718	0.0566331		1.24849	0.936602	0.382366	0.0276389	2.19634	0.570116	0.718621	2.27129	1.70691
			X-24253	LC/MS pos late	52305						0.88		0.8072	0.6347		1.15938	0.59876	0.29938	1.33229	0.77268	0.605504	1.92706		1.01564	0.346498	0.141457	1.62184	0.91925	0.860281	1.1652	0.921772	0.605504
			X-24295	LC/MS neg	52483						1.39		0.1343	0.2561		0.858973	0.186199	0.0930996	0.8943	0.950435	0.587781	1.00338		1.19279	0.390034	0.159231	0.996624	1.3438	0.719425	0.919267	1.38053	1.79712
			X-24306	LC/MS neg	52501						0.97		0.7808	0.6281		0.853898	0.329436	0.164718	0.570803	1.08693	1.18705	0.570803		0.830742	0.506865	0.206927	1.83731	0.570803	0.570803	0.570803	0.863926	0.570803
			X-24307	LC/MS neg	52502						0.65		0.1812	0.3001		1.31227	0.654521	0.327261	1.38921	2.20936	0.817057	0.83345		0.847204	0.501675	0.204808	1.81423	0.535023	0.732526	0.679731	0.420923	0.900788
			X-24328	LC/MS neg	52524						1.68		0.0085	0.0497		0.838574	0.113329	0.0566645	0.846569	0.972308	0.840297	0.695121		1.4079	0.40953	0.16719	2.02461	1.60659	1	1.58248	0.954854	1.27884
			X-24337	LC/MS neg	52533						0.86		0.2634	0.3548		1.134	0.193279	0.0966393	1.29472	1.18409	0.853223	1.20395		0.980344	0.196487	0.0802155	1.08848	1.29171	0.756457	1	0.799532	0.945882
			X-24356	LC/MS neg	52552						0.73		0.1835	0.3017		1.10669	0.398902	0.199451	0.750235	0.997912	1	1.67861		0.808951	0.286338	0.116897	1.39344	0.692054	0.692054	0.692054	0.692054	0.692054
			X-24456	LC/MS pos early	52773						0.94		0.3416	0.4117		1.48772	0.62702	0.31351	1.81422	2.20352	0.873535	1.05962		1.39888	1.80113	0.735308	5.04942	0.65241	0.875156	0.940384	0.385894	0.490024
			X-24518	LC/MS pos early	52839						1.52		0.2566	0.3507		1.30471	0.337783	0.168891	1.61075	1.53255	0.873135	1.20241		1.98943	0.905813	0.369797	2.11294	2.73927	0.925488	0.799987	2.79346	2.56541
			X-24548	LC/MS neg	52869						0.72		0.9971	0.6878		1.91617	1.93843	0.969215	1.80986	0.161801	4.64266	1.05034		1.3834	0.92097	0.375984	1.21581	0.233312	1.59402	3.0113	1.29628	0.949662
			X-24549	LC/MS neg	52870						2.39		0.8262	0.6384		0.969616	0.356151	0.178076	0.551412	1	0.909055	1.418		2.31978	3.99162	1.62957	0.551412	1.26631	0.551412	0.551412	10.4467	0.551412
			X-24608	LC/MS neg	53023						0.88		0.385	0.4337		1.33056	0.273936	0.136968	0.984048	1.24116	1.5805	1.51654		1.16805	0.271814	0.110968	0.740861	1.26916	1.30872	1.01595	1.53279	1.1408
			X-24623	LC/MS neg	53050						1.07		0.576	0.5389		1.03554	0.663655	0.331828	0.701393	1.06684	0.424459	1.94947		1.11016	0.255934	0.104485	1.10897	0.981969	0.951394	1.62051	1.01803	0.98007
			X-24637	LC/MS neg	53065						1.09		0.8565	0.653		2.25271	3.2079	1.60395	1	7.05042	0.456593	0.503837		2.4598	2.24937	0.918301	5.85699	4.09252	0.526599	0.123677	1.18295	2.97607
			X-24642	LC/MS neg	53070						0.94		0.8621	0.653		1.16045	0.382978	0.191489	0.970158	1.24709	0.770173	1.6544		1.08945	0.160581	0.0655571	1.13999	0.792654	1.19011	1.14989	1.02984	1.23419
			X-24658	LC/MS neg	53086						11.28		0.1166	0.2403		0.53511	0.233615	0.116807	0.885532	0.418303	0.418303	0.418303		6.03469	11.1729	4.5613	28.6492	1	1.38745	4.31279	0.440399	0.418303
			X-24660	LC/MS neg	53088						4.39		0.1523	0.2705		0.501512	0.136251	0.0681254	0.433387	0.705888	0.433387	0.433387		2.20082	3.59446	1.46743	9.52106	0.433387	1.05794	0.758349	0.49212	0.942061
			X-24664	LC/MS neg	53092						1					0.444008	0	0	0.444008	0.444008	0.444008	0.444008		0.444008	0	0	0.444008	0.444008	0.444008	0.444008	0.444008	0.444008
			X-24665	LC/MS neg	53093						0.65		0.0233	0.0985		1.15542	0.160855	0.0804273	0.960902	1.11673	1.19757	1.3465		0.747338	0.26124	0.106651	0.967696	0.424637	0.600426	0.882159	0.537882	1.07123
			X-24667	LC/MS neg	53095						3.99		0.1784	0.298		0.136208	0	0	0.136208	0.136208	0.136208	0.136208		0.54311	0.669568	0.27335	1	0.136208	0.136208	1.71383	0.136208	0.136208
			X-24670	LC/MS neg	53098						20.29		0.235	0.3326		0.6359	0.305585	0.152792	0.483108	1.09428	0.483108	0.483108		12.9	29.5777	12.075	73.2737	1.00309	1	0.486785	0.689547	0.947084
			X-24674	LC/MS neg	53102						0.4		0.051	0.1536		1.75991	0.992666	0.496333	2.93743	1	2.22377	0.878445		0.706075	0.33587	0.137118	0.255657	0.499707	0.817377	0.819317	0.606011	1.23838
			X-24675	LC/MS neg	53103						0.54		0.1044	0.2246		1.66929	0.79339	0.396695	1.45344	0.845611	2.7472	1.6309		0.896354	0.148879	0.0607794	0.901124	0.821537	1.04501	0.667726	0.872412	1.07032
			X-24748	LC/MS neg	53267						1.25		0.2444	0.3404		1.01813	0.103484	0.0517422	1.04994	0.899297	1.1429	0.980369		1.27153	0.444885	0.181624	0.934428	1.27001	1.12185	2.08248	0.841993	1.37841
			X-24952	LC/MS neg	57719						0.52		0.0203	0.089		1.27988	0.329415	0.164708	1.55827	1.45327	1.29475	0.813235		0.669722	0.0670109	0.0273571	0.642365	0.642365	0.642365	0.642365	0.642365	0.806508
			X-24970	LC/MS pos early	57754						1.61		0.2382	0.3352		0.553283	0.297811	0.148906	0.404378	0.404378	0.404378	1		0.891076	0.527476	0.215341	0.796724	0.404378	0.78598	0.404378	1.15371	1.80129
			X-24978	LC/MS neg	57819						0.34		0.0025	0.0219		1.30347	0.475716	0.237858	1.05735	0.985425	2.00867	1.16245		0.444389	0.2882	0.117657	1.01457	0.381721	0.2149	0.281913	0.370553	0.402674
			X-25172	LC/MS pos early	62151						1.53		0.0488	0.1532		0.859831	0.218855	0.109428	0.819866	1.07099	0.570698	0.977773		1.31804	0.358416	0.146323	1.91779	1.5455	1.06596	1.32125	1.03552	1.02223
			X-25247	LC/MS neg	62464						1.44		0.4063	0.4444		0.77202	0.442499	0.22125	1.34284	0.596445	0.298128	0.85067		1.10819	0.596417	0.243486	1.2555	0.356456	0.652069	2.06967	0.992841	1.32257
			X-25265	LC/MS pos early	62494						0.83		0.0525	0.1553		1.07375	0.124293	0.0621463	1.2084	1.14562	0.999832	0.941137		0.889645	0.125628	0.0512873	1.02002	0.863752	0.812074	1.00816	0.693226	0.940637
			X-25343	LC/MS pos early	62636						1.6		0.2004	0.3117		0.797842	0.321682	0.160841	0.884307	0.961464	0.322857	1.02274		1.27533	0.456385	0.186318	0.470395	1.73974	1.14318	1.38107	1.25646	1.66113
			X-25396	LC/MS neg	62689						1.08		0.807	0.6347		0.9267	0.371326	0.185663	1.32512	0.765847	0.491044	1.12479		1.00343	0.446484	0.182276	0.77313	1.82476	1	0.491044	0.922596	1.00907
			X-25422	LC/MS pos early	62719						1.38		0.13	0.251		0.175144	0	0	0.175144	0.175144	0.175144	0.175144		0.241997	0.100852	0.0411727	0.253777	0.175144	0.23767	0.435104	0.175144	0.175144
			X-25454	LC/MS neg	62824						1		0.7514	0.6164		0.875467	0.174845	0.0874226	0.8312	1	0.646889	1.02378		0.872454	0.364026	0.148613	1.0409	1.29563	0.51108	0.775981	1.1969	0.414237
			X-25514	LC/MS neg	62956						0.38		0.4655	0.4801		1.07656	1.1993	0.599651	1.91977	2.29336	0.0745607	0.018557		0.40469	0.610053	0.249053	0.865866	0.0350508	0.0151476	1.44548	0.0514471	0.0151476
			X-25516	LC/MS neg	62960						1.07		0.9205	0.6719		1.68745	0.869545	0.434772	0.917636	2.93351	1.51882	1.37985		1.79901	0.929379	0.379417	1.22317	3.03086	1.08236	0.762164	2.72113	1.97437
			X-25519	LC/MS pos early	62963						1.82		0.2196	0.319		0.905656	0.618407	0.309203	1.2803	0.444314	0.320384	1.57763		1.65249	1.02347	0.41783	0.757035	1.24297	0.639787	2.30322	3.3314	1.64054
			X-25520	LC/MS pos early	62964						1.59		0.0185	0.0828		0.607861	0.116733	0.0583665	0.549494	0.549494	0.78296	0.549494		0.964935	0.254855	0.104044	1.01752	1.06211	0.859994	1.32383	0.976662	0.549494
			X-25877	LC/MS pos early	63777						1.99		0.0177	0.0811		0.626475	0.183183	0.0915915	0.471448	0.680139	0.491929	0.862382		1.24775	0.47208	0.192726	1.50123	0.609254	1.95356	1.02873	0.983481	1.41022
			X-25914	LC/MS pos early	63818						1.03		0.8866	0.6606		0.970361	0.25927	0.129635	1.18288	1.17929	0.65	0.86928		0.995186	0.471532	0.192502	1.76708	0.689328	0.986135	1.31668	0.695118	0.516781
			X-25948	LC/MS pos early	63899						0.99		0.7156	0.602		0.876738	0.266481	0.13324	0.729715	1.22806	0.621089	0.928087		0.869457	0.437614	0.178655	0.279002	1.22896	0.554567	1.07191	1.41568	0.666616
			X-25957	LC/MS pos early	63908						0.9		0.2906	0.3726		1.14389	0.151575	0.0757876	1.09215	1.15746	0.98223	1.34371		1.03131	0.178101	0.0727096	0.770141	1.12312	0.984548	1.00803	0.991974	1.31003
			X-26035	LC/MS pos early	64248						1.71		0.0095	0.0528		0.757331	0.168486	0.084243	0.729235	0.715644	0.591971	0.992473		1.29347	0.327577	0.133733	1.67602	1.56691	1.00753	0.871411	1.48405	1.1549
			X-26107	LC/MS pos late	64396						1.52		0.2877	0.3726		0.806771	0.246348	0.123174	0.866368	0.501588	0.763404	1.09572		1.22722	0.700226	0.285866	1.49675	0.461571	1.22132	2.4607	0.818671	0.904276
			X-26108	LC/MS pos late	64397						1.05		0.8109	0.6351		0.991189	0.118848	0.0594239	1.14641	0.919883	1.01879	0.879675		1.04432	0.274543	0.112082	1.0138	0.730202	1.02673	1.50455	0.821629	1.16903
