# Supplementary material for: The Elevation and Impact of Peripheral Bile Acids in Chronic Lymphocytic Leukemia
Source: Biomedicines. 2025 Apr 4;13(4):874. doi: 10.3390/biomedicines13040874 (PMC12024544; doi:10.3390/biomedicines13040874)
Supplement: Supplementary file 1 [file biomedicines-13-00874-s001.zip › biomedicines-3526888 Extended Data File S2.xlsx]

## Sheet: Data Key
Batch-norm-Imputed Data	To remove batch variability, for each metabolite, the values in the experimental samples are divided by the median of those samples in each instrument batch, giving each batch and thus the metabolite a median of one. For each metabolite, the minimum value across all batches in the median scaled data is imputed for the missing values
Class I	The general biochemical class assigned to the identified biochemical (e.g. Carbohydrates and Its metabolites) intended for sorting compounds by broad biochemical classes
Class II	A more specific biochemical class assigned to the identified biochemical (e.g. Phosphate sugars) intended for grouping/sorting compounds by biochemical class
Compound	The name of the identified biochemical
Mode	The NovoGene untargeted metabolomics platform consists of two different methods (i.e. positive and negative). This column indicates which method was used to report the values associated with the detected biochemical.
Formula	Chemical formula for each identified compound
Index	An internally-generated NovoGene compound identifier
HMDB	An alphanumeric compound identifier and link to compound information maintained by the Human Metabolome Database (HMDB)
PubChem	A unique numerical identifier assigned by the National Center for Biotechnology Information (NCBI) and searchable in the PubChem database
CAS	A unique numerical identifier assigned by the Chemical Abstracts Service (CAS) to every chemical substance described in the open scientific literature
Fold Change	Indicates the ratio of the mean scaled intesity for a compound between two experimental groups
p-value	p-values for each comparison is derived from the Natural Log-Transformed Data using the corresponding statistical analysis (in this file: t-test).
Mean Values	Represents the mean scaled intensity for a compound in a particular experimental group

## Sheet: Metabolite Data
										Leukemic vs Healthy Donors				Healthy donor (HD) normalized values														Leukemic (LK) normalized values
Class I	Class II	Compounds	Mode	Index	Formula	HMDB	PubChem	CAS		Fold change	Log2FC	p value		HD AVG	HD1	HD2	HD3	HD4	HD5	HD6	HD7	HD8	HD9	HD10	HD11	HD12		LK AVG	LK1	LK2	LK3	LK4	LK5	LK6	LK7	LK8	LK9	LK10	LK11	LK12	LK13	LK14	LK15	LK16	LK17	LK18
Alcohol and amines	Alcohols	(3beta,5alpha,6beta,7alpha,22E,24R)-Ergosta-8,22-diene-3,5,6,7-tetrol	T3_negative	MW0011221	C28H46O4	HMDB0032107	131751259	200942-15-0		1.88206	0.912312	0.053083		20116.1	21005.3	8681.09	8236.36	35894.4	15403.5	7778.87	45601.8	17861.9	21778	31929.1	13847.4	13375.1		37859.6	24152.2	164126	20215.1	14205.8	82896.5	6680.53	33071.2	21177.7	12181.4	16624.3	108184	26912.9	17355.4	13504.7	11298.1	70744.5	10560.7	27582.8
Alcohol and amines	Alcohols	3-Methyl-2-butenyl 6-O-D-apio-beta-D-furanosyl-beta-D-glucopyranoside	T3_negative	ZINC34471821	C16H28O10	-	10786012	-		1.71751	0.780317	0.167576		1304.17	485.186	1017.75	1509.78	1094.37	842.727	4003.2	587.436	968.994	1974.99	951.425	1246.09	968.13		2239.93	1023.45	1625.74	1102.25	17590.4	1193.12	1375.37	832.616	1203.78	885.821	1450.65	1742.91	908.937	1504.01	1489.56	2272.9	1917.81	1493.39	706.032
Alcohol and amines	Alcohols	Hexaethylene glycol	T3_positive	MW0114590	C12H26O7	HMDB0061822	17472	2615-15-8		1.65176	0.724003	0.186936		216.572	268.707	116.437	206.87	268.046	185.398	278.599	73.0038	134.376	340.751	529.209	84.0694	113.396		357.724	344.606	123.284	176.743	490.316	238.79	444.587	145.383	152.026	144.955	2872.37	203.605	225.949	107.618	122.722	258.603	119.737	78.4237	189.322
Alcohol and amines	Alcohols	4alpha-Formyl-5alpha-cholesta-8,24-dien-3beta-ol	T3_negative	MW0014408	C28H44O2	HMDB0062389	22298941	-		1.43268	0.518721	0.0651844		3760.15	1549.06	1088.7	2789.47	2736.48	1195.65	4863.11	8149.24	3127.24	4667.2	8455.46	655.133	5845.02		5387.1	5110.52	10593.8	4365.49	3832.94	9450.64	1652.26	7670.25	8014.2	3980.87	2577.69	9044.25	4226.71	4607.84	2654.5	3762.42	9805.07	739.815	4878.66
Alcohol and amines	Alcohols	(1R,4S,5R,7S,11S)-5-chloro-2,10-dioxatricyclo[5.3.1.04,11]undecan-4-ol	T3_positive	ZINC33830204	C9H13ClO3	-	44205315	-		1.30966	0.38919	0.0305353		17819.5	20516.6	15510.4	18821.2	16799.2	4624.9	19342	20546.9	18437.8	19815.2	25045.2	13207.5	21166.6		23337.4	47531.1	22905.7	23013.8	18358.2	21222.9	44071.4	28632.5	23069.3	29887.1	23670.5	20678.4	21010.9	22105.4	21104.6	23782	2720.27	12803.2	13505.7
Alcohol and amines	Alcohols	27-Nor-5b-cholestane-3a,7a,12a,24,25-pentol	T3_negative	MW0013349	C26H46O5	HMDB0002126	21252278	78648-95-0		1.27812	0.354027	0.212615		13552	7004.63	7012.25	3925.77	23747.9	7784.5	5179.69	27277.1	12000.5	5676.28	23509.8	19432.2	20072.9		17321.1	13619.2	76728.6	15366.3	844.985	35052.1	4240.93	16930.3	17493	14286.4	18231.1	20150.7	10049.8	12839.6	8011.91	13362	17302.7	1828.79	15441
Alcohol and amines	Alcohols	(1S,2R)-3-Methylcyclohexa-3,5-diene-1,2-diol	T3_positive	MW0157951	C7H10O2	-	440399	41977-20-2		1.11807	0.161014	0.166972		2411.45	2886.01	2368.43	2319.7	1178.31	2082.17	3159.27	2024.6	2965.38	3146.91	1950.08	1406.77	3449.76		2696.18	2671.4	2185.15	1854.9	3939.83	2267.59	2084.79	3028.1	2830.76	3198.3	3374.55	2829.62	2179.28	2689.54	4961.66	1966.24	1679.29	3189.15	1601
Alcohol and amines	Alcohols	Sugikurojin H	T3_positive	ZINC95918822	C35H54O3	-	11584453	-		1.09956	0.136922	0.304702		89574.8	113093	77298.8	84195.9	97139.5	84912.2	62679	78380.3	139379	69685.4	151984	65218.3	50931.8		98492.5	160099	48238.4	180905	59542.5	39731.4	45029.3	61358.6	60873.4	171782	203476	77093	60103.9	222720	52760.6	81570	61556.8	144627	41399
Alcohol and amines	Alcohols	Cycloastragenol	T3_negative	MW0049092	C30H50O5	-	13943286	78574-94-4 | 84605-18-5		1.07942	0.110251	0.385188		6695.67	4223.75	1677.68	2059.64	11450.2	10186.7	8321.66	14262.4	6739.05	5067.11	4498.36	6837.18	5024.35		7227.42	3050.55	27710.7	2790.82	2115.89	14012.3	2665.03	8395.87	4577.12	4689.57	4467.18	10775.4	7853.16	6025.45	6147.52	4302.25	11385.5	3441	5688.33
Alcohol and amines	Alcohols	8,8-Diethoxy-2,6-dimethyl-2-octanol	T3_positive	MW0113816	C14H30O3	HMDB0034557	5463911	7779-94-4		1.06938	0.0967688	0.355027		13161.9	6783.68	18810.1	11317.2	10625.4	13308.2	8044.82	9761.58	16408.2	6003.25	23104.7	20163.4	13611.6		14075	12856.9	28001.5	6601	11303.8	17761.7	6633.26	19675.3	6871.72	9550.13	11772.6	36355.4	13084.7	8888.84	14170.2	18421.9	14473.2	8313.93	8613.3
Alcohol and amines	Alcohols	5alpha-Cholest-8-en-3beta-ol-d7	T3_negative	MW0165036	C27H46O	-	70699279	-		1.05977	0.0837554	0.353744		1075.73	932.149	961.893	1201.65	680.403	964.182	968.113	896.768	1672.26	1019.04	620.254	1302.6	1689.4		1140.03	1982.07	1877.62	2198.52	1641.08	1537.82	480.452	1734.62	518.484	1243.8	728.593	900.187	432.951	1189.43	1109.71	544.202	525.553	504.383	1370.98
Alcohol and amines	Alcohols	Tromethamine	T3_positive	MW0111075	C4H11NO3	HMDB0240288	6503	77-86-1		1.05239	0.0736747	0.27635		3870.06	3307.88	3695.8	4469.35	1641.29	3213.44	4080.44	3795.07	4512.31	4741.24	4064.43	4493.96	4425.52		4072.83	3356.32	4254.07	2790.34	7399.71	3478.79	3851.66	3964.56	3488.8	4668.21	4823.23	3821.09	4467.71	3909.39	3766.43	3503.54	3909.45	4381.99	3475.62
Alcohol and amines	Alcohols	trans-1,2-Cyclohexanediol	T3_negative	MW0157972	C6H12O2	-	92886	1460-57-7 | 1072-86-2		1.03209	0.0455668	0.171599		16118.6	15635.7	16504.6	16757.3	15710.4	15588.6	14006.1	15452.2	16270.5	19471.6	16182.4	15375.3	16468.8		16635.8	20225.8	20026.6	15396.1	14701.8	19327.4	17219.3	15481.9	17257.7	16034.8	16893.6	16270.8	15874.3	16253.7	15269.2	15195.5	15792	15576.9	16647.9
Alcohol and amines	Alcohols	Docetaxal	T3_negative	MW0141210	C45H55NO15	-	147895	125354-16-7		1.01757	0.0251223	0.441227		7838.43	8403.57	9851.45	10273.5	6369.22	6841.6	9103.14	7528.7	7129.23	6287.36	8489.54	7419.27	6364.58		7976.12	7807.28	3968.64	16610.4	7724.17	12922.7	6851.59	5995.39	6350.23	7295.65	8416.87	4247.92	8903.31	9748.55	7537.63	6660.65	1112.06	12423.5	8993.68
Alcohol and amines	Alcohols	2-Amino-1-phenylethanol	T3_positive	MW0169283	C8H11NO	HMDB0001065	1000	7568-93-6		0.992751	-0.0104968	0.452975		631913	586080	514952	780105	562939	541141	649164	598200	658389	701727	632573	629352	728329		627332	558301	581849	464831	1.04008e+06	517294	589605	617130	568628	793331	740466	569890	689292	615831	579762	510261	628665	689507	537246
Alcohol and amines	Alcohols	Poloxamer-188	T3_positive	MW0114442	C8H18O3	HMDB0032263	22895896	-		0.968142	-0.0467094	0.423345		1070.86	859.301	1103.22	1147.67	1151.57	957.524	843.62	1096.03	1161.33	678.096	1484.79	1058.25	1308.92		1036.75	1417.33	824.057	557.967	314.328	1153.29	1019.81	1133.2	623.116	210.094	907.258	857.617	1062.42	929.3	1085.85	1447.32	812.951	826.472	3479.04
Alcohol and amines	Alcohols	Bis(1-inositol) -3,1'-phosphate 1-phosphate	T3_negative	MEDN1224	C12H24O17P2	-	53262311	-		0.953556	-0.0686104	0.27954		140788	158976	142867	148665	124351	160743	91491.9	138165	146595	142787	140268	135818	158732		134249	138854	176703	119545	170090	150627	91289	156148	122161	150239	9158.75	138174	139443	140530	152137	165043	79670.2	179169	137509
Alcohol and amines	Alcohols	Degranol	T3_negative	MW0153390	C10H24Cl4N2O4	-	62369	551-74-6 | 1187-01-5		0.920304	-0.119818	0.0298532		16138.1	18274.6	16427	15807.5	14870.2	13701.4	17164.9	15238.1	19731.9	14503.1	14788.7	16455.7	16694.4		14852	16770.9	17103.5	13273.7	9770.8	13420.1	13063.2	15423.5	13468.5	16042.5	14682.3	16547.8	16229.9	15930.5	15037.1	15870.1	16117.7	13757.8	14825.7
Alcohol and amines	Alcohols	Hexapropylene glycol	T3_negative	MW0114593	C18H38O7	-	12827208	74388-92-4		0.91902	-0.121832	0.120341		7724.39	9462.86	8111.3	8623.56	8422.34	8037.8	8279.88	8231.71	4509.37	5961.98	7554.29	7454.43	8043.15		7098.87	7589.54	7553.75	7855.79	2060.09	8366.51	4881.07	7689.46	7944.78	7797.7	7384.36	5472.58	7880.36	7679.14	7393.8	7825.22	7117.61	7928.2	7359.68
Alcohol and amines	Alcohols	2-(Dipentylamino)-2-(hydroxymethyl)propane-1,3-diol	T3_positive	MW0110660	C14H31NO3	-	17386510	61206-64-2		0.907045	-0.140753	0.183089		16399.1	14048.4	17741.5	17229.2	13238.2	12908.3	16501.2	20194.4	17418.4	10335.5	27988	8980.65	20205.4		14874.7	17605.2	19249.4	16568.2	13873.5	17206.8	23499.6	13612.9	14737.7	14326.8	15830.3	11284.8	12551.5	11277.7	12515.3	13866	13859.9	12879.2	13000.5
Alcohol and amines	Alcohols	27-Norcholestanehexol	T3_positive	MW0013350	C26H46O6	HMDB0002157	196302	91999-66-5		0.904602	-0.144644	0.394522		3934.13	3696.49	1042.6	1369.17	12436.4	5894.77	994.876	12546.9	1722.06	537.727	3025.09	2415.41	1528.16		3558.83	1907.51	8290.44	958.736	1423.26	10591.9	684.741	4009.3	2627.32	4714.32	1465.01	2756.23	5037.12	3863.31	837.471	4054.21	4877.86	1079.09	4881.02
Alcohol and amines	Alcohols	Karacoline	T3_negative	MW0013221	C22H35NO4	-	170157	39089-30-0		0.879921	-0.184555	0.0437369		23956	23928	23277	23753	18932.1	30776.5	27807.4	23549.4	22374.2	15774.8	28840	26754.9	21704.9		21079.4	25753.2	24636.8	25182.3	13108.8	21760.9	25075	24527.3	20057.2	18079.5	23432.4	18092.3	23140.1	21566.7	19661.3	19518.3	22655.7	8442.88	24738.4
Alcohol and amines	Alcohols	(3S,10R,13S)-17-[(2S,3S,5R)-3-hydroxy-5,6-dimethylheptan-2-yl]-10,13-dimethyl-2,3,4,7,8,9,11,12,14,15,16,17-dodecahydro-1H-cyclopenta[a]phenanthren-3-ol	T3_negative	MW0161381	C28H48O2	-	11133505	-		0.866124	-0.207355	0.303743		7833.03	5779.56	3192.33	2888.61	20511.2	9598.65	4061.79	19812.6	5891.87	2917.6	7555.64	5392	6394.44		6784.37	8517.26	14090.5	3841.91	4415.33	18448.7	1787.34	6269.62	4504.93	6313.97	3708.44	6275.19	8465.77	7049.37	5026.18	3880.83	8157.44	2608.55	8757.46
Alcohol and amines	Alcohols	2-Aminooctadec-4-ene-1,3-diol	T3_positive	MW0160670	C18H37NO2	-	5353955	10140-30-4		0.843623	-0.24533	0.118452		9107.23	8676.51	8570.38	8610.09	8421.09	11735.6	17819.4	5736.48	6380.43	8056.87	11287.5	4164.36	9828.07		7683.07	7634.49	10335.5	10836.1	5426.09	9159.27	8794.56	9214.89	769.636	6784.03	5170.49	9149.46	10130.4	5648.22	7365.73	5929.15	7085.62	10054.4	8807.27
Alcohol and amines	Alcohols	3-Ketosphingosine	T3_positive	MW0112852	C18H35NO2	-	9839212	-		0.83508	-0.260014	0.195143		7239.37	17236.4	9939.81	8400.82	6752.13	5391.44	7984.96	4060.37	8479.15	4655.4	3104.06	4816.11	6051.77		6045.45	5993.48	6170.99	10616.8	2421.32	5483.71	13271.6	8350.16	5122.58	766.501	4699.94	4156.75	3416.01	7977.21	3765.71	5641.67	4210.81	13461.8	3291.03
Alcohol and amines	Alcohols	4alpha-Formyl-4beta-methyl-5alpha-cholesta-8,24-dien-3beta-ol	T3_negative	MW0014404	C29H46O2	HMDB0062387	22298937	-		0.828783	-0.270935	0.212143		11971.9	6445.63	3814.95	9327.41	22852	25699.9	23695	11582	11695.8	10598.8	4620.95	2118.49	11211.5		9922.08	4326.29	10887.9	13246.2	7927.22	16520.4	8744.73	17716	4176.38	6297.8	6532.68	5845.87	10213.8	7010.31	13349.1	7909.32	11687	12269	13937.5
Alcohol and amines	Alcohols	Tetraethylene glycol	T3_positive	MW0115350	C8H18O5	HMDB0094708	8200	-		0.818715	-0.288567	0.115549		13147.7	15879.9	13459.2	9435.81	12179.5	14846.3	16964.8	7375.72	10030.6	10892.6	15697.6	17771.5	13238.9		10764.2	1203.36	17204.2	3428.98	8080.9	12127	12524	12608.9	5756.85	9875.61	11981.6	12951.5	31973.1	16541.8	11467.5	2000.67	1253.92	11169.3	11606.7
Alcohol and amines	Alcohols	Calcitriol	T3_positive	MEDP1194	C27H44O3	HMDB0001903	5280453	32222-06-3		0.800925	-0.32026	0.0559926		8268.35	14632	9396.46	7011.17	8760.58	9910.99	5692.32	7003.82	9254.9	6857.87	8092.3	4117.19	8490.58		6622.33	3726.63	7177.99	5717.98	11736.4	9471.25	6910.76	7087.02	2778.26	3027.72	6031.82	8108.95	5910.34	3931.44	6732.45	3349.14	9654.56	12031.3	5817.84
Alcohol and amines	Alcohols	Simarubaceae	T3_negative	MW0149593	C25H36O10	HMDB0035626	441794	1448-23-3		0.798002	-0.325536	0.247167		79325.9	56057.2	124314	52277.7	92348.4	12469.2	43304	243584	53089.5	675.456	49935.2	136116	87740.9		63302.2	57105	54323.4	25250.8	595.512	77906	39697.6	84857.1	247524	48767	22034.8	48440.9	31891.1	117648	105086	809.403	75701.3	53437.9	48363.8
Alcohol and amines	Alcohols	2-Hexaprenyl-6-methoxyphenol	T3_positive	MW0013480	C37H56O2	HMDB0006817	5280825	-		0.791532	-0.33728	0.003153		16792.2	21055.7	22529.2	17563.4	18687.5	15091.4	18662.6	20778.5	12452.5	14456	15183.1	13118.9	11927.8		13291.6	12809.4	12392	13077.4	14622	10899.4	12017.1	12519.3	14052.3	12762.2	13138.8	13573.7	13485.4	13949.9	15237.8	13853.9	13888	14213.8	12755.8
Alcohol and amines	Alcohols	Bolegrevilol	T3_positive	MW0016227	C28H40O4	HMDB0040764	14376403	123941-64-0		0.751803	-0.411574	0.123833		185998	281910	193749	180837	444218	89399.2	70013.1	142757	284445	168000	68540.8	234581	73529.2		139834	148789	224984	86942.6	16911.1	93481.4	146361	156846	15572.5	71087	161397	304162	163493	257303	51789	131291	4284.84	248899	233418
Alcohol and amines	Alcohols	(2S,3S,4S,5R,6R)-6-[(2R,3S,4R,5R,6R)-4,5,6-trihydroxy-2-(hydroxymethyl)oxan-3-yl]oxyoxane-2,3,4,5-tetrol	T3_negative	ZINC85490151	C11H20O11	-	5315770	-		0.617811	-0.694763	0.113654		3639.66	6149.73	8553.48	1163.99	353.325	1083.94	2273.97	549.215	4497.7	11595.5	1080.95	2194.12	4180		2248.62	3485.35	4250.55	2109.72	1143.77	541.93	374.081	1684.91	699.339	371.609	2257.59	3527.56	4445.11	1630.31	2466.68	7052.47	683.785	1666.5	2083.95
Alcohol and amines	Alcohols	(2R,3R,4S,5S,6R)-2-[[(1R,1aR,4S,4aS,7R,7aS,7bS)-4-hydroxy-1-(hydroxymethyl)-1,7-dimethyl-2,3,4a,5,6,7,7a,7b-octahydro-1aH-cyclopropa[e]azulen-4-yl]methoxy]-6-(hydroxymethyl)oxane-3,4,5-triol	T3_negative	ZINC44388420	C21H36O8	-	10341857	-		0.613951	-0.703804	0.0320262		20274.7	15192.9	14563.6	1373.8	19283.5	15493.8	28523	40309.4	18227.9	41577.4	14525.6	9164.36	25061.2		12447.7	14820.1	21822.6	24246.9	21906.9	7660.89	27667.5	4094.61	14349	431.435	8302.64	1089.87	8513.75	14606.2	4504.01	2190.26	20337.9	8529.49	18984.2
Alcohol and amines	Alcohols	Spiramycin	T3_positive	MW0115314	C43H74N2O14	-	5289394	24916-50-5 | 8025-81-8		0.565216	-0.823126	0.0287993		62974.9	4878.59	1255.23	49365	131481	137670	97896.5	34076.3	79515.5	48118.2	75059.7	58524.3	37858.1		35594.4	44857.6	54563.9	5947.2	12681.3	4579.61	45578.2	56691.5	19022.4	37689	41079.3	53550.4	37288.4	37615	38339.5	46566.2	36577.1	37851.2	30221.9
Alcohol and amines	Alcohols	Methionol	T3_positive	MW0127291	C4H10OS	HMDB0031716	10448	505-10-2		0.557608	-0.842676	0.0310165		237738	174011	186672	127429	107302	416005	121260	205135	537303	193648	279089	454153	50849.3		132565	57377.1	52501	145629	112574	53504.3	157238	35803.7	518748	104091	37246.2	191924	21519.3	71762.4	207825	168507	14185.1	339110	96618.7
Alcohol and amines	Alcohols	Ginsenoside La	T3_negative	MW0053609	C42H70O13	HMDB0039647	130009	123617-34-5		0.446134	-1.16445	0.0386297		7545.32	10352.6	5608.25	2320.06	3690.89	6455.83	4218.92	25572.2	18034.6	3708.81	3261.95	5733.6	1586.11		3366.22	8142.73	6047.64	1196.75	4419.96	551.424	556.645	713.959	2687.27	577.25	2318.43	4498.49	3260.93	3030.4	2801.9	1902.32	1318.49	9088.73	7478.68
Alcohol and amines	Alcohols	(E,Z)-2-Amino-3,14-octadecadien-1-ol	T3_positive	MEDL00977	C18H35NO	-	6439505	158507-68-7		0.409695	-1.28738	0.107748		28150.7	109542	124062	17735.9	10462.9	16274.2	15796.2	11476.3	13427.7	6154.12	5585.96	3427.66	3862.73		11533.2	3974.11	6418.44	18025.3	3118.49	5543.76	81698.8	11590.8	3995.51	11456.1	3429.42	7308.27	4464.46	9650.35	6979.6	15998	2837.15	8664.77	2444.19
Alcohol and amines	Alcohols	2alpha,3beta,12alpha,21,24(R),25-Hexahydroxylanost-8-ene	T3_positive	MW0054272	C30H52O6	HMDB0035853	14506473	-		0.364162	-1.45735	0.0241086		16128	60037.9	28345	13143.8	25024.9	11856.9	10683	15925.6	4316.35	3295.14	9724.38	7561.09	3622.05		5873.21	3897.37	10656.6	6502.14	3615.41	4668.78	606.128	4823.87	7078.33	6820.21	5404.04	9255.73	8208.05	3009.09	6051.39	7730.16	7783.42	2855.53	6751.6
Alcohol and amines	Amines	Malyngamide J	T3_positive	MW0114796	C33H53NO9	-	21774834	-		7.18457	2.8449	0.148362		367.381	118.206	174.457	215.867	131.409	121.66	136.338	103.878	203.558	716.595	1749.82	186.675	550.105		2639.47	164.936	139.267	858.324	132.488	118.472	249.257	243.401	38378.9	247.285	1232.42	205.891	773.444	378.539	272.774	1733.17	2000.2	217.743	163.97
Alcohol and amines	Amines	Capivasertib	T3_negative	MW0105275	C21H25ClN6O2	-	25227436	-		2.48195	1.31147	0.0323394		1699.41	2295.39	866.847	2329.82	1560.22	1209.86	1748.75	740.343	1583.72	1619.59	1559.19	2339.34	2539.9		4217.86	2398.37	5870.79	1229.1	24395.7	2193.6	4748.09	1735.9	7434.1	4852.13	5587.13	546.127	1773.63	2346.24	3040.49	1280.91	2224.27	2140.36	2124.59
Alcohol and amines	Amines	Niacinamide	T3_positive	MW0169549	C6H6N2O	HMDB0001406	936	98-92-0		1.96905	0.9775	0.0773339		4315.93	2743.65	3859.44	2158.86	533.622	2134.19	29638.9	944.5	2135.67	1377.46	3991.94	394.995	1878		8498.29	12298.9	3686	4586.42	3607.77	20379	7081.62	25976.4	1696.4	1793.7	5399.58	8640.04	7265.02	4163.39	20019	6423.64	4975.1	8699.96	6277.22
Alcohol and amines	Amines	N-(2-Phenylethyl)indomethacin Amide	T3_negative	MW0154056	C27H25ClN2O3	-	4292	261766-32-9		1.60326	0.68101	0.236439		3815.51	5065.6	5176.76	5061.44	4192.98	1880.12	1516.13	5229.26	3267	4249.61	3982.77	3559.96	2604.51		6117.27	6533.83	3122.95	2325.19	58738.6	589.17	4759.95	4895.84	3148.34	3139.53	1840.29	4638.35	3660.63	2272.59	1883.42	2882.26	2024.22	2923.26	732.363
Alcohol and amines	Amines	Kasugamycin	T3_negative	MW0107609	C14H25N3O9	-	65174	6980-18-3 | 11030-24-3		1.21876	0.285417	0.00989601		9553.72	9641.67	11490.2	9753.95	8131.79	12087.9	9974.17	9195.71	8898.48	9151.32	10888.1	4162.05	11269.3		11643.7	16493	13622.6	9754.25	12277.1	10827.7	13307.7	11724.1	18029.5	11385	12336.9	9710.79	11355.3	11208.7	8065.9	8364.93	10183.6	10685.3	10254.5
Alcohol and amines	Amines	N-(5-ethylsulfanyl-1,3,4-thiadiazol-2-yl)pyrazine-2-carboxamide	T3_negative	MW0125575	C9H9N5OS2	-	752976	5695-75-0		1.21485	0.280773	0.34131		5098.26	3199.81	2738.19	734.078	5538.37	4254.11	27422.6	2310.78	899.765	792.057	2889.95	9734.23	665.179		6193.6	2662.46	16679	4021.58	23132.7	520.713	3942.03	5089.9	13254.4	567.279	12676.8	3127.13	2736.59	786.944	11274.5	3891.03	946.972	3019.73	3155.09
Alcohol and amines	Amines	N,6-O-Disulfo-D-glucosamine	T3_positive	MW0154101	C6H13NO11S2	-	440118	-		1.18094	0.23994	0.0289487		3828.45	3899.66	3753.09	3951.97	4237.68	4425.73	3825.09	4570.88	2860.08	3093.15	4487.54	4102.77	2733.75		4521.18	3589.79	3696.95	5336.1	3895.77	3518.56	4753.72	4200.53	5741.5	5366.47	5314.93	5007.59	2862.17	5400	6152.45	5969.71	4026.55	5386.16	1162.31
Alcohol and amines	Amines	Culinariside	T3_positive	MW0049075	C45H87NO10	HMDB0035402	131751739	230295-19-9		1.16734	0.223226	0.0827361		18131.1	17629.8	19789.2	21424.7	21627.4	19743.7	4385.49	14300.3	10333.1	25223.3	20728.2	20413	21975.3		21165.2	22436.3	13767.6	22324.5	19198.3	21360.6	22638.9	29031.9	21061.9	22809.2	20864.4	21063.5	20638.9	28172.7	20086.4	23937	3608.57	22699.3	25273.4
Alcohol and amines	Amines	Fdu-nnei	T3_negative	MW0116430	C26H19FN2O	-	122213806	-		1.16464	0.219881	0.295364		4012.03	1123.7	4190.43	569.116	2502.88	5827.43	2396.02	5233.09	12037.7	4230.51	3740.75	5269.46	1023.3		4672.56	5114.1	5063.14	9705.34	2819.03	481.267	14802.3	4200.58	769.459	3726.65	661.46	3241.92	2995.2	3126.78	6047.75	6868.27	4852.36	2461.93	7168.58
Alcohol and amines	Amines	Adb-pinaca	T3_positive	MW0104263	C19H28N4O2	-	86280478	-		1.15943	0.21342	0.180309		10288.5	10072.7	9937.55	23961.1	3776.29	9363.74	8513.4	10160.5	2722.86	14419.8	11357.1	9026.96	10150		11928.8	8267.93	9397.25	8709.39	10941.7	10865.6	14170	11557.5	11327.5	9797.91	13183.9	12839.6	12698.9	9076.68	24092.4	11641.3	9702.99	11737.7	14710.6
Alcohol and amines	Amines	Dicyclohexylamine	T3_positive	MW0110992	C12H23N	HMDB0251214	7582	-		1.11739	0.160134	0.0528711		21859.2	26260.7	22132.7	23390	30355.6	23076.3	21167.2	17900.8	24405.1	21549.4	19598	16020.6	16454.2		24425.3	25311.7	25821.1	26406.3	17418	20202.6	21088.1	30690.4	24394.7	21228.5	19184.3	26306.2	28533.6	27326.6	18082.3	23235.1	30038.8	26848	27539
Alcohol and amines	Amines	N-(2,2-dichloroethenyl)propanamide	T3_positive	MW0108517	C5H7Cl2NO	-	3308969	37001-11-9		1.11067	0.151428	0.159006		26165.7	21442.7	39200.4	29967.6	16817.1	10905.3	20690	32549.5	28753.5	33588.7	34650.7	24276.3	21146.5		29061.4	21687.3	28152.1	28530.4	19651	43541.3	32997.7	31280.9	30562.3	32601.9	29480	32408	31680.4	32127.1	34380	30298.9	26234.1	21211.2	16281
Alcohol and amines	Amines	Brevianamide F	T3_positive	MW0146866	C16H17N3O2	-	181567	38136-70-8		1.09752	0.134246	0.181014		1275.01	1411.24	1285.89	1104.76	612.154	1379.62	986.422	1571.89	873.674	1268	1663.51	1655.78	1487.14		1399.34	879.783	1850.99	1292.3	1910.69	1652.61	1762.36	1643.19	886.866	498.913	1721.72	1686.73	1740.71	1444.73	1247.05	1215.95	1051.79	1017.12	1684.7
Alcohol and amines	Amines	Serotonin O-sulfate	T3_positive	MW0160134	C10H12N2O4S	-	152151	16310-20-6 | 124575-88-8		1.06917	0.0964924	0.405041		2729.39	1720.03	3789.64	885.596	6228.08	4819.21	5796.78	3386.15	781.468	1394.42	978.331	1039.76	1933.22		2918.18	1184.22	753.188	1665.65	3579.62	5277.33	6976.62	1488	2252.32	911.786	6773.36	624.045	1688.11	975.455	1098.77	6331.75	4896.69	2813.48	3236.92
Alcohol and amines	Amines	5'-Amino-2,3'-bithiophene-4'-carboxamide	T3_negative	MW0121110	C9H8N2OS2	-	898663	353772-94-8		1.05671	0.0795767	0.396117		3912.17	3545.84	4134.4	4165	3299.83	2354.81	4536.9	3854.26	4384.37	4471.47	2165.95	5343.06	4690.1		4134.02	2455.95	3522.51	2572.38	2091.56	2712.41	2867.62	4462.16	8886.95	5843.89	15723.7	3021.53	3303.64	4410.05	2577.54	3075.61	2412.62	2110.33	2361.85
Alcohol and amines	Amines	Mechlorethamine	T3_positive	MW0007561	C5H11Cl2N	HMDB0015025	4033	51-75-2		1.0479	0.0674943	0.264374		28859.3	30871.8	32637.8	32218.9	31368.1	31473.8	30694.1	32483	30990.4	30117.7	8937.39	23803.4	30715.2		30241.5	30673.7	14657.8	29791	30364.6	29699.2	31682.7	31455.5	31798.5	33190.5	31758.9	32781.7	31464.7	30909	31530.8	30684.7	31083.9	30999	29821
Alcohol and amines	Amines	Diethanolamine	T3_positive	MW0110995	C4H11NO2	HMDB0004437	8113	111-42-2		1.0191	0.0272911	0.4138		42231.7	42543.3	24272.8	40060.8	56702.6	44676.3	43502.7	39606.1	37612	40732.9	35066.8	51881.8	50121.8		43038.1	44954.3	57369.6	27897.9	43475.2	65509.3	55897	35771.2	59376.9	41944.8	29901.2	36993.1	28141.6	51713.7	38196.6	31244.3	50020.1	45585.1	30694.7
Alcohol and amines	Amines	6-Chloro-5-methyl-1-((2-(2-methylpyrid-3-yloxy)pyrid-5-yl)carbamoyl)indoline	T3_positive	MW0117028	C21H19ClN4O2	-	3644637	181632-25-7		1.00421	0.00606332	0.492235		13061.8	8739.61	9020.81	8757.01	8407.07	9675.34	30206.6	12613.7	9533.75	10433.2	9113.75	12127.6	28112.9		13116.8	29657.4	11355.4	28431.5	27932.2	8400.92	11902.5	12171.6	9199.08	11166.6	7960.05	11380.7	8840.47	8477.86	10206.7	9480.66	8668.83	10723.6	10146.4
Alcohol and amines	Amines	Veliparib	T3_positive	MW0116980	C13H16N4O	-	11960529	912444-00-9		0.991187	-0.0127707	0.474731		13835.5	17176.7	16730	17548.7	3678.87	12618.1	19989	4853.56	16434.9	16990.6	7655.54	14654.3	17695.5		13713.6	7373.18	21227	24898.7	13407.5	14528.1	13291.4	12100.1	15503.9	16377.3	12435.5	5555.21	16733.9	13368.9	14305.6	12646.7	8349.25	12001.8	12740.1
Alcohol and amines	Amines	Methazolamide	T3_negative	MW0108210	C5H8N4O3S2	HMDB0014841	4100	554-57-4		0.983469	-0.024048	0.418801		211937	234387	85348.2	227752	225888	211564	228563	224982	223427	210477	223312	222377	225167		208434	207227	224921	239527	204253	2074.93	223129	224921	222650	226281	222203	220167	219577	222905	219787	222902	217485	212955	218838
Alcohol and amines	Amines	Octadecadienamide	T3_positive	MEDP1446	C18H33NO	-	54225156	-		0.952489	-0.0702249	0.461232		5378.05	9721.03	26334.4	1623.42	3340.22	3786.97	1263.32	1136.95	6086.53	6379.43	2524.01	1314.46	1025.86		5122.54	2152.44	3064.74	8564.98	4801.91	2733.25	30609.8	6426.4	6074.73	5020.16	1411.86	3312.26	3091.64	2659.92	1971.73	5988.73	310.234	3358.61	652.272
Alcohol and amines	Amines	N-[1-(3-Chloro-4-fluorophenyl)-2-hydroxyethyl]-3-[4-(3-chlorophenyl)-1,2-dihydro-3H-pyrazol-3-ylidene]-3H-pyrrole-5-carboxamide	T3_negative	MW0117119	C22H17Cl2FN4O2	-	135523966	933786-58-4 | 353252-23-0		0.948125	-0.0768507	0.0441828		5448.11	5275.07	5617	5143.68	5682.04	4700.56	5569.44	5716.02	5156.15	5112.95	6012.98	6110.95	5280.51		5165.49	5096.3	5883.36	6113.58	5781.34	4998.23	5482.99	4632.93	4717.73	4866.09	5277.09	5545.5	4929.34	4822.04	4698.42	5149.41	5088.83	4512.22	5383.47
Alcohol and amines	Amines	Adrenoyl ethanolamide	T3_positive	MW0110882	C24H41NO2	HMDB0013626	5282273	150314-35-5		0.94545	-0.0809266	0.420244		14776.8	24246.4	39932.4	26607.8	21706.4	6045.73	11835.5	8645.94	7691.45	6401.47	19105.8	2757.02	2345.95		13970.7	5181.32	18256.8	19469.6	2137.84	7047.42	14230	14261.7	5581.29	16043.8	7661.48	20426.7	35253.4	15302.4	3187.86	26390.5	11337.9	23941	5762.31
Alcohol and amines	Amines	Pentadecylamine	T3_positive	MEDP2121	C15H33N	HMDB0243828	17386	-		0.941665	-0.0867146	0.0783162		1.1893e+06	1.11558e+06	1.25095e+06	1.16933e+06	1.1744e+06	1.09506e+06	1.11364e+06	1.1657e+06	1.15942e+06	1.5115e+06	1.27413e+06	1.01904e+06	1.22286e+06		1.11992e+06	1.12105e+06	1.20609e+06	1.22861e+06	1.15912e+06	1.17837e+06	1.27148e+06	1.10094e+06	876694	992599	1.24309e+06	1.0058e+06	1.10182e+06	899493	1.11852e+06	1.06188e+06	999433	1.404e+06	1.18964e+06
Alcohol and amines	Amines	Azosemide	T3_negative	MW0123013	C12H11ClN6O2S2	HMDB0041831	2273	27589-33-9		0.93698	-0.0939098	0.0737778		48375.1	51715	50404.5	47342	56362	38443.4	52375.9	45834.4	52965.9	40098.2	46016.7	41881.9	57062		45326.5	48386.2	42133.4	43317.9	45217.6	53835.3	43277.3	45192.4	49346.1	40029	44538.4	48131.1	49929.9	40639.2	48483	40320.6	42825	40639.6	49635.7
Alcohol and amines	Amines	N5-methylglutamine	T3_negative	MW0154167	C6H12N2O3	-	439925	-		0.935211	-0.096636	0.249623		19423.8	16732.9	16615.2	17157.4	16285.5	23563.6	16321	33925.2	17234.3	22060.4	16145.6	17340.2	19704.6		18165.4	21909.7	17130.7	26007.4	16751.6	15141.5	14582.9	15275	13817	16978	18678.9	16843.4	16086.9	16102.9	27211.5	27890.9	16888.7	13427.5	16252.2
Alcohol and amines	Amines	N-Methylphthalimide	T3_positive	MW0125855	C9H7NO2	HMDB0004284	11074	550-44-7		0.931107	-0.102981	0.0499719		2427.64	2237.78	2155.64	2478.04	2503.93	2409.22	2216.31	2396.6	2435.21	2932.74	2411.38	2632.41	2322.43		2260.39	2418.57	2120.27	2218.93	2176.59	2244.63	2243.57	2341.42	2290.33	2302.2	2321.01	2253.75	2232.33	2239.31	2394.64	2381.4	2418.56	1138.82	2950.75
Alcohol and amines	Amines	N-(2-hydroxyethyl-1,1,2,2-d4)-5Z,8Z,11Z,14Z-eicosatetraenamide	T3_positive	MW0145223	C22H37NO2	-	24762159	946524-40-9		0.930866	-0.103355	0.108233		71740.4	69014.5	83014.1	84919.5	71491.6	68003.7	77630.2	72512.4	69500.3	61457.1	89786.8	63019	50535.5		66780.7	59934.5	67608.6	73898.4	69090.1	45663.1	69391.2	64504.2	80231.9	89253.4	62874.1	68681.4	69042.8	51749.8	68958.7	70389.5	58793	67341.5	64646
Alcohol and amines	Amines	N-[2-(1H-Indol-3-yl)ethyl]docosanamide	T3_negative	MW0125542	C32H54N2O	HMDB0038961	10311044	7367-79-5		0.929355	-0.105698	0.210394		39082.5	48157.6	37004.3	35034.6	39434.4	38956.6	52283.9	36917.8	39449.3	37629.2	42002.8	49345.8	12774		36321.5	30621.4	32173.8	29547.9	40920.2	32455	31585.5	25330.9	39159.6	41165.6	45355.2	31473.4	34126.2	33333.9	47306.6	41872.1	38024.5	52190	27145.7
Alcohol and amines	Amines	2-chloro-N-(4,5-dimethyl-1,3-thiazol-2-yl)acetamide	T3_negative	MW0118464	C7H9ClN2OS	-	842066	50772-54-8		0.928606	-0.106861	0.32079		43034.9	48485.1	38573.2	23288.9	26117.1	53500.5	31262.4	52502.4	38552.9	44754.6	36412.8	34462.6	88506.5		39962.5	29901.6	30574.5	47659.4	38824.2	34471.5	38556.7	40150	69515.7	69925.7	37594.7	23821.3	1805.43	76499.1	26722.3	43530.1	31325.2	43831	34616.2
Alcohol and amines	Amines	N-(4-methyl-2-oxochromen-7-yl)icosa-5,8,11,14-tetraenamide	T3_positive	MW0139075	C30H39NO3	-	53394477	-		0.923937	-0.114134	0.239664		15686.5	13917.8	19861.8	14039.8	19549.8	12573	13872	19899.3	15107.1	9918.82	17760.6	13587.3	18150.9		14493.4	13363.6	9767.45	4552.42	8283.44	12076.2	18337.7	11091.1	10560.9	12315.4	30036.8	20079.2	16706.5	10744.8	21029.2	16649.3	18856.4	12914.6	13515.2
Alcohol and amines	Amines	N-(4,6-diphenylpyrimidin-2-yl)-3-methylbutanamide	T3_negative	MW0125390	C21H21N3O	-	11301995	820961-70-4		0.90738	-0.140222	0.24398		2049.9	1827.71	1668.3	1540.96	1525.16	4413.74	1826.49	1656.84	1914.45	1665.59	1820.2	2348.58	2390.77		1860.04	1838.5	1897.11	2078.81	884.32	1579.62	1177.54	1970.87	1269.23	1796.17	1723.99	1981.1	1065.6	1731.45	2644.49	1975.38	3301.12	2663.27	1902.1
Alcohol and amines	Amines	Tetraacetylethylenediamine	T3_negative	MW0109812	C10H16N2O4	HMDB0040573	66347	10543-57-4		0.897614	-0.155832	0.149763		24221.6	32608.1	21660.7	26455.2	19727.3	24350.8	13773.8	26218.5	32276.4	29384	17970.7	23478.9	22755.2		21741.7	28754.7	20671.2	28069.9	15944.7	22351.4	23759.3	25976.9	22119	32379	1552.52	21070.6	24104.2	24572.5	22308.6	12052.8	15464.2	29390.3	20808.3
Alcohol and amines	Amines	2-phenyl-N-(1-phenylethyl)quinazolin-4-amine	T3_negative	MW0125301	C22H19N3	-	5051334	-		0.889127	-0.169538	0.0728158		3895.97	4563.3	4236.57	3933.25	4241.2	4321.81	4556.65	3367	3883.38	2749.63	3728.61	3803.87	3366.3		3464.01	2912.93	3675.52	4155.09	836.104	3904.01	2335.25	3173.41	3531.11	3039.56	1852.4	4140.28	3858.01	3433.74	3797.82	3828.74	4075.94	5425.75	4376.5
Alcohol and amines	Amines	N-Octyl-1-(4-chlorobenzoyl)-2-methyl-5-methoxy-1H-indole-3-acetamide	T3_positive	MW0124433	C27H33ClN2O3	-	9825900	282728-65-8		0.884757	-0.176646	2.93331e-05		36858.8	36098.9	38230	36881.1	37115.4	37489.8	39960.2	37480.1	36230	36383.3	35921.4	35852.4	34663.3		32611.1	34077.8	20434.7	36049.6	34353.6	32058	35622	32248.8	33357.5	35062.5	32841.9	31926.8	33213.1	31691.3	33587	33704.2	33300.8	31524.6	31945.5
Alcohol and amines	Amines	N-[2-(dimethylamino)ethyl]-2-piperazin-1-ylacetamide	T3_negative	MW0108383	C10H22N4O	-	8022549	887833-64-9		0.859532	-0.218377	0.249891		4408.58	2693.46	5081.91	4362.13	3604.95	10942.5	3882.41	3774.19	5540.89	2318.16	3335.02	4060.68	3306.64		3789.31	2977.87	5042.22	2199.33	2495.43	10153.9	1881.31	3038.54	2653.59	1500.37	916.58	4911.43	4509.26	2117.89	3803.49	4965.62	10496.8	2704.54	1839.4
Alcohol and amines	Amines	Proguanil	T3_negative	MW0111266	C11H16ClN5	HMDB0015263	6178111	500-92-5		0.838268	-0.254516	0.0819513		1834.5	2068.21	1481.58	2129.99	1272.8	2128.9	2002.51	2007.47	2461.1	2301.32	775.984	1145.05	2239.11		1537.8	689.883	2090.24	2039.19	1177.5	1063.28	1393.98	1655	1536.12	2271.04	716.632	2030.29	2057.03	1810.59	1182.29	1077.82	702.993	2731.54	1455.08
Alcohol and amines	Amines	Etisazole	T3_negative	MW0125768	C9H10N2S	-	72079	7716-60-1		0.7902	-0.339711	0.228611		3306.11	6179.24	3045.13	2000.72	1683.59	468.283	4905.3	1966.01	5882.5	4543.18	936.687	3163.76	4898.91		2612.49	1617.47	3044.02	1142	557.374	2779.56	3222.33	466.619	3345.32	3020.55	377.464	1379.42	492.874	856.435	14035.3	2982.88	1611.24	4404.71	1689.25
Alcohol and amines	Amines	N-(2-Hydroxyethyl)tetradecanamide	T3_positive	MW0111102	C16H33NO2	-	8890	142-58-5		0.743352	-0.427882	0.0135793		7941.1	10222.8	7701.66	8037.02	8694.82	9159.96	10005.5	8757.11	8025.61	11901.1	4994.36	2422.06	5371.19		5903.03	6124.27	4582.79	7366.56	8334.77	6347.57	6388.65	3827.68	5626.43	3020.64	7908.05	4764.85	6039.66	4289.35	5840.52	6707.4	4956.14	4658.47	9470.81
Alcohol and amines	Amines	Octadecylamine	T3_positive	MW0111235	C18H39N	HMDB0029586	15793	124-30-1		0.737359	-0.439562	0.0198921		3080.67	1714.94	3498.58	5635.45	2952.51	2153.12	3152.73	2625.74	4558.87	2721.73	3475.64	2190.08	2288.66		2271.56	1588.68	1560.68	1068.25	2412.46	2648.29	2778.93	2180.23	2953.78	3767.16	2863.42	1631.97	2208.37	1592.41	2601.02	2989.2	1027.49	2730.64	2285.09
Alcohol and amines	Amines	RA-Xxiii	T3_negative	ZINC85648319	C43H53N7O10	-	24857930	-		0.721626	-0.470677	0.000277741		12582.3	16004.6	14442.7	14268.5	8425.04	14388.6	12596.5	12730.2	11954.7	10619.4	12519	12115	10923.6		9079.72	9795.47	7971.43	5955.94	6592.77	7520.41	8037.46	6290.18	8103.89	8679.4	5267.74	10604.6	10834.7	8164.53	11393.4	12437.5	8179.65	17537.8	10068.2
Alcohol and amines	Amines	δ-Valerolactam	T3_positive	MEDP0541	C5H9NO	HMDB0011749	-	675-20-7		0.718191	-0.477561	0.303309		4277.11	23369.5	469.571	642.928	2050.13	1512.88	1165.74	1177.14	1057.29	16070.8	545.698	1795.38	1468.18		3071.78	8335.91	1625.11	14587.4	515.666	4263.1	1820.32	4806.2	1905.9	574.909	225.361	497.942	3878.57	1916.79	1544.04	1044.89	4015.87	2017.66	1716.38
Alcohol and amines	Amines	Leukotriene B4 ethanolamide	T3_positive	MW0111073	C22H37NO4	HMDB0002304	5283127	877459-63-7		0.678907	-0.558713	0.0967189		7238.13	14594.2	7319.04	2370.88	3225.33	7104.91	6451.2	8205.3	7184.26	2797.25	4856.3	3216.42	19532.5		4914.02	5739.65	4429.52	813.729	1453.15	1648.63	1326.75	7715.53	2228.6	2407.14	5631.96	9329.24	5129.82	15830	8137.17	7018.85	2165.2	2903.61	4543.8
Alcohol and amines	Amines	gamma-Secretase Inhibitor XXI	T3_negative	MW0106011	C27H24F2N4O3	-	11306390	209986-17-4		0.57941	-0.787343	0.0387545		1197.59	974.298	607.199	767.536	979.519	1398.19	1398.13	3538.8	751.723	2086.19	695.602	759.387	414.493		693.895	512.059	1505.56	608.233	367.272	651.252	932.34	464.519	679.635	794.783	306.748	585.048	664.667	763.86	469.838	314.693	429.49	857.395	1582.72
Alcohol and amines	Amines	N-phenyl-10H-phenothiazine-10-carboxamide	T3_negative	MW0125906	C19H14N2OS	-	777336	-		0.486686	-1.03894	0.0694571		3565.94	6681.74	9484.38	1364.84	1165.38	1199.57	448.392	837.965	4200.05	11873.7	632.212	810.744	4092.31		1735.49	2541.55	3062.36	1203.7	699.022	1345.09	1272.5	851.867	995.025	835.557	1692.48	402.616	1526.85	957.378	1753.46	6512.04	2139.68	1829.92	1617.77
Alcohol and amines	Amines	1-Methyl-6-oxo-1,6-dihydropyridine-3-carboxamide	T3_positive	MW0125928	C7H8N2O2	HMDB0004193	69698	701-44-0		0.470729	-1.08703	0.174161		51315	17179	51085.1	33855	11390.7	11733.3	348857	10769.9	28328	44356	15302	10950.7	31973		24155.4	21205.1	29318.9	9696.15	98641.9	14819.5	9348.37	40972.3	13196.9	41483.3	25781.1	14690.7	24559.5	21337.9	4569.8	8021.45	25215.3	22818.9	9121.01
Alcohol and amines	Polyamines	Arcaine	T3_positive	MW0110918	C6H16N6	-	2227	544-05-8		1.01398	0.0200347	0.448003		6870.98	8613.69	6956.95	8303.32	7403.53	1325.93	8497.72	4409.01	7321.24	7447.58	8054.43	7832.95	6285.4		6967.06	7458.04	7450.19	7154.07	6876.08	8185.53	7805.41	6892.55	1247.52	8149.89	7428.39	7690.39	7448.37	3807.76	7234.5	7620.65	7296.28	7987.63	7673.85
Alcohol and amines	Polyamines	Octopamine	T3_positive	MEDL01000	C8H11NO2	HMDB0004825	4581	104-14-3		0.895824	-0.158713	0.136078		40419.3	46047.3	37028.4	43253.4	36879.8	46001.8	40906.4	22253.1	49166.2	53860.6	26532.2	38539.9	44562.2		36208.6	40858.9	52527.5	34881.6	24160.9	32559.7	47497.9	37869.9	38983.3	41260.7	33638.4	29930.4	3332.94	48722.9	37212.3	26600.1	35099.9	51995.6	34621
Alcohol and amines	Polyamines	Dopamine	T3_positive	MW0006930	C8H11NO2	HMDB0000073	681	62-31-7		0.871257	-0.19883	0.0299833		106135	121667	100782	123914	93011.5	111418	110994	87686.9	109116	133568	70581.2	100239	110644		92471	92146.1	130270	85908.3	53720.8	76701.3	71234.6	102484	102529	106101	89870.7	86517.9	86763.5	124072	103981	69057.1	68845.9	123053	91222.3
Alcohol and amines	Polyamines	Pantethine	T3_negative	MW0109039	C22H42N4O8S2	HMDB0003828	452306	16816-67-4		0.858692	-0.219788	0.236307		3454.77	1636.49	5533.16	968.43	4292.3	5497.39	5563.15	3983.09	2750.29	864.553	3618.31	2670.23	4079.86		2966.58	1035.04	1619.97	2639.01	4162.06	553.823	2587.43	2655.32	844.983	6591.96	695.934	2544.96	6402.41	2525.03	3318.04	2239.19	6801.47	3534.01	2647.83
Alcohol and amines	Polyamines	N3'-Acetyltobramycin	T3_negative	MW0154155	C20H39N5O10	-	439880	-		0.830115	-0.268618	0.0188174		11848.4	15547.5	12286	16712.3	12446	10114.6	14273.9	9682.54	10444.9	10692.8	9077.37	12953.8	7948.83		9835.5	11149.4	10962.5	13463.6	12460.7	10408.1	7609.19	11880.1	10460	11873.4	8168.11	9713.1	6823.19	10122.8	7936.36	7327.5	8415.51	10306.7	7958.69
Aldehyde,Ketones,Esters	Aldehydes	2-trans-(+)-Abscisic aldehyde	T3_negative	MW0165450	C15H20O3	-	90657477	-		1.57784	0.657951	0.0388609		3362.31	1789.04	3755.39	1618.55	1492.22	9704.32	2397.13	2403.94	5874.91	960.471	4197.11	3855.96	2298.71		5305.19	4572.31	3088.9	4390.68	1942.11	4805.37	526.177	5642.14	3999.37	4485.42	1487.62	1664.64	5844.45	7548.73	10922.1	3317.41	11591.8	10194.1	9470.06
Aldehyde,Ketones,Esters	Aldehydes	Chloroacetaldehyde	T3_positive	MW0115673	C2H3ClO	HMDB0013860	33	107-20-0		1.4873	0.572693	0.0218369		1196.25	923.208	1158.21	1003.85	684.16	844.672	1202.93	1196.35	1287.01	1032.75	1902.71	1361.28	1757.83		1779.17	1882.65	884.472	2000.93	2393.67	1460.56	1520.17	1745.68	2182.1	932.047	5012.53	1766.54	1398.04	1493.48	1178.54	889.925	808.924	3658.83	816.026
Aldehyde,Ketones,Esters	Aldehydes	Dodecanal dimethyl acetal	T3_negative	MW0114341	C14H30O2	HMDB0032246	84559	14620-52-1		1.30369	0.382596	0.0286911		8052.18	10055.5	8879.43	2828.54	8225.86	8529.64	12776.1	9240.89	1711.99	10701	9250.3	11864.1	2562.8		10497.5	5620.29	8979.25	11255	12127.6	8814.25	12038.8	10242.2	11513.8	10135.3	8597.23	5701.05	11471.5	11718.4	14819.1	12351.3	12871.8	11269.4	9428.73
Aldehyde,Ketones,Esters	Aldehydes	4-Methylpentanal	T3_positive	MW0113123	C6H12O	HMDB0001318	129	1119-16-0		1.1576	0.211134	0.316491		3601.21	1059.9	2854.9	6177.48	4721.43	2445.2	4495.82	2862.1	3772.62	5393.51	4818.33	752.128	3861.07		4168.75	1365.34	2540.79	921.535	21667.3	2814.63	5616.13	5457.95	3153.22	2702.4	3712.22	2480.95	3736.71	2432.16	2734.9	3615.73	4895.17	2486.81	2703.51
Aldehyde,Ketones,Esters	Aldehydes	Valeraldehyde dibutyl acetal	T3_negative	MW0115454	C13H28O2	HMDB0032550	22011445	13112-65-7		0.989158	-0.0157276	0.466103		151883	187688	179922	46901	175059	175506	186517	160062	172665	189177	182355	140922	25820.3		150236	155956	167959	184614	160877	174535	81717.6	170551	157407	157155	125733	161292	160245	159620	173968	164639	169123	177699	1157.98
Aldehyde,Ketones,Esters	Aldehydes	Iridotrial	T3_negative	MW0151771	C10H14O3	-	53297344	69098-42-6		0.936318	-0.094929	0.38321		3828.18	4690.23	2095.79	4434.34	2447.36	5368.67	4112.71	1661.53	5178.94	6917.09	3969.74	1810.97	3250.76		3584.39	1285.25	3847.74	1478.12	10476.7	2282.63	1450.86	3766.69	4661.5	4311.6	2431.12	793.755	2936.29	1199.83	10664.4	3889.83	4210.61	1674.67	3157.49
Aldehyde,Ketones,Esters	Aldehydes	Glyceraldehyde	T3_negative	MEDL02760	C3H6O3	HMDB0001051	751	56-82-6		0.846758	-0.239979	0.136069		194632	188072	175371	200105	172859	398297	315135	115194	127790	123703	161123	135752	222181		164806	169748	244448	118929	145462	134961	241991	162369	125100	152695	144810	180499	226900	135079	160738	136208	164549	206422	115599
Aldehyde,Ketones,Esters	Aldehydes	(all-E)-6'-Apo-y-caroten-6'-al	T3_positive	MW0011495	C32H42O	HMDB0040118	20055192	22255-36-3		0.813131	-0.298441	0.0421425		104248	152888	171116	104149	115794	103743	99830.4	137861	72983.5	79908	70140.4	72636.7	69921.5		84766.9	83350.8	68195.4	68492.7	87013.5	81335.4	67780.8	78888.1	72004.4	105438	79867.5	85531	77880.9	105376	104709	86773.6	84679.7	76708.5	111781
Aldehyde,Ketones,Esters	Esters	Betamethasone acetate	T3_negative	MW0016134	C24H31FO6	-	443967	987-24-6		1.78504	0.835953	0.262716		688.416	335.525	344.525	226.957	166.759	266.339	2868.15	292.913	763.481	1863.77	416.323	145.169	571.079		1228.85	420.719	425.524	364.05	14808.5	775.548	189.605	240.107	199.908	671.644	310.371	302.169	911.469	138.062	632.339	935.418	159.877	197.503	436.476
Aldehyde,Ketones,Esters	Esters	(10R,13S,17S)-10,13-Dimethyl-3,6-dioxo-2,3,6,7,8,9,10, 11,12,13,14,15,16,17-tetradecahydro-1H-cyclopenta[a]phenanthren-17-yl heptanoate	T3_negative	MW0015052	C26H38O4	-	52224351	-		1.73945	0.798633	0.0684432		12156	7126.71	6855.74	2688.94	40283.6	8858.39	9932.27	8516.3	24196.8	5059.15	7605.98	2395.03	22353.1		21144.8	15813.2	8670.68	11931.8	8699.76	18650.3	18564	15987	7813.45	19272.6	54296.1	20770.4	6717.27	91356.7	14111.7	15489.5	31709.9	13477.5	7273.96
Aldehyde,Ketones,Esters	Esters	3beta,7alpha-Dihydroxy-5-cholestenoate	T3_negative	MW0013963	C27H44O4	HMDB0012454	3081084	115538-84-6		1.64627	0.719198	0.0306151		2993.08	4036.82	3347.49	3224.36	6977.64	1666.24	1829.96	4409.35	1492.33	846.427	3072.15	2160.43	2853.72		4927.4	4394.83	16357.8	2289.92	2961.07	8790.13	1985.11	4890.39	2657.33	1965.46	5038.24	1947.78	4624.02	2124.83	3388.36	2428.81	8235.31	6269.82	8344.05
Aldehyde,Ketones,Esters	Esters	Diethyl hydrogen phosphate	T3_positive	MEDL02339	C4H11O4P	HMDB0012209	654	598-02-7		1.6171	0.693406	0.151832		3551.23	536.167	6401.06	2469.34	10199.1	1425.36	4369.18	261.618	4368.21	552.686	1859.74	8346.93	1825.35		5742.68	2850.03	4228.43	427.391	4183.3	1302.56	33824.8	2800.54	2909.69	624.756	1614.07	6479.65	4414.21	13553.5	12056.8	6525.69	1626.67	2577.78	1368.43
Aldehyde,Ketones,Esters	Esters	Gradolide	T3_positive	MW0150632	C25H34O7	-	5281468	68852-48-2		1.55038	0.632626	0.218374		1037.88	451.051	705.914	567.988	1243.84	708.255	1154.64	1051.91	1287.91	2666.88	1275.15	668.9	672.134		1609.12	867.076	578.328	351.163	13398.5	1184.73	1371.34	1065.86	804.535	719.965	837.802	454.827	1093.54	621.105	1541.03	618.448	733.293	1304.25	1418.28
Aldehyde,Ketones,Esters	Esters	2-Azaniumyl-4-(3-azaniumylpropylazaniumyl)butanoate	T3_positive	MW0165226	C7H19N3O2+2	-	77908549	-		1.39452	0.479766	0.0810839		332833	474163	422621	406206	327562	567243	509848	383176	172227	224044	171762	314698	20441.5		464141	865815	62905	159601	340326	391024	1.30692e+06	535419	411450	405137	606166	147264	920920	875212	146757	346745	205655	246193	381031
Aldehyde,Ketones,Esters	Esters	Hydrocortisone probutate	T3_positive	MW0151241	C28H40O7	-	636398	72590-77-3		1.35529	0.438603	0.241352		5757.08	7298.91	10412.5	6680.55	3463.38	14371.1	2669.84	8125.24	4809.03	2711.09	3042.18	854.78	4646.36		7802.52	3625.76	3120.74	966.083	2767.44	5703.44	4081.26	15966.8	3996.74	4362.5	1808.25	12173.6	5279.66	8917.33	2468.95	3068.79	8554.08	3571.32	50012.7
Aldehyde,Ketones,Esters	Esters	Leukotriene D4 methyl ester	T3_negative	MW0107825	C26H42N2O6S	-	71684544	-		1.33282	0.414485	0.226391		1854.59	862.367	1620.04	566.585	1336.83	698.982	473.882	2149.42	1426.62	4947.62	4868.1	319.195	2985.46		2471.84	935.656	1480.35	2639.33	12533.5	2821.15	3688.77	3164.91	3181.63	530.659	846.689	913.084	1078.47	423.81	975.335	1570.62	5002.81	1033.48	1672.91
Aldehyde,Ketones,Esters	Esters	Dibutyl malate	T3_negative	MW0106402	C12H22O5	HMDB0031696	95385	2385-79-7		1.26574	0.339987	0.18374		1498.84	542.961	1173.26	997.869	1681.04	1851.21	3572	732.125	2146.65	1149.85	1637.59	1838.83	662.703		1897.15	923.942	2158.49	1046.12	6709.31	4812.41	1112.89	1089.17	947.093	825.413	665.623	2344.18	1151.97	1572.59	1538.3	2110.06	1886.6	1096.67	2157.87
Aldehyde,Ketones,Esters	Esters	[6]-Gingerdiol 3,5-diacetate	T3_negative	MW0011760	C21H32O6	HMDB0033213	5317587	195204-05-8		1.25418	0.326741	0.184974		1237.22	411.567	2233.74	1334.92	2594.4	580.841	320.725	1049.88	2322.27	829.756	379.533	1871.19	917.822		1551.69	972.293	3248.53	496.395	466.289	544.784	3541.78	972.305	2341.36	690.656	1626.96	429.705	358.96	3221.91	2323.91	1149.51	1360.3	1788.11	2396.7
Aldehyde,Ketones,Esters	Esters	(3S)-15beta-Methoxy-14,15-dihydrocaryoptinol acetate	T3_negative	ZINC95910569	C27H40O10	-	15119571	-		1.25381	0.326324	0.22845		10376.2	1985.66	24476.4	15829.4	8692.72	2504.39	10094.3	10428.2	7778.3	13118.4	20164.1	7309.73	2133.26		13009.9	3239.73	3367.31	7716.47	12091.2	4996.02	6639.95	23246.6	12165.1	2797.21	23684.8	6554.87	41048.4	27129.1	8195.46	35869.6	2294.9	2466.17	10674.9
Aldehyde,Ketones,Esters	Esters	Picras-2-ene-1,16-dione, 11-(acetyloxy)-13-hydroxy-2,12-dimethoxy-, (11alpha,12beta)-	T3_negative	MW0154503	C24H34O8	-	185634	28360-79-4		1.24771	0.319285	0.0849857		1740.24	945.002	2623.62	884.173	1477.05	2365.43	3394.28	500.307	2439.99	983.277	2412.43	842.287	2015.02		2171.32	2820.1	3078.16	1625.93	2656.91	1715.44	779.678	2430.13	2234.49	2550.58	1630.65	2976.8	2091.41	1858.13	2414.48	1450.07	2590.7	2469.23	1710.78
Aldehyde,Ketones,Esters	Esters	Acetyl-T2 Toxin	T3_positive	MW0015552	C26H36O10	HMDB0033164	546103	21259-21-2		1.1588	0.212637	0.385777		2060.67	3516.59	5095.06	3030.39	4790.99	2656.59	473.614	493.999	784.584	672.573	689.768	2085.13	438.715		2387.91	1978.37	700.125	663.613	1508.12	1704.71	18691.2	1165.85	514.182	940.413	1824.34	1022.47	1050.7	1174.39	5632.25	497.066	1639.36	1193.13	1082.12
Aldehyde,Ketones,Esters	Esters	Methyl 4-(3-nitrophenyl)-2,4-dioxobutanoate	T3_positive	MW0114848	C11H9NO6	-	308122	345617-18-7		1.15726	0.210712	0.31885		5206.63	3072.16	9165.09	8862.77	4542.24	2644.94	3699.72	5155.37	7116.33	1078.36	5602.98	5780.77	5758.78		6025.42	6810.65	5393.1	5301.75	1442.15	4243.61	1817.28	1626.35	2795.7	2208.71	26731.2	3780.66	4894.45	1791.38	4620.64	2250.1	10459	18972.8	3318.03
Aldehyde,Ketones,Esters	Esters	[(1S,2S,6R,10S,11R,13S,14R,15R)-1,6-dihydroxy-8-(hydroxymethyl)-4,12,12,15-tetramethyl-14-[(E)-2-methylbut-2-enoyl]oxy-5-oxo-13-tetracyclo[8.5.0.02,6.011,13]pentadeca-3,8-dienyl] dodecanoate	T3_negative	ZINC95817182	C37H56O8	-	24837274	-		1.11698	0.159605	0.309501		61792.9	32096.4	146348	39170.1	53560.7	43428.6	81364.6	55696.7	43859.2	73648.2	44967.9	44037.9	83336		69021.5	27869.2	59460.1	18089.6	225630	98184.8	94724.5	65975.6	29987.1	117894	54958.4	43572.1	73108.7	32197.7	84625.6	60325.5	64232.9	47019.9	44531.2
Aldehyde,Ketones,Esters	Esters	Isobrucein A	T3_negative	MW0151791	C26H34O11	-	441802	57629-50-2		1.11315	0.154649	0.402864		6183.06	1905.82	12623.5	1967.12	6995.32	6532.67	5308.69	3874.31	13793.6	1563.8	5968.19	10248.5	3415.2		6882.68	6676.81	4412.09	3313.88	4045.68	3074.8	48632	5057.47	2906.63	2548.36	9918.62	4515.55	1061.92	4672.51	11938.3	3413.26	445.389	1488.14	5766.89
Aldehyde,Ketones,Esters	Esters	3-Ethoxyandrosta-3,5-dien-17beta-ol propanoate	T3_positive	MW0142917	C24H36O3	-	251872	52091-99-3		1.10816	0.148163	0.16371		2295.43	2227.03	2590.09	3674.64	1795.78	2151.52	3088.54	1654.71	2497.75	2334.64	1392.41	1962.6	2175.39		2543.69	1594.82	3238.25	2616.19	1910.59	2199.62	1974.22	2069.77	2279.15	2001.97	2124.3	1647.14	2732.04	2547.57	2334.03	3752.42	3300.38	4093.12	3370.91
Aldehyde,Ketones,Esters	Esters	4-Pyridoxolactone	T3_negative	MW0120693	C8H7NO3	HMDB0003454	151228	4753-19-9		1.07712	0.107177	0.37366		2522.49	1859.19	1961.58	2050.7	3633.65	2935.82	1803.48	4720.8	2033.17	1108.06	3400.13	2495.23	2268.13		2717.03	672.451	2604.22	1745.42	2289.06	3186.42	2083.72	2049.17	920.12	7207.12	5106.35	1540.26	552.836	664.941	2421.9	4600.54	8258.58	2216.25	787.087
Aldehyde,Ketones,Esters	Esters	2-Oxa-4,7,12-triazatridecan-13-oic acid, 9-hydroxy-5-(1-methylethyl)-3,6-dioxo-8,11-bis(phenylmethyl)-1-(2-pyridinyl)-, 3-pyridinylmethyl ester, (5S,8S,9S,11S)-	T3_negative	MW0156242	C37H43N5O6	-	461207	144141-97-9		1.05743	0.0805613	0.392284		4232.86	5557.63	1848.19	6017.87	3924.24	2561.71	1997.87	5534.79	2605.24	2438.9	7088.19	5204.25	6015.49		4475.96	679.808	1672.27	5867.3	1477.72	3735.02	1665.78	4935.49	1540.85	5109.18	3543.15	3013.31	3089.83	3103.49	6852.67	7023.33	10411.6	10897.2	5949.17
Aldehyde,Ketones,Esters	Esters	3alpha,7alpha-Dihydroxy-12-oxo-5beta-cholanate	T3_negative	MW0142794	C24H38O5	HMDB0000400	439472	-		1.05415	0.0760846	0.403608		3344.96	3811.47	1970.57	1490.14	5880.4	6442.38	2459.88	4213.94	4357.68	1528.12	3658.44	491.485	3834.98		3526.1	1940.3	4129.59	2202.2	6196.77	8419.56	2482.95	3260.23	2413.1	2124.61	1669.4	4900.13	2067.75	2049.14	2586.24	1335.94	8658.66	3901.21	3131.93
Aldehyde,Ketones,Esters	Esters	Fludrocortisone acetate	T3_negative	MW0052918	C23H31FO6	-	225609	514-36-3		1.0441	0.0622576	0.230688		12250.2	14355.2	13701.3	12941.6	9438.76	15137.9	10407.6	11982	10206.3	11956.9	13731.7	12017.7	11125.3		12790.4	15819.5	13175	11682.1	11816.7	12589.9	10012.6	12703.6	17707.8	14227.5	14335.1	11214.3	12987.6	12956	8806.05	9947.52	12847.6	15084	12314.2
Aldehyde,Ketones,Esters	Esters	2-Hydroxy-5-(methylsulfanyl)-3-oxopent-1-enyl phosphate	T3_negative	MW0142373	C6H11O6PS	-	5462148	-		1.03465	0.0491417	0.363728		4223.8	6135.49	2655.72	4104.31	4270.93	3695.86	4442.88	3360.55	4632.1	4914.28	4198.12	4487.73	3787.6		4370.15	4146.95	2219.91	7635.22	1865.91	3414.4	4162.26	4559.18	5399.64	5880.4	3413.91	2994.4	6521.28	5045.03	4399.37	4505.7	4156.67	3926.4	4416.02
Aldehyde,Ketones,Esters	Esters	4-Coumaryl-4-coumarate	T3_positive	MW0161481	C18H16O4	-	12362486	-		1.02794	0.0397617	0.449167		33538.6	30367.3	37246.1	41148.7	35436.4	16135.5	42744.4	34271.8	38543.1	550.913	42755.6	44624.5	38638.7		34475.8	37172.9	60780.3	4607.28	18763.7	523.421	113926	60777.1	13997.3	48298.3	32970.7	29616.9	48155.8	32486.3	31671.7	35250.5	6289.8	19380.4	25895.5
Aldehyde,Ketones,Esters	Esters	2,3-Diphosphoglyceric acid	T3_positive	MW0111952	C3H8O10P2	HMDB0001294	61	138-81-8		1.02059	0.0294001	0.304055		16089.5	17911.8	17233.1	15613.4	14698.4	17506.1	17112.6	15279	14564.6	17988.6	12863.1	15772.7	16530.3		16420.7	16338.7	19335.6	15046.6	16637.3	14997.3	18583.8	17242.5	14113.9	18570.2	17129.4	17778.7	15635.6	14783.8	16588	16914.2	15924.4	18418.1	11535
Aldehyde,Ketones,Esters	Esters	L-Name	T3_positive	MW0107917	C7H15N5O4	-	39836	50903-99-6		1.02034	0.0290437	0.41726		1898.98	1863.92	2220.08	2098.67	2301.84	1124.17	1986.1	2108.65	2134.3	1076.65	1873.78	2205.3	1794.23		1937.59	2212.33	2279.37	592.694	718.973	2056.05	1300.09	2343.28	2443.87	2193.19	2618.72	2279.72	2321.57	2388.37	1293.03	2052.61	1452.32	2229.41	2101.06
Aldehyde,Ketones,Esters	Esters	6'-Chloro-10alpha-hydroxymelleolide	T3_negative	MW0054745	C23H27ClO7	HMDB0035067	10343777	-		1.01407	0.0201565	0.468743		19976.2	28493	23139.1	10059.5	4086.26	32315.6	28949.9	9994.7	31107.9	26800.8	11416.3	12805.7	20545.7		20257.3	21960.3	21743.7	27670	16741.3	21659.9	25046.4	31378.6	36074.3	20873.6	30499	18253.9	22641.2	22703.7	8528.33	19948.4	4227.92	1818.38	12861.6
Aldehyde,Ketones,Esters	Esters	N-tetradecanoyl-L-Homoserine Lactone	T3_positive	MW0108921	C18H33NO3	-	58122267	202284-87-5		1.00584	0.00840596	0.464314		4893.6	3951.26	5323.98	4760.94	4478.62	4237.42	5424.68	4350.53	5078.42	5119.87	7049.07	3611.56	5336.87		4922.2	5290.08	5537.23	6131.34	4283.34	5027.8	7018.86	4866.04	4503.96	4479.25	5174.79	4742.35	4765.51	4234.65	4591.62	4841.44	4726.09	4891.19	3494.02
Aldehyde,Ketones,Esters	Esters	cis-3-Hexenyl acetate	T3_negative	MW0106158	C8H14O2	HMDB0040215	5363388	3681-71-8		0.996514	-0.00503754	0.470611		5740.26	4912.95	5167.45	5520.47	5234.15	6163.97	6147.39	5345.03	5567.96	8175.39	5084.56	6066.19	5497.67		5720.26	6023.62	5719.37	5655.76	5192.23	5046.87	5578.41	5787.1	6610.73	5607.86	5430.37	5490.08	5608.13	5896.21	5650.58	6135.62	5504.01	5822.68	6204.96
Aldehyde,Ketones,Esters	Esters	DMABA-d10 NHS ester	T3_positive	MW0148636	C13H14N2O4	-	131866485	-		0.991798	-0.011882	0.465763		36269.6	33819.5	37527.9	40419.9	25495.4	42595.4	41847.8	14321.6	39142.9	39617.8	34958.1	45853.5	39634.8		35972.1	27278.9	45658.8	49010	33791.5	38139.8	31727.3	31628	37216	33225.6	36889.5	13291.4	37108.4	35809	62039.6	41503.3	29060.5	32827.2	31292.4
Aldehyde,Ketones,Esters	Esters	Ardisiaquinone I	T3_negative	ZINC85738125	C33H44O10	-	10438557	-		0.976516	-0.0342845	0.240389		5780.51	5708.68	5970.09	5890.82	6762.19	5615.65	5868.88	5658.95	4833.25	5980.93	5379.04	5855.73	5841.9		5644.76	5908.56	5553.56	5184.91	5530.87	4939.7	5370.84	6325.03	5087.96	6346.72	5275.75	6333.47	4729.6	6153.39	4856.59	5973.69	5254.25	6111.37	6669.42
Aldehyde,Ketones,Esters	Esters	Petasiphenone	T3_negative	MW0112698	C17H14O7	HMDB0031706	16066851	162616-81-1		0.973344	-0.0389778	0.437596		11009.1	4113.56	9540.93	5846.8	7543.38	17623.3	12945.4	16013.3	22168.4	5439.12	7842.52	10142.7	12890.4		10715.7	7891.2	14781.8	5846.55	19205	15622.5	8338.24	13936.2	6907.64	12342.5	6229.08	6559.45	11300	9470.93	14449.1	6228.37	7557.77	13375.1	12840.9
Aldehyde,Ketones,Esters	Esters	Hydrocortisone butyrate	T3_positive	FDATP01731	C25H36O6	-	26133	13609-67-1		0.962472	-0.0551833	0.467328		2110.32	1179.38	1690.64	570.669	546.883	1313.51	1342.13	2362.16	2334.59	10008.9	1860.44	880.842	1233.75		2031.13	1776.52	2293.16	1203	12116.3	1389.72	2583.64	694.208	1947.11	1374.76	973.788	861.814	1227.9	843.604	2195.64	1217.91	1827.4	1081.43	952.413
Aldehyde,Ketones,Esters	Esters	Isoamyl butyrate	T3_positive	MW0054043	C9H18O2	HMDB0040221	7795	106-27-4		0.958053	-0.0618231	0.367714		19583	17445.7	28942.7	15540.9	11342.9	23485.8	27401.4	16672.3	15417.4	28577.9	23692.7	13292.8	13183.7		18761.6	17499.3	19695.3	18819.9	14575.8	34537.9	14813.4	26113.3	14184.9	26073.3	14861.2	12094.7	17701.6	17199.6	22292.3	11789.6	14221.5	29055.3	12179.4
Aldehyde,Ketones,Esters	Esters	Tris(1,3-dichloro-2-propyl)phosphate	T3_negative	MW0110040	C9H15Cl6O4P	HMDB0244565	26177	-		0.954564	-0.067086	0.230225		22751.1	18708.4	24404	33033.9	21614.1	17786.9	19047	20070.2	21772.9	29412.6	22696.6	22627.3	21839.7		21717.4	21469.9	21952.2	21561.4	22335.1	20484.4	27631	23609.9	20750.9	20564.5	22366.6	22519.5	22214.6	22399.1	19741.7	19057.6	19307	21960.6	20987.3
Aldehyde,Ketones,Esters	Esters	Tris(2-butoxyethyl) phosphate	T3_positive	MW0110042	C18H39O7P	HMDB0259275	6540	-		0.953899	-0.0680909	0.148451		141262	149397	155325	143691	133229	137147	152998	132810	122647	187987	125469	131309	123130		134749	139348	131688	126577	130156	163916	124987	131469	136128	130236	130291	133744	133082	130989	125808	134278	133563	121478	167751
Aldehyde,Ketones,Esters	Esters	2-Ethylhexyl diphenyl phosphate	T3_positive	MW0104741	C20H27O4P	HMDB0245120	14716	-		0.952098	-0.0708176	0.0229596		15826.8	16645.2	16740.2	16854.8	15369.1	16422.1	15735.8	15031.1	14383.2	15047.9	14803.1	15613.9	17275.2		15068.7	16068.8	15957.5	15588.9	16595.1	13476.2	15561.7	13948.5	14574.2	15233.8	16290.1	13848.6	14603	16350.1	14977.3	14101.3	15375.5	15308.9	13376.7
Aldehyde,Ketones,Esters	Esters	Dibutyl adipate	T3_positive	MW0052325	C14H26O4	HMDB0251172	7784	-		0.942014	-0.0861803	0.165564		21504.5	24220.5	24410.2	28611	18502.1	17960.8	22464.8	21453.8	21949.1	15328	25385.3	21799.1	15969.5		20257.5	19123.3	19896.2	17175.6	18582.7	22179.3	19197.7	16970.8	19440.8	22388.5	23142.3	19406.8	20660.2	21028.4	22958.6	19304.3	23101.9	17822.5	22255.9
Aldehyde,Ketones,Esters	Esters	Ethyl N-Boc-5-hydroxypiperidine-3-carboxylate	T3_negative	MW0124056	C13H23NO5	-	71742822	-		0.931013	-0.103127	0.154328		10547.2	9964.55	8183.31	11694.9	10906.9	11352.6	11780.5	10364.8	9445.76	8095.92	11721	10763.4	12293.1		9819.59	11711.7	10616.9	3883.42	3124.36	10448.3	8368.98	11254.8	9996.75	10812.5	11611.2	10864.9	10557.1	9962.56	11157.8	10011.6	9952.18	10559.7	11857.9
Aldehyde,Ketones,Esters	Esters	4-Pregnen-17alpha,20beta-diol-3-one-20-sulfate	T3_negative	MW0141512	C21H32O6S	-	46782782	138949-80-1		0.92641	-0.110277	0.358606		11817.2	7559.55	8437.43	3296.65	11072.3	14968.5	9521.54	21134.1	19875.7	13442.7	11757.5	8418.79	12322.1		10947.6	8037.4	12655.8	6949.15	38232.4	7040.01	22693.4	9876.59	13573.2	3455.87	9413.14	6781.81	6988.56	10607	8544.68	6180.79	9547.06	8616.17	7863.84
Aldehyde,Ketones,Esters	Esters	3-(Imidazol-4-yl)-2-oxopropyl dihydrogen phosphate	T3_negative	MW0104888	C6H9N2O5P	HMDB0012236	792	99979-59-6		0.922514	-0.116358	0.379107		5597.18	5148.01	3125.94	3024.5	5963.08	6665.82	9121.05	7288.79	4025.73	4357.19	1268.65	5605.26	11572.2		5163.48	4287.99	21944.5	864.879	4264.18	7955.19	1279.52	3366.31	666.835	8154.23	5005.29	2398.5	5994.67	5650.51	4623.21	3605.23	683.73	5194.27	7003.55
Aldehyde,Ketones,Esters	Esters	Yuzu-Lactone	T3_negative	MW0139983	C12H20O2	HMDB0032901	10878079	-		0.911877	-0.133089	0.208577		20129.1	21001	20420.9	25536.1	15801.9	16547	22924.5	11573.7	24954.3	18737.2	13428.8	19136	31487.5		18355.2	11181.8	30522	30106	12821.8	20754.2	12283.9	14933.9	23509.6	19642.5	19682.2	9239.64	16779.3	21952.2	17335.8	15534.4	12181.5	22989.6	18944.1
Aldehyde,Ketones,Esters	Esters	2-[(1Z,3E)-5-carboxy-1-hydroxy-5-oxopenta-1,3-dienyl]benzoic acid	T3_positive	MW0142392	C13H10O6	-	23724683	-		0.908756	-0.138035	0.0877052		3264.14	3394.24	3183.93	3354.43	3565.62	3288.41	3153.23	3216.36	2999.44	4468.33	2319.37	3086.71	3139.63		2966.31	3200.38	3434.84	3090.49	3208.56	3103.44	2130.17	3194.03	2216.95	3484.48	1507.49	3268.86	3175.15	3156.83	2940.52	3226.98	3237.49	1562.68	4254.23
Aldehyde,Ketones,Esters	Esters	Ethynodiol diacetate	T3_negative	MW0052762	C24H32O4	HMDB0014961	9270	297-76-7		0.903141	-0.146976	0.359124		3354.55	3959.35	4122.79	733.793	1377.37	2160.21	2122.55	3192.62	3961.7	1600.8	3703.74	1908.33	11411.4		3029.64	2526.08	1628.15	1682.74	5824.84	1861.05	2943.04	3287.1	2418.34	2997.88	2920.32	3550.75	1202.91	7786.67	3482.25	3345.89	2308.19	2606.81	2160.47
Aldehyde,Ketones,Esters	Esters	TRIPHENYL PHOSPHATE	T3_positive	MW0110038	C18H15O4P	HMDB0259262	8289	-		0.887086	-0.172854	0.011378		10773.9	11056.4	13106.3	10718.7	10472.9	10097.9	12712.1	10482.2	9212.53	10336.4	9815.37	11068.2	10207.3		9557.35	12748.6	10737.7	12366.3	9352.15	10903.1	9328.72	11096.2	9222.13	10582.3	8106.39	9120.42	8642.64	8340.99	5999.83	9215.37	7955.42	9711.23	8602.8
Aldehyde,Ketones,Esters	Esters	N,N-Dimethyl-alpha-methylcarbamoyloxyimino-alpha-(methylthio)acetamide	T3_positive	MW0109024	C7H13N3O3S	-	9595287	23135-22-0 | 32817-80-4		0.88481	-0.17656	0.21616		14064.2	9963.82	9961.55	12709.4	10361.5	10188	15758.9	14767.7	24856.3	28482.2	8460.12	11389.3	11872.2		12444.2	9937.51	13422.4	18797.6	7883.88	18178.8	10443.1	8288.25	13281.8	16322.2	9619.98	11029.3	12479.4	9638.35	13084.2	5683.81	15598.8	16094.9	14210.9
Aldehyde,Ketones,Esters	Esters	Methyl diacetoxy-10-gingerdiol	T3_positive	MW0153809	C26H42O6	-	-	-		0.88045	-0.183686	0.173859		6016.47	7585.44	8906.2	3933.57	4587.16	7484.47	5967.91	5402.98	5257.86	2471.87	7498.18	9131.1	3970.89		5297.2	6052.26	2762.52	4498.32	2802.79	4878.17	3914.25	6427.19	3747.27	6393.01	3187.48	6862.27	7112.94	5170.01	9111.83	5751.35	5282.84	3228.48	8166.65
Aldehyde,Ketones,Esters	Esters	12-Deoxy-phorbol-13-alpha-methylbutyrate-20-acetate	T3_positive	MW0148605	C27H38O7	-	198036	25090-73-7		0.880196	-0.184103	0.118729		3990.83	4747.41	5179.76	4869.48	2570.26	4880.03	5638.37	4080.31	3409.97	3370.78	4352.88	2772.96	2017.81		3512.72	3657.14	4537.68	2846.8	3865.35	5037.8	3035.07	4004.82	2674.93	4626.41	2941.71	3081.13	3721.73	3000.19	4601.34	3343.21	2755.6	4031.07	1466.95
Aldehyde,Ketones,Esters	Esters	6-(Dibromomethylene)-17beta-hydroxy-androst-4-en-3-one propionate	T3_positive	MW0143731	C23H30Br2O3	-	245225	-		0.868546	-0.203326	0.049823		2071.52	1713.25	2160.48	2310.45	2321.67	2407.9	2483.39	1342.63	1779.76	1945.24	2295.84	2503.51	1594.1		1799.21	1652.98	2018.25	1684.16	1747.71	2447.18	1391.56	1878.44	1650.88	579.545	2154.51	2289.25	2001.47	2486.28	1775.84	908.622	1688.7	2167.22	1863.16
Aldehyde,Ketones,Esters	Esters	7alpha-Hydroxy-3-oxo-4-cholestenoic acid	T3_negative	MW0015167	C27H42O4	HMDB0012458	3081085	115538-85-7		0.864573	-0.20994	0.130489		19703	21557.9	15769.2	16772.4	27804.7	29253.4	18606.7	22558.7	20788.8	10300.4	23788.7	11176.9	18058.2		17034.7	10648.3	14414.8	11774.8	28216.2	25600.3	11436.9	17063.7	10656.6	12767.9	16211.7	19006.8	15994.2	13578.6	14218.4	10998.1	35566	19893.5	18577.7
Aldehyde,Ketones,Esters	Esters	TRIBUTYL PHOSPHATE	T3_positive	MW0110017	C12H27O4P	HMDB0259164	31357	-		0.853233	-0.228988	0.0155455		7197.08	6615.06	8151.45	7354.69	8088.36	6536.35	7203.08	8602.3	6044.45	8287.87	7124.24	7105.43	5251.65		6140.79	7826.75	5226.95	5181.28	7512.99	6320.91	6565.79	8668.76	6527.21	6106.35	3559.63	7531.27	6616.86	5947.58	6147.34	6278.77	1821.14	5925.9	6768.68
Aldehyde,Ketones,Esters	Esters	Triethylene glycol dimethacrylate	T3_positive	MW0104470	C14H22O6	HMDB0244334	7979	-		0.851123	-0.232561	0.00187443		133655	143528	167323	151039	145059	130075	110394	133798	120857	151415	115405	125847	109119		113757	113181	115347	111002	95854.8	118079	120509	117900	116836	110568	117025	117576	117680	117782	83934.6	115280	110607	109230	139228
Aldehyde,Ketones,Esters	Esters	Methyl 3,4,5-trimethoxycinnamate [arabinosyl-(1->3)-[glucosyl-(1->6)]-glucosyl] ester	T3_negative	MW0114842	C29H42O19	HMDB0034756	131751620	234761-04-7		0.849105	-0.235985	0.299091		8170.6	676.662	13413.3	1805.51	20146.3	6915.93	11885.2	2023.32	8541.07	6485.16	7282.18	13456.9	5415.63		6937.7	6399.5	3920.3	2172.23	502.491	4227.63	29865.3	3307.07	8382.48	2858.24	3432.68	4247.51	5141.21	16216.9	13002.9	6975.7	4217.28	4300.06	5709
Aldehyde,Ketones,Esters	Esters	Dipropyl phthalate	T3_positive	MW0006906	C14H18O4	-	8559	131-16-8		0.835741	-0.258873	0.0925789		141821	176037	112915	90584.7	134501	193921	128969	177182	172274	194033	109280	121982	90174.9		118526	104382	151442	41571	306115	141573	143075	115666	94455.2	116359	107793	61593	94599.3	91014.3	120713	78286	131334	95483.6	138009
Aldehyde,Ketones,Esters	Esters	Taxuyunnanine I	T3_positive	ZINC33833963	C26H40O6	-	5321778	-		0.824477	-0.278449	0.320694		4476.07	1741.12	627.028	2098.36	15101.7	4383.92	1289.17	16767.9	2846.24	3018.89	2663.03	2046.92	1128.65		3690.42	2383.16	8112.71	2397.81	2277.08	8968.21	587.401	3074.83	3200.4	3620.48	1265.71	3659.41	4210.43	4137.09	2375.94	3751.72	3724.84	3911.8	4768.54
Aldehyde,Ketones,Esters	Esters	(S,Z)-N-(2-Oxotetrahydrofuran-3-yl)tetradec-9-enamide	T3_positive	MW0108730	C18H31NO3	-	35028743	-		0.822186	-0.282463	5.32124e-05		16635.7	17887.9	16883.2	17647.9	16700.8	16104.2	16067.8	15567.7	14730.2	21106.5	14630	15690.7	16611.9		13677.7	13038.7	12986.6	15304.1	13007.2	9711.92	13703.9	13190.4	12678.4	13799.3	15212.3	13849.7	13597.2	14038.2	13351.6	13711.2	13110.3	13490.5	18416
Aldehyde,Ketones,Esters	Esters	5,6-Dihydro-11-methoxyyangonin	T3_negative	MW0133971	C16H18O5	HMDB0038722	131752440	-		0.819827	-0.286609	0.0468168		6353.96	7916.58	5468.62	4673.28	5759.82	8800.73	6068.02	7337.12	7209.88	8507.96	5039.93	5130.53	4335.05		5209.15	4834.91	6052.35	1642.28	11681.2	6336.66	4949.33	4733.75	5703.25	5393.58	5204.92	2842.39	4278.45	4175.77	5093.33	3573.23	5842.72	4295.64	7130.87
Aldehyde,Ketones,Esters	Esters	Difluprednate	T3_negative	MW0052348	C27H34F2O7	HMDB0015676	443936	23674-86-4		0.818244	-0.289396	0.00441937		1405.37	1038.44	1695.59	1526.14	1310.58	1264.86	1509.82	1785.86	1347.81	1629.95	1245.17	1200.18	1309.98		1149.93	1138.17	1417.5	1382.08	1523.44	1084.88	991.798	1091.58	1038.82	1314.26	907.035	1576.17	1230.09	843.555	657.943	1102.12	682.771	1348.72	1367.85
Aldehyde,Ketones,Esters	Esters	(R)-3-Amino-3-phenylpropanoic acid	T3_positive	MW0152160	C9H11NO2	-	686703	13921-90-9		0.811329	-0.301641	0.00233824		1.22124e+06	1.40188e+06	1.36337e+06	1.20099e+06	956247	991590	1.25089e+06	1.0563e+06	1.49133e+06	1.38511e+06	1.02011e+06	1.19515e+06	1.34189e+06		990827	1.20538e+06	678669	787396	592784	704556	748772	1.10445e+06	828870	1.28757e+06	1.00464e+06	1.19892e+06	1.1678e+06	1.18306e+06	1.00874e+06	1.14742e+06	1.31956e+06	856372	1.00993e+06
Aldehyde,Ketones,Esters	Esters	Bis(2-ethylhexyl) phthalate	T3_positive	MW0006368	C24H38O4	-	8343	117-81-7 | 15495-94-0 | 8033-53-2 | 50885-87-5 | 82208-43-3		0.810104	-0.303821	0.00488444		61282	79090.2	76615.6	63584.4	72906.3	58898	62359.8	68503.2	49833.2	53726.4	52502.5	51514	45849.9		49644.8	54308.8	45407.5	49493.7	8487.54	50920.2	51730.8	57705.6	49594.6	47395.9	48784.2	55725.2	48588.8	52033.6	44810.7	53603.9	59979.8	57732.3	57302.7
Aldehyde,Ketones,Esters	Esters	Furfuryl octanoate	T3_positive	MW0052954	C13H20O3	HMDB0037730	61985	39252-03-4		0.799159	-0.323446	0.130564		2307.05	1457.18	1385.45	1635.1	1052.17	1762.25	1117.39	3823.1	3674.45	2200.82	3264.36	2707.74	3604.59		1843.7	2372.4	1768.96	821.3	2627.76	2727.41	725.433	2682.5	971.762	3269.69	966.244	860.499	3187.87	687.337	4126.09	405.893	863.703	1520.05	2601.68
Aldehyde,Ketones,Esters	Esters	Confertifoline	T3_negative	MEDL00401	C15H22O2	-	435751	-		0.798413	-0.324793	0.0970912		32702.6	26309.1	27854.9	22832.9	58056.3	25395.1	72718.3	26093.1	24161.9	31568	28241.1	26108.9	23092.1		26110.2	26762.7	23839.6	23146.9	22113.4	23725.2	22359.5	22599.6	51856.4	21456.9	28340.2	24162.2	24585.2	27820.6	24018.1	31215	25135.9	23750.2	23096.3
Aldehyde,Ketones,Esters	Esters	3alpha,12alpha-Dihydroxy-5beta-chol-6-en-24-oic acid	T3_positive	MW0142781	C24H38O4	-	443323	62681-12-3		0.784982	-0.349269	0.0737853		33153.7	50270.1	40863.5	49784.6	30423.8	36304.8	39153.9	34940.5	26951.6	2381.31	29841	31713.7	25215.9		26025.1	38334.7	41058.5	16283	46515.7	737.986	33424.7	30505.1	19635.8	1950.81	35254.8	39143.8	28117	26857.2	32555.7	18660	8320.92	25316.6	25778.7
Aldehyde,Ketones,Esters	Esters	Laserpitin	T3_negative	MW0152136	C25H38O7	-	5281524	7067-12-1		0.77811	-0.361954	0.269035		46627.3	23511.7	16012.1	8155.85	39025.3	45574.8	26436.1	81068.6	187907	65765	34022.8	13806.3	18242.9		36281.2	28758.3	23527	48553.2	155665	87588.5	31836	12661.4	29255.4	12820.5	14077.1	23443.9	21654.2	39745.5	27421.5	7901.71	37401.1	35208	15543.4
Aldehyde,Ketones,Esters	Esters	3-O-Tigloylswietenolide	T3_positive	ZINC95912251	C32H40O10	-	101396725	-		0.776122	-0.365644	0.170385		3827.18	2804.02	5476.07	2843.08	1140.85	5381.4	3310.64	3161.41	10661.4	2530.01	6102.02	1847.45	667.846		2970.36	3514.58	2189.39	2216.16	2234.14	707.692	1016.75	2700.31	4608.08	4029.12	2049.32	855.939	2482.52	4395.76	4610.8	1069.14	5744.98	4881.78	4160.04
Aldehyde,Ketones,Esters	Esters	3-(4-Sulfophenyl)butyrate	T3_negative	MW0163959	C10H10O5S-2	-	46173017	-		0.730846	-0.452361	0.155433		2243.63	2743.03	7799.81	1752.06	1444.38	2704.44	1831.23	2392.96	1678.77	1363.76	786.727	1290.85	1135.58		1639.75	1534.75	3087.67	1479.69	1107.21	3817.58	1590.69	2992	1227.76	896.905	705.81	2255.92	1049.15	976.5	635.329	1707.72	1266.92	980.51	2203.38
Aldehyde,Ketones,Esters	Esters	[(1S,2R,5S,6S,9S,11R,12S,13S,15R)-6-(furan-3-yl)-5,12,16,16-tetramethyl-8,14,21-trioxo-7,10,17-trioxahexacyclo[13.3.3.01,15.02,12.05,11.09,11]henicos-19-en-13-yl] 3-methylbutanoate	T3_positive	ZINC95912502	C31H36O9	-	21592269	-		0.726724	-0.460521	3.65141e-05		10817.9	11645.2	11523.5	9809.55	14735.6	11440	11156	10378.1	12442.8	9919.8	8237.2	9510.06	9016.99		7861.64	8940.01	6536.16	9345.91	7870.22	8318.03	9182.32	8309.82	7626.4	6761.83	8047.74	8624.13	6999.73	7055.43	7104.02	7432.53	7286.2	7762.08	8306.88
Aldehyde,Ketones,Esters	Esters	Aclatonium	T3_positive	MW0144290	C10H20NO4+	-	2009	55077-25-3		0.723565	-0.466806	1.3068e-05		11269.8	11815.2	12181.7	13092.2	12593.9	7960.37	12796.5	12329.9	12687.7	9084.42	10497.1	9729.71	10469.4		8154.46	9424.15	10127.2	8835.01	8928.48	8438.38	9369.4	9155.14	8926.96	6244.09	7419.1	7280.38	7920.05	7765.76	6816.62	8136.93	8580.28	6126.25	7286.12
Aldehyde,Ketones,Esters	Esters	3-Oxoglycyrrhetinic acid	T3_negative	MW0143099	C30H44O4	-	111253	7020-50-0		0.706939	-0.500342	0.000913903		5573.78	5192.61	4631.72	6736.98	6147.3	4184.77	4662.13	5022.08	5110.92	7965.29	6328.03	6448.11	4455.38		3940.32	4960.63	4720.04	5287.8	5523.26	3961.39	2345.08	4606.46	4641.6	3982.69	3206.24	3041.19	2533.39	4311.74	4895.37	6445.63	3770.75	2250.5	442.005
Aldehyde,Ketones,Esters	Esters	D-Gulono-1,4-lactone	T3_negative	MEDTN01089	C6H10O6	-	165105	6322-07-2 | 3327-64-8		0.70478	-0.504755	0.00779711		2308.12	3541.21	1622.66	2868.19	1900.46	1659.46	2406.27	1250.31	2968.5	2995.58	1881.94	2059.87	2542.94		1626.71	645.561	2768.65	2350.83	1439.12	3291.23	1317.54	1028.05	1247.38	826.607	1561.64	493.875	1461.18	1562.14	1468.83	2356.79	1753.55	2067.38	1640.5
Aldehyde,Ketones,Esters	Esters	Carisoprodol	T3_positive	MW0106120	C12H24N2O4	HMDB0014539	2576	78-44-4		0.692584	-0.52994	0.00723627		13192.9	18807.5	23015.7	18122.9	13458.7	11276.7	12425.3	12812.3	10820.4	8715.27	10053.8	9294.51	9511.3		9137.16	8216.35	10301.6	824.581	1269.98	9535.34	9837.66	11066.6	10792.9	9925.38	9955.52	12516.1	9770.75	10484.5	6847.36	12995.2	10711.1	8984.74	10433.1
Aldehyde,Ketones,Esters	Esters	Propan-2-yl 7-{(1R,2R,3S,5S)-2-[(3R)-3-(2,3-dihydro-1H-inden-2-yl)-3-hydroxyprop-1-en-1-yl]-3-fluoro-5-hydroxycyclopentyl}hept-5-enoate	T3_negative	MW0156094	C27H37FO4	-	71433616	208114-93-6		0.641436	-0.640623	0.00867241		3790.44	6092.37	4901.83	6622.38	3445.5	2594.74	3690.1	3659.82	3002.5	2274.04	2622.26	2375	4204.68		2431.32	3046.73	2127.98	2550.01	2308.51	1712.73	2384.88	2853.45	1619.26	2258.28	2359.75	2063.99	7701.1	2032.59	2526.58	2085.69	1039.79	1167.59	1924.88
Aldehyde,Ketones,Esters	Esters	Ipecoside	T3_positive	MW0054028	C27H35NO12	-	442249	15401-60-2		0.637923	-0.648546	0.0640879		6568.87	11184	13830.8	3541.03	6503.66	15630.4	3033.65	2538.79	9393.45	3386.41	5008.94	2895.54	1879.82		4190.43	1841.25	3813.74	2726.86	1082.02	4680.34	3062.92	3934.76	4886.02	9107.89	3338.9	4149.4	2514.46	588.126	6492.47	6913.77	7407.78	4659.24	4227.86
Aldehyde,Ketones,Esters	Esters	N-Butylscopolaminium	T3_positive	MW0154327	C21H30NO4	-	-	-		0.613998	-0.703693	0.0668137		10403.6	16180.9	20363.9	27111.1	5997.24	2640.62	17140.1	4143.7	11054.3	6821.67	2094.76	6933.72	4361.01		6387.78	1842.54	5542.88	10011.8	1522.64	5572.97	15567	2011	12836.4	5948.93	2766.38	2571.71	12878.5	7411.16	10432	7676.71	5927.27	3447.15	1012.93
Aldehyde,Ketones,Esters	Esters	5a-Dihydrotestosterone sulfate	T3_negative	MW0014682	C19H30O5S	HMDB0006278	18665256	-		0.505796	-0.983374	0.0217807		93884.3	61648	57805.6	598.418	104414	100218	177063	243001	78141.5	152840	32365.2	68699.1	49817.7		47486.3	55665.3	79331.3	48791.6	48785.8	38898.2	129079	35142.3	16879.9	4587.11	27240.4	30168	31120.9	37900	43514.4	32982.1	88344.8	9614.7	96707
Aldehyde,Ketones,Esters	Esters	Dehydroepiandrosterone sulfate	T3_negative	MW0049187	C19H28O5S	HMDB0001032	12594	651-48-9		0.492441	-1.02198	0.0354957		1.40784e+06	1.57761e+06	931340	187858	1.25475e+06	1.30025e+06	1.60571e+06	4.9811e+06	1.21661e+06	1.70586e+06	765811	411883	955288		693278	865846	1.48939e+06	968343	732335	231134	1.0733e+06	589348	289850	89270.2	635116	523280	462303	659979	624131	535088	741711	653565	1.31502e+06
Aldehyde,Ketones,Esters	Esters	Epiandrosterone sulfate	T3_negative	MW0052563	C19H30O5S	HMDB0062657	9929317	977-35-5		0.387426	-1.36801	0.0317955		406026	536766	352228	97999.3	224766	244569	243480	1.4023e+06	1.05034e+06	180251	190389	295393	53832.8		157305	428982	280363	100912	266650	78698.7	45622	28621.1	88401.4	57338.6	101452	206672	10746.6	165987	71805	87511	62473.4	302588	446668
Aldehyde,Ketones,Esters	Esters	Coniferyl acetate	T3_positive	MEDP1238	C12H14O4	-	12835430	79440-81-6 | 94930-81-1		0.345859	-1.53175	0.0462283		90338.1	185351	250062	24532.1	4798.55	21186.6	58732	12925.1	102794	333867	17613.9	66709	5485.97		31244.2	52026.2	145410	14482.2	10509.8	19566.3	10173.8	19001.8	14158.8	12002.4	39232.1	27470.8	44431.6	8328.8	41504.1	64207.1	6452.69	2520.45	30917.1
Aldehyde,Ketones,Esters	Esters	3-[(2E,5Z)-2-[[3-(2-carboxyethyl)-5-[(Z)-(3-ethenyl-4-methyl-5-oxopyrrol-2-ylidene)methyl]-4-methyl-1H-pyrrol-2-yl]methylidene]-5-[(4-ethenyl-3-methyl-5-oxopyrrol-2-yl)methylidene]-4-methylpyrrol-3-yl]propanoic acid	T3_positive	MW0163250	C33H32N4O6-2	-	25245769	-		0.310667	-1.68656	0.0292546		50483.7	182745	143050	78509.4	23969.3	29255	51751.4	23027.9	11653	34055.8	4691.51	12877.6	10219.2		15683.6	7745.92	11215.7	13305.8	13352.9	7451.26	14752.2	7406	14368.7	13836.5	19065.5	15983.4	12623.5	24474.5	19840.3	19345.1	7041.87	24823.3	35672.8
Aldehyde,Ketones,Esters	Ketones	Dihydromunduletone	T3_negative	MW0137975	C25H28O6	-	3492326	674786-20-0		4.82114	2.26938	0.10855		18880.9	42365.3	660.821	40421	1410.54	3387.22	825.925	4934.98	859.832	46961.4	47414.8	36727.4	601.767		91027.6	44278.1	45115.9	43566.6	1603.06	2993.7	40168.6	3861.28	44509.2	1.04096e+06	35189.6	36941.2	37597	43934.6	44908.4	43051.5	50922.1	34842.2	44058.2
Aldehyde,Ketones,Esters	Ketones	(16R,17S)-10,10,16,17-tetramethyl-6-phenyl-3,9,15-trioxatetracyclo[12.4.0.02,7.08,13]octadeca-1(14),2(7),5,8(13),11-pentaene-4,18-dione	T3_negative	ZINC3874988	C25H22O5	-	455251	-		1.7915	0.841169	0.240358		1337.4	1653.24	2444.51	779.663	736.513	490.339	795.476	1575.37	470.829	4367.07	1016.43	350.302	1369.01		2395.95	934.368	510.442	548.682	26739.7	1449.44	651.402	633.072	661.998	1398.06	738.199	749.353	925.936	1387.85	1095.15	1342.58	1700.61	1081.78	578.459
Aldehyde,Ketones,Esters	Ketones	5-alpha-Dihydrotestosterone glucuronide	T3_negative	MW0014696	C25H38O8	HMDB0006203	44263365	42037-24-1		1.76397	0.818823	0.231057		19025.9	10556.1	6923.77	3537.41	21844	17164.9	12658.2	28326.4	83051.5	16988.1	15994.5	3412.56	7852.96		33561	12866.1	8960.08	16955.9	339838	35384.1	13200.3	4933.86	5019.25	2878.36	5224.29	10504.2	11261.1	22358.1	66206.2	2947	29058.7	9433.35	7068.75
Aldehyde,Ketones,Esters	Ketones	alpha-Tocopherolquinone	T3_negative	MW0015740	C29H50O3	HMDB0034408	24205	-		1.74924	0.806724	0.0637711		18992.9	19345.8	12552.5	11949	5620.14	19052.3	3665.52	23071.3	44139.2	33667.8	19093.9	24123.7	11633.9		33223.1	26828.4	20506.8	154180	24179.1	1532.41	62861.3	16314.2	23167	46142.8	11533.8	34561.7	72963.6	19855.2	11914.1	30619.3	23389.3	9528.58	7937.52
Aldehyde,Ketones,Esters	Ketones	Dronedarone	T3_negative	MW0114363	C31H44N2O5S	HMDB0251621	208898	141626-36-0		1.6593	0.730579	0.120122		3276.87	1826.33	744.696	2727.18	6023.56	2494.02	1496.94	2419.03	6663.13	1261.05	1062.55	8081.73	4522.16		5437.32	3652.89	2518.85	2994.45	502.857	7009.11	831.366	1434.52	1898.92	4873.59	5291.91	4176.1	767.966	31293.8	3872	4622.73	11706.4	5196.52	5227.83
Aldehyde,Ketones,Esters	Ketones	Androsterone glucuronide	T3_positive	MW0015787	C25H38O8	HMDB0002829	114833	1852-43-3		1.57618	0.656431	0.244995		3010.72	1221.15	482.09	6757.1	3123.39	2059.29	1782.47	3953.13	10065.3	1800.13	1879.45	2387.49	617.635		4745.43	1912.13	1134.52	2171.78	43606.9	4533.13	1672.65	1388.07	5188.81	3008.24	602.43	1192.66	383.724	2797.46	8682.8	1740.4	2521.81	1016.18	1864.08
Aldehyde,Ketones,Esters	Ketones	Descinolone acetonide	T3_negative	MW0148316	C24H31FO5	-	11954034	2135-14-0		1.44634	0.532407	0.251264		15884	7073.18	11124	15618	27764	15346.4	11944.4	30986.3	14907.4	21262.9	18214.2	9018.39	7348.95		22973.7	16186.6	13769.7	3165.64	193624	26869.6	21747.7	9284.04	14968.9	13788.9	8190.66	13558.6	7391.06	8607.94	16973.7	16708.4	8974.84	5496.79	14219.6
Aldehyde,Ketones,Esters	Ketones	11-Oxo-androsterone glucuronide	T3_negative	MW0012145	C25H36O9	HMDB0010338	270604	-		1.4258	0.511767	0.258957		1966.96	2699.85	1505.21	6213.28	577.309	1176.08	1892.77	2184.2	1613.25	1164.63	1672.39	1839.35	1065.15		2804.48	1192.13	505.761	914.68	22943.6	1586.7	657.682	1945.64	2065.33	2156.58	3464.62	1533.36	2308.31	1273.21	490.193	909.609	927.78	3419.66	2185.78
Aldehyde,Ketones,Esters	Ketones	1-(4-(5-Chloro-4-(3,5-dimethylpyridin-2-yl)pyridin-2-yl)piperazin-1-yl)-3-(methylsulfonyl)propan-1-one	T3_negative	MW0117291	C20H25ClN4O3S	-	56956240	-		1.39177	0.476916	0.306869		2316.32	1201.72	878.589	390.035	4418.9	2892.75	4394.24	5342.67	2006.92	1716.36	1133.65	1979.23	1440.8		3223.78	1769.86	1153.73	1478.71	7072.33	1044.81	1629.78	1483.95	670.616	2998.74	314.456	816.442	2054.36	995.157	631.736	370.861	222.151	1728.3	31592
Aldehyde,Ketones,Esters	Ketones	(25R)-3-ketocholest-4-en-26-al	T3_positive	MW0140257	C27H42O2	-	86290155	-		1.36061	0.444254	0.139469		825.573	353.415	2286.4	436.107	1033.81	381.151	1259.68	682.3	575.622	440.127	748.526	486.396	1223.34		1123.28	379.817	387.731	586.901	4211.44	1499.95	1920.28	736.33	711.794	2027.28	881.116	547.255	1004.67	387.599	1268.85	1232.6	1114.43	729.173	591.877
Aldehyde,Ketones,Esters	Ketones	Chrysosplenol D	T3_negative	MW0137656	C18H16O8	HMDB0130258	5280699	14965-20-9		1.34689	0.429631	0.244418		3229.36	3291.75	3096.59	2398.93	4736.98	1294.74	1941.3	2925.99	4675.56	6327.87	4245.81	1575.02	2241.81		4349.59	2087.6	5635.81	2026.15	29517.2	3170.14	2871.13	2889.63	7883.66	2741.3	2287.46	1919.9	1916.08	2642.54	2057.54	700.149	3529.21	2535.47	1881.71
Aldehyde,Ketones,Esters	Ketones	Ganoderiol C	T3_positive	MW0053447	C32H54O5	HMDB0037781	15602259	114567-44-1		1.34121	0.42353	0.0823988		393689	13917	468218	402042	426336	39076.2	206421	423927	205330	381267	1.14541e+06	453139	559191		528018	414562	535650	324987	406506	512214	386046	356981	384944	459527	671885	383033	754969	709481	798295	634747	592084	456787	721629
Aldehyde,Ketones,Esters	Ketones	Hippomane factor M1	T3_negative	MW0151235	C34H48O8	-	6440991	33465-16-6		1.27338	0.348661	0.304912		8414.75	487.155	3510.79	663.392	27985.1	812.455	5779.85	3958.31	5142.7	8948.94	33510.6	7026.6	3151.1		10715.2	10969.8	14977.7	8320.21	7532.23	1086.18	2265.74	58200.9	16830.6	21308.6	512.609	8166.48	8525.51	18561.3	3174.82	2232.5	7543.46	1203.15	1460.97
Aldehyde,Ketones,Esters	Ketones	1,3-Dichloro-5-ethyl-5-methylhydantoin	T3_negative	MW0116646	C6H8Cl2N2O2	-	62299	89415-87-2		1.2712	0.346194	0.0846407		8204.42	11639.1	10131.2	11618.5	12620.9	6808	10353.8	11730.1	8179.68	593.429	5283.91	8722.74	771.568		10429.5	8424.68	12823.3	824.476	11607.8	11359.7	13062.7	10413	9718.7	14598.5	12269.1	1534.65	9162.76	11790.9	20507.3	9788.98	11071.8	8763.91	10008.5
Aldehyde,Ketones,Esters	Ketones	3-[(2-Chloropyridin-3-yl)amino]cyclohex-2-en-1-one	T3_positive	MW0119278	C11H11ClN2O	-	11031471	198141-10-5		1.20107	0.264318	0.185598		5937.2	4217.52	4463.38	3447.64	8178.1	6355.73	4645.1	11036.5	3920.31	4084.76	6378.9	6072.07	8446.41		7130.98	5472.45	6278.47	8493.95	2729.16	4848.66	3836.6	5903.36	7394.9	6531.66	7703.6	6004.87	22032.8	5509.41	5573.62	7265.49	1010.9	16109.8	5658.07
Aldehyde,Ketones,Esters	Ketones	6alpha-Hydroxy-castasterone	T3_negative	MW0143771	C28H50O5	-	23724595	-		1.20025	0.263334	0.222191		28557.8	6890.05	5856.37	8149.95	56090.6	21823.7	16274.7	66773.3	35288.4	28868.4	45682.6	16501	34495.1		34276.5	29592.6	85788	23658.4	38565.2	62971.3	16789.6	64691.3	33354.5	17475	13992.5	36696	30128.7	27573.3	19293.7	24838.3	32933.4	13538	45097.8
Aldehyde,Ketones,Esters	Ketones	Ecklonialactone A	T3_positive	MW0138026	C18H26O3	-	23428255	-		1.17079	0.227482	0.119782		3219.38	5126.8	4876.66	4924.86	3180.56	1909.38	3105.12	2612.64	3558.94	2145.84	2373.16	3253.32	1565.24		3769.22	5077.76	3771.7	984.301	3779.41	3981.04	1893.17	6374.88	4332.47	2485.53	3628.96	2854.13	2840.45	4587.28	4065.95	3889.5	4941.02	4556.87	3801.44
Aldehyde,Ketones,Esters	Ketones	1H-Benzotriazole-5-carboxylicacidethylester	T3_positive	MW0160345	C19H26O2	HMDB0304212	625380	-		1.14436	0.194537	0.241672		1657.26	678.181	2514.34	832.067	2122.32	1983.67	773.655	3490.75	1103.98	1868.52	1435.82	1625.1	1458.67		1896.49	927.028	3735.8	1309.28	4782.45	1505.15	2995.31	2667.53	1456.86	1868.49	1584.15	1184.21	1720.85	1764.39	801.239	1559.34	1469.34	1322.8	1482.66
Aldehyde,Ketones,Esters	Ketones	Ingenol	T3_negative	MW0054021	C20H28O5	-	442042	30220-46-3		1.13777	0.186204	0.104856		10334.5	7130.75	11888.9	8661.1	12946.9	7138.05	15544.6	7848.78	12433.1	10191.9	10086.1	8813.8	11329.5		11758.2	12992.9	16165.9	7028.63	10580	9845.69	3725.79	10675.3	13075.2	16370	11558.6	16300.8	10973.9	14489.7	13513.5	9970.91	15832.2	10741.1	7807.51
Aldehyde,Ketones,Esters	Ketones	Acetone	T3_negative	MW0113851	C3H6O	HMDB0001659	180	67-64-1		1.12362	0.168158	0.289933		5267.94	3990.69	2949.9	5712.11	4402.16	6926.54	2999.35	2398.06	9213.58	6205.02	7040.95	6842.23	4534.76		5919.18	3907.27	17183.8	1581.13	2981.66	3923.74	9537.73	9421.42	883.002	3464.77	4462.09	13184.7	4160.72	7076.84	5446.42	4856.97	3763.49	8490.11	2219.46
Aldehyde,Ketones,Esters	Ketones	Embelin	T3_negative	MW0114388	C17H26O4	HMDB0251767	3218	-		1.12305	0.167417	0.105246		15490.9	12385.2	12110.1	12719.1	10693	20067.3	12344.4	18038.6	12894	12421.7	18774.6	24176.3	19266.4		17397	23098.4	18173.7	14224.4	20103.1	15396.1	18889.5	17459.2	16369.5	17844.7	15825.7	23422.3	15713.2	12923.1	12541.8	12944.2	16983.8	21571	19662
Aldehyde,Ketones,Esters	Ketones	Abscisic alcohol	T3_positive	MW0168175	C15H22O3	-	5282225	-		1.10821	0.148231	0.224991		2324.04	2186.41	2552.52	1556.38	3771.36	2641.35	3041.15	1017.75	1773.54	3869.12	2593.95	1583.85	1301.06		2575.52	2619.94	2190.85	2979.51	1941.19	1831.19	2162.77	3425.79	625.962	3200.49	1789.1	2262.37	3898.07	3378.51	3254.55	3354.1	2112.84	2799.57	2532.58
Aldehyde,Ketones,Esters	Ketones	6-Deoxodolichosterone	T3_negative	MW0168291	C28H48O4	HMDB0034332	13870426	87833-55-4		1.09556	0.131662	0.375102		9846.6	4117.2	3438.66	2606.76	25970.8	4735.77	6526.68	28634.1	8529.97	7683.32	8973.28	1483.23	15459.4		10787.5	16486.3	19136.9	4115.9	8014.17	13139.5	2531.18	16174	18136.8	11016.1	7213.22	15744.5	7136.58	10149.5	12534.9	3615.79	14333.4	970.614	13725.5
Aldehyde,Ketones,Esters	Ketones	Peniprequinolone	T3_negative	MW0126062	C22H25NO5	-	16681748	-		1.09139	0.126162	0.385942		467995	734993	325109	51173.6	10606.3	704826	887445	918202	57155	904307	957227	49184.1	15711.7		510763	16894.7	783940	67293.7	830036	660679	690614	779893	760333	621217	10007.2	752264	704701	872134	46128	10743.4	65025	643770	878068
Aldehyde,Ketones,Esters	Ketones	Cortolone-3-glucuronide	T3_positive	MW0049038	C27H42O11	HMDB0010320	53480447	56162-46-0		1.06958	0.0970403	0.406336		1850.86	1537.71	926.718	1212.17	984.688	1580.83	3451.52	2934.96	2157.45	1776.55	2990.24	804.397	1853.14		1979.64	2624.95	1490.15	741.978	9796.07	1502.26	1336.95	1340.02	1296.08	2619.2	1018.28	2100.32	1527	1533.03	982.538	1789.84	1333.82	1433.76	1167.29
Aldehyde,Ketones,Esters	Ketones	2-(n-Heptanoyl)thiophene	T3_positive	MW0111612	C11H16OS	HMDB0040241	141581	30711-40-1		1.05592	0.0784949	0.38029		2766.97	3151.98	819.347	3777.16	2982.35	1240.84	2739.47	4404.82	5034.08	3099.96	1623.65	2759.92	1570.06		2921.69	2930.28	684.973	7418.29	3885	2102.54	2407.9	3135.27	3766.78	1380.24	4568.37	2664.25	2720.85	2431.81	3031.75	1663.49	3027.65	2448.01	2322.91
Aldehyde,Ketones,Esters	Ketones	2-[3-hydroxy-4-methoxy-5-(3-methylbut-2-en-1-yl)phenyl]-1-[2,4,6-trihydroxy-3-(3-methylbut-2-en-1-yl)phenyl]propan-1-one	T3_negative	MW0130568	C26H32O6	HMDB0134756	131838455	-		1.05507	0.0773394	0.0350641		15905.5	15629.7	14552.4	15610	16341.5	17903	15875.7	15185	13525.7	16028.9	16858.5	16644.4	16711.6		16781.5	16847.2	15713.5	19600.1	15302.2	17953.6	17885.8	16775.7	18782.6	14514	16119.4	16787.8	16221.2	16470.6	17328.3	15458.9	14773.9	18252.8	17278.9
Aldehyde,Ketones,Esters	Ketones	2,2'-Dihydroxyastaxanthin	T3_negative	MW0166355	C40H52O6	-	91820484	-		1.05068	0.0713221	0.355851		2464.94	2881.14	2211.77	3910.86	2215.42	2499.34	1690.66	2208.28	3268.66	2506.22	2390.77	554.146	3242.02		2589.86	1181.73	1006.36	1842.44	2250.83	3134.61	2039.87	2479.52	2329.1	2105	2294.97	2072.1	3196.22	2734.68	4059.31	2778.2	3661.14	4947.65	2503.78
Aldehyde,Ketones,Esters	Ketones	Flephedrone	T3_positive	MW0113045	C10H12FNO	HMDB0252298	49853406	-		1.04049	0.0572616	0.216366		7492.61	6349.41	6613.9	7843.44	8502.77	6661.82	9161.22	5591.86	7889.39	7721.4	7905.88	7862.65	7807.57		7795.98	6949.76	7056.61	8261	7153.79	7418.68	8971.37	9125.3	6968.24	7254.65	9132.74	8886.54	8656.59	7394.74	8412.75	7610.01	7662.62	8451.84	4960.36
Aldehyde,Ketones,Esters	Ketones	2-Amino-3H-phenoxazin-3-one	T3_positive	MW0118210	C12H8N2O2	HMDB0030483	72725	1916-59-2		1.04019	0.0568448	0.415948		27225.7	17544.7	5854.81	26479.8	29083.4	29482.9	7636.66	30102.8	29450.5	20636.6	29680.3	29404.7	71351		28319.8	29412.9	31215.1	23118.6	18967.4	32163.2	27369.8	27559.3	29134.6	31386.6	46641.7	28641.2	28853.1	30318.3	32011.6	30852.8	7224.37	30775.2	24111.4
Aldehyde,Ketones,Esters	Ketones	(3S,5R,6R,7E)-3,5,6-Trihydroxy-7-megastigmen-9-one	T3_negative	MW0011282	C13H22O4	HMDB0038736	51136538	-		1.02301	0.0328194	0.455367		14636.2	8541.81	8938.89	10367.4	8941.87	12186.5	8390.32	32483.7	15310.2	7468.16	28086.5	20244.6	14674.7		14973	17382	22051.9	9245.95	15023	24863.6	3870.24	21583.5	12126.7	33846.5	7535.92	11955.6	19445.1	10295.8	11041.6	12921.1	11016.1	5776.72	19532.5
Aldehyde,Ketones,Esters	Ketones	Nifuradene	T3_positive	MW0154497	C8H8N4O4	-	9568055	555-84-0		1.02025	0.0289246	0.466668		4795.28	6272.35	5623	7977.66	5960.29	2620.25	5043.11	6044.02	3000.77	3621.16	3860.26	4566.53	2953.94		4892.39	2945.07	5306.42	2085.33	20656.5	3824.63	5868.43	4035.71	4114.71	9491.44	5293.68	626.616	1971.45	5245.87	4957.26	3865.59	4121.08	2946.78	706.477
Aldehyde,Ketones,Esters	Ketones	4-[(5-Methyl-1h-Pyrazol-3-Yl)amino]-2-Phenylphthalazin-1(2h)-One	T3_negative	MW0126122	C18H15N5O	-	11652621	-		1.01418	0.0203201	0.4759		2368.88	2686.76	3406.9	1082.33	2041.93	1745.8	2823.93	1692.62	1254.32	2399.15	669.583	5852.06	2771.22		2402.49	2801.37	890.567	4034.87	519.936	1478.22	2731.9	2547.75	1371.68	2127.56	2521.15	2508.09	1007.56	2344.48	4738.08	7080.13	2903.3	598.52	1039.59
Aldehyde,Ketones,Esters	Ketones	Nifenazone	T3_negative	MW0125802	C17H16N4O2	-	4487	2139-47-1		1.01175	0.0168598	0.283773		43170.9	44573	42970.1	45903.9	43974.2	45016.6	40907.1	44470.3	42243.8	41958.6	41397.7	45738.9	38897.1		43678.4	41493.3	46784.6	46913.1	44307.2	44460.3	44856.2	38437.3	44972.3	37739.7	45032.2	46252.7	43910.9	42713.2	43214.2	45440.7	42559.7	46009.8	41114
Aldehyde,Ketones,Esters	Ketones	p-O-glucuronide rosiglitazone	T3_negative	MW0115157	C24H27N3O10S	HMDB0060862	78069861	-		1.00987	0.0141747	0.463201		17296.9	13140.4	14540.7	22149.3	13319.3	11920.9	19018.8	17235.4	20389.8	21044.4	15486.5	17205.6	22111.6		17467.7	14271.2	17283.1	10683.9	34934.4	7285.59	19471.9	18679.2	15319.2	24670.6	20744.2	14387.9	23722.2	11556.7	16083.8	13886.7	15450.8	22865.6	13120.9
Aldehyde,Ketones,Esters	Ketones	(8S,9S,10R,13S,17R)-17-[(2S,3R,4R,5S)-3,4-dihydroxy-5,6-dimethylheptan-2-yl]-10,13-dimethyl-1,2,6,7,8,9,11,12,14,15,16,17-dodecahydrocyclopenta[a]phenanthren-3-one	T3_negative	MW0140252	C28H46O3	-	46173813	-		1.00912	0.013091	0.440517		2335.67	3120.1	2310.25	2380.33	1844.45	2372.02	2602.64	2144.53	1788.29	1984.93	2858.14	2256.38	2365.98		2356.96	2141.63	2995.66	2503.81	2122.85	2691.61	2575.83	2058.8	2191.16	2979.57	2409.36	1837	2515.44	2185.75	2202	2240.27	2870.47	2067.62	1836.47
Aldehyde,Ketones,Esters	Ketones	[4-(4-Chlorophenyl)piperazin-1-yl](morpholin-4-yl)methanone	T3_negative	MW0116200	C15H20ClN3O2	-	976980	700856-05-9		1.00026	0.000376844	0.495768		34003.7	35829.7	35880	35626.9	34251.2	38663.2	35382.7	30959.6	31537.6	31815.4	34373.7	29628.4	34095.8		34012.6	33130.4	32480.7	34014	33248.3	34529.1	34806.6	32573.2	31995.6	33061.9	33252.3	34237.6	35604.1	35395	35303.4	35043.8	32303	38092.6	33154.6
Aldehyde,Ketones,Esters	Ketones	(2S)-5,7-dihydroxy-8-[(2-hydroxyphenyl)methyl]-2-phenyl-2,3-dihydrochromen-4-one	T3_positive	ZINC13327541	C22H18O5	-	5315801	58801-43-7		0.994829	-0.00748012	0.47423		5469.37	5243.3	5239.81	5291.63	5155.86	5171.88	5270.89	5594.55	5613.58	7937.52	4266.93	5505.62	5340.83		5441.08	5145.05	4982.08	4838.79	5947.72	4968.39	4162.25	5096.8	5000.66	4601.9	9960.22	4442.91	5195.23	4763.87	4713.08	4654.95	5472.11	5077.59	8915.89
Aldehyde,Ketones,Esters	Ketones	Dopamine quinone	T3_positive	MW0114347	C8H9NO2	HMDB0012219	162602	50673-96-6		0.98961	-0.0150678	0.468266		3184.34	3254.42	3955.1	2742.91	2778.9	5142.53	4093.86	4457.45	2597.36	3232.76	2159.28	1903.35	1894.18		3151.26	2220.94	1759.1	2063.82	4382.51	3332	4239.74	2748.25	2326.07	5125.53	5590.35	3120.31	1942.83	1659.32	2499.63	2819.41	4720.51	3002.48	3169.8
Aldehyde,Ketones,Esters	Ketones	5alpha-Dihydrodeoxycorticosterone	T3_positive	MW0014695	C21H32O3	HMDB0060407	6451493	-		0.988003	-0.0174133	0.42076		7374.71	8172.47	8104.51	7923.01	7827.14	7803.88	6787.64	6868.7	7923.93	9598.7	4826.5	6528.84	6131.24		7286.24	7584.87	6792.28	4764.48	6297.92	6686	7530.94	7445.35	7004.78	6875.95	7560.62	7688.41	7741.01	7576.19	7191.96	7591.52	8360.74	6178.03	10281.2
Aldehyde,Ketones,Esters	Ketones	1-[(1S,5R)-9-methyl-9-azabicyclo[3.3.1]nonan-3-yl]-3H-indol-2-one	T3_negative	MW0116753	C17H22N2O	-	49840264	-		0.973691	-0.0384646	0.103879		155186	153513	139634	152572	148110	149050	158283	152239	152331	165547	162943	160125	167882		151103	162555	163944	169317	153650	149439	139068	143947	148508	150870	150291	154687	152185	160122	138081	134925	147409	148798	152056
Aldehyde,Ketones,Esters	Ketones	5,7-Dihydroxy-2-phenyl-6-[3,4,5-trihydroxy-6-(hydroxymethyl)oxan-2-yl]-8-(3,4,5-trihydroxyoxan-2-yl)chromen-4-one	T3_negative	MW0134121	C26H28O13	HMDB0140256	44715843	185145-34-0		0.969014	-0.0454102	0.38244		20448	14035.7	16277.9	27747.7	15602	12699.8	22587.3	22182.8	24183.3	25866.2	19070.5	19337.3	25785.6		19814.4	15249.9	19076	12272.8	38685.4	16390.7	20466.3	20816.4	17336.8	28254.1	23126	14963.3	25501	19389.6	18096.4	14497.8	14409.1	23988.7	14138.9
Aldehyde,Ketones,Esters	Ketones	Estrone glucuronide	T3_negative	MW0052666	C24H30O8	HMDB0004483	115255	2479-90-5		0.949048	-0.0754477	0.41754		7232.82	6544.15	6241.68	4422.07	13234.4	7431.32	5327.04	8106.39	12842.7	5336.35	6406.54	4899.49	6001.71		6864.29	5145.15	6636.7	3954.78	26904.1	11178.7	2554.64	13453.5	3813.87	13014.5	1159.25	5133.24	451.656	2446.76	4949.03	2471.27	521.194	8118.83	11650.1
Aldehyde,Ketones,Esters	Ketones	Rofficerone	T3_negative	MW0063360	C30H48O2	HMDB0039642	101763940	-		0.94412	-0.0829585	0.0135526		31036.6	34756.6	29850.9	34402.2	32540.5	28204.9	30014.7	29062.8	31209.8	30222.8	30372.1	31739.6	30062.7		29302.3	30257.8	31336.6	31560.8	30950.9	30985.8	27548.7	28967.6	29022.5	31182.4	29967.1	30600.8	27536.1	29416.9	25337.8	26252.6	26761.8	30962.2	28792.8
Aldehyde,Ketones,Esters	Ketones	3-Hydroxysintaxanthin	T3_positive	MW0014120	C31H42O2	HMDB0035641	131751826	-		0.927266	-0.108946	0.023604		46160.4	52899.8	56303.8	47002.3	47965.3	46710.4	42199	46643.4	43045.4	46576.3	42918.2	44266.9	37394.4		42803	38551.4	40467.6	37416.7	40455.9	43348.1	41077.7	42363.1	44144.1	43898.8	43505.1	45912.1	41754.9	43998.1	43643.1	43199.2	44242	43926.5	48549.1
Aldehyde,Ketones,Esters	Ketones	5-Quinoxalin-6-ylmethylene-thiazolidine-2,4-dione	T3_positive	MW0117947	C12H7N3O2S	-	5289247	648450-29-7		0.916391	-0.125965	0.0262326		8432.24	7829.17	9016.83	7087.93	8191.07	8482.85	8292.35	8577.23	8662.43	9600.69	9138.25	8894.57	7413.5		7727.23	7611.89	7734.39	8382.44	8050.4	9428.22	7679.66	7174.81	7533.55	5083.98	7976.89	8255.37	8568.13	7766.05	7721.96	4852.45	7986.78	7683.33	9599.79
Aldehyde,Ketones,Esters	Ketones	4-Hydroxy-6-methyl-3-(3-methylbut-2-enyl)pyran-2-one	T3_negative	MW0120535	C11H14O3	-	54679299	16266-64-1		0.903257	-0.146792	0.327505		6306.92	4013.83	3064.02	4775.62	14906.7	11092.9	3106.74	6988.5	4859.08	6718.63	5509.42	3476.71	7170.89		5696.77	3533.24	2813.09	4475.69	15253.1	5692.74	11824.8	8792.08	1685.77	9592.48	599.608	6703.21	6257.43	3522.15	2645.48	6905.11	3404.74	3204.15	5636.85
Aldehyde,Ketones,Esters	Ketones	Episterone	T3_negative	MW0161573	C28H44O	-	14826704	-		0.902986	-0.147225	0.282743		61428.9	55517.8	53648.1	38703.9	60602.1	52668.9	16000.9	66436	58619.4	54177.1	154643	70401.6	55727.5		55469.4	65821.9	52569.8	42408	51118.9	59024	56288.5	72567.5	73469.1	51602.3	58018.4	48163.4	50396.2	50671.5	39127.1	98942.4	57651.4	49736.2	20872.8
Aldehyde,Ketones,Esters	Ketones	7',8'-Dihydro-8'-hydroxyreticulataxanthin	T3_positive	MW0015132	C33H46O3	HMDB0039090	131752545	-		0.901191	-0.150095	0.0640739		44833.6	41637.8	67422.3	50898.8	49346.5	43397.6	34671.8	52449.6	37667.3	43761.8	40169.1	39590.2	36990.9		40403.7	41297	43045	36650.3	33885.5	42125	36553.9	39100.8	39652.9	41520.9	39294.1	42242.9	40970.5	43049.3	34589.3	43500.2	44893.8	40884.6	44010.1
Aldehyde,Ketones,Esters	Ketones	Laurencione diacetate	T3_positive	MW0152151	C9H12O5	-	-	-		0.894912	-0.160183	0.0236953		19859.6	20801.4	22674.8	20317.9	19811.7	19367.7	18034.9	15193.3	17324.8	24336	20460.5	22624.7	17367.7		17772.6	22428.2	18709.4	17728.6	17787.5	17543.3	18479.3	14662.4	17580.8	19545.1	16016.1	23684.2	15665	17104.6	15838.6	12788.9	14170.1	20817.4	19357.3
Aldehyde,Ketones,Esters	Ketones	6beta-Hydroxytriamcinolone acetonide	T3_positive	MW0015102	C24H31FO7	-	29982180	3869-32-7		0.889219	-0.16939	0.236079		134353	168839	260965	99805.5	126980	50313.1	102259	73746.7	119801	133734	159442	163573	152782		119470	146327	162241	96385.1	46482.8	151806	134712	247621	4566.74	145939	134546	101352	125605	14449.4	120791	121129	128141	127136	141220
Aldehyde,Ketones,Esters	Ketones	Etrenol	T3_negative	MW0151237	C21H28N2O5S2	HMDB0039696	31764	23255-93-8		0.881869	-0.181364	0.0193097		8822.19	8527.13	8555.86	8383.52	7080.32	8199.59	8241.46	7278.29	10573	11348.3	8301.29	9382.55	9994.97		7780.01	8619.66	9303.77	7084.52	4201.37	6612.88	6577.43	8869.62	6046.04	8549.97	8597.06	8692.6	7960.77	8256.13	8217.39	8785.94	8577.07	7216.17	7871.89
Aldehyde,Ketones,Esters	Ketones	(R)-5-(Chloromethyl)-3-(3-fluoro-4-morpholinophenyl)oxazolidin-2-one	T3_negative	MW0116042	C14H16ClFN2O3	-	46176945	496031-57-3		0.878258	-0.187284	0.0076371		1174.04	1071.08	1190.04	1163.97	1115.13	1222.18	1051.86	1091.55	1122.77	1386.48	1425.46	1321.53	926.388		1031.11	1115.33	1003.05	1039.73	1176.32	1032.69	756.491	1044.37	1055.83	952.043	1072.69	1003.45	905.558	950.325	1202.74	1097.25	1300.86	688.177	1163.03
Aldehyde,Ketones,Esters	Ketones	Molindone	T3_positive	MW0125199	C16H24N2O2	HMDB0015555	23897	7416-34-4		0.86624	-0.207161	0.128203		2379.34	2598.81	2209.35	1486.96	1471.35	1528.8	2399.5	2972.78	3301.32	2799.26	3522.15	2112.35	2149.44		2061.08	2912.23	2146.99	3483.84	1656.81	1128.84	2550.82	1991.65	2449.42	3204.68	618.463	768.957	1013.54	1841.82	1871.93	2415.92	2160.47	2588.74	2294.31
Aldehyde,Ketones,Esters	Ketones	Testololactone	T3_positive	MW0157411	C19H26O3	-	160753	4416-57-3		0.860435	-0.216862	0.00531517		20817.2	21841.9	24858.4	21314.1	17992.6	24838.2	19457	23916.3	20655.6	19519.9	19561.4	20891.8	14958.8		17911.8	19164.9	16819.5	17026.5	18531.2	21137.8	22614.2	21320.9	16173.3	19762.4	16413.9	20719.2	16706.2	13954.8	14013.8	16244.5	20761.9	16763.1	14284.8
Aldehyde,Ketones,Esters	Ketones	Mycolactone	T3_positive	MW0154006	C44H70O9	-	5282079	222050-77-3		0.850442	-0.233716	0.00760618		19520.1	16075.2	19402.8	25976.2	20537.3	20637.2	23624.7	19798.5	20443.9	16959.1	16112.9	16975.1	17697.9		16600.7	17228.2	18000.7	16955.1	13897.4	18830.4	18458.9	6627.69	16875.6	19088.6	16027.4	19226.7	17190.1	18563.9	14024.2	16205.1	16995	17652.9	16964.2
Aldehyde,Ketones,Esters	Ketones	Fluridone	T3_positive	MW0124147	C19H14F3NO	-	43079	59756-60-4		0.848924	-0.236293	0.0990545		3140.61	2989.99	3041.62	2538.15	2598	2558.98	2587.42	2627.18	2520.37	2339.54	5958.63	2959.75	4967.7		2666.14	2312.69	1899.28	2680.04	3181.13	3081.69	2321.63	2757.04	1831.01	2300.28	2236.5	2726.1	2668.72	4461.27	2905.7	2544.7	2836.51	2493.31	2752.91
Aldehyde,Ketones,Esters	Ketones	aurachin C epoxide	T3_negative	MW0146428	C25H33NO3	-	90657799	-		0.847878	-0.238071	0.0792358		60208.8	72183.2	69821.9	55006.9	64341.5	88053.1	84664.6	38057	41469.4	38501.9	67214.5	41463.6	61727.7		51049.7	58721.9	55413.6	32120.2	40521	39998	43285.5	82782.6	23182.6	37287.3	39546.5	54433.7	62864	43715.7	48272.4	60134.8	63628.3	81810.2	51176.7
Aldehyde,Ketones,Esters	Ketones	Etiocholanolone glucuronide	T3_positive	MW0052768	C25H38O8	HMDB0004484	443078	3602-09-3		0.847739	-0.238307	0.414734		5850.46	714.652	2937.26	42109.9	2403.37	2191.09	1875.55	7429.67	4289.86	3317.11	1549.57	682.319	705.183		4959.67	2423.38	2222.22	2323.98	44271	2852.5	2539.49	431.992	2191.62	3743.24	1628.26	613.455	2773.85	2415.53	7007.25	2567.29	6954.19	1255.71	1059.05
Aldehyde,Ketones,Esters	Ketones	5-hydroxy-2-(4-methoxyphenyl)-8,8-dimethyl-3-[(2S,3R,4R,5R,6S)-3,4,5-trihydroxy-6-methyloxan-2-yl]oxypyrano[2,3-h]chromen-4-one	T3_negative	ZINC95909321	C27H28O10	-	124519048	-		0.837571	-0.255716	0.0391766		8067.81	9112.51	7663.8	7410.62	6899.49	6341.6	7235.19	7416.7	10552.2	10347.7	8022.4	7204.4	8607.2		6757.36	8992.25	9433.32	3578.81	3889.59	1526.34	2877.14	9521.79	3364.4	9563.27	6463.2	7822.6	7462.24	7894.17	7006.69	8362.8	8977.06	7270.89	7625.99
Aldehyde,Ketones,Esters	Ketones	NCGC00384765-01_C20H32O9_(1beta,2alpha,4xi,5xi,9xi,11alpha,12alpha,13xi,15beta)-1,2,4,11,12,14,15-Heptahydroxypicrasan-16-one	T3_negative	MW0010930	C20H32O9	-	51136370	-		0.8359	-0.258597	0.393831		3981.21	2254.46	2483.9	26841.3	2097.46	2129.03	1296.43	1695.62	1733.01	1765.17	1451.07	2188.05	1838.98		3327.89	1365.15	1212.8	2186.72	2617.18	5334.34	2410.88	1970.13	2269.12	1844.09	22983.9	1926.75	2119.73	1915.87	1851.38	2198.59	2485.02	1044.63	2165.75
Aldehyde,Ketones,Esters	Ketones	13-Apo-beta-carotenone	T3_negative	MW0141371	C18H26O	-	5363697	17974-57-1		0.833651	-0.262484	0.175409		7009.98	3861.57	6981.87	11357	3478.33	10982.4	1461	8519.63	6833.06	3436.58	7578.38	10593.9	9035.98		5843.88	6811.37	5753.61	6491.3	825.812	8950.09	2310.66	11184.3	6056.79	5964.76	3390.61	7929.54	9330.9	9908.9	5316.87	2403.72	939.9	2066.53	9554.15
Aldehyde,Ketones,Esters	Ketones	Paliperidone	T3_positive	MW0126017	C23H27FN4O3	HMDB0015396	115237	144598-75-4		0.815237	-0.294709	0.00417585		169370	244595	212650	186302	175131	164464	158595	175135	143742	166686	136159	139255	129723		138076	135909	130266	134321	109997	143161	146168	132564	138321	137059	145816	151350	150500	142094	113199	138455	133180	138791	164222
Aldehyde,Ketones,Esters	Ketones	Nootkatone	T3_positive	MEDP1836	C15H22O	-	1268142	4674-50-4 | 28834-25-5		0.814608	-0.295823	0.00851427		10898.5	11859.3	13299.8	10371.9	12952.8	11574.6	10827	4163.83	10534.1	13381.2	10239.3	12083.6	9495.1		8878.04	9757.13	9598.27	9014.84	9171.37	8909.27	8925.6	9075.71	8881.39	7651.35	9090.38	8490.04	8508.99	8008.61	7644.54	8910.97	9558.86	8351.07	10256.3
Aldehyde,Ketones,Esters	Ketones	9H-Indeno[1,2-b][1,2,5]oxadiazolo[3,4-E]pyrazin-9-one	T3_negative	MW0113831	C11H4N4O2	-	568763	67200-34-4		0.802281	-0.317821	0.0480563		43643.8	41911	49439.2	39045.9	39785.9	68513.9	29314	44883.1	62541.4	42422.3	35166	35897.9	34805.4		35014.6	47264	23112.7	29371.4	32425.1	5020.56	28219.1	43792.9	27154.8	38488.7	27285.4	57841.3	17060.2	32673	34620.6	77033.9	43312.8	25751.3	39835.2
Aldehyde,Ketones,Esters	Ketones	Ganoderiol G	T3_positive	MW0053451	C31H52O5	HMDB0037780	15602268	114567-48-5		0.801409	-0.319389	0.102922		2009.79	3074.34	2186.83	1356.95	1121.48	2552.51	1014.75	2040.14	2650.38	1507.7	2013.49	2007.75	2591.16		1610.66	570.202	1502.33	920.677	1728.5	596.855	1049.37	619.059	990.702	532.577	1742.8	1733.27	2962.33	1928.96	4769.24	1440.75	1936.57	2449.16	1518.6
Aldehyde,Ketones,Esters	Ketones	1-Oxazolo[4,5-b]pyridin-2-yl-9-octadecyn-1-one	T3_positive	MW0122713	C24H34N2O2	-	9977214	288862-89-5		0.800025	-0.321884	0.099996		12928.9	18460.3	17426.2	16313.8	9925.05	12876.9	15911.3	16998.1	9822.48	5873.55	12597.6	10603.5	8337.68		10343.4	7704.11	12619.5	4596.57	932.41	13442.8	12234.1	12004.2	8586.64	2121.18	11489.5	8520.78	12259.3	31122.8	13399.7	1184.7	9255.6	12757.4	11949.8
Aldehyde,Ketones,Esters	Ketones	Sappanone A dimethyl ether	T3_negative	MW0139654	C18H16O5	-	5946498	-		0.798493	-0.324648	0.00645021		1613.48	1544.53	919.112	1742.94	1735.42	1741.54	1638.59	1547.84	1514.83	1853.82	2070.35	1545.53	1507.24		1288.35	1685.31	929.545	1216.21	1401.82	1298.06	2017.92	1610.81	639.491	1547.37	513.369	1425.5	1390.12	574.629	1460.9	1501.93	1262.75	1374.6	1340
Aldehyde,Ketones,Esters	Ketones	(2R,3S,3'S)-2-Hydroxyastaxanthin	T3_negative	MW0166181	C40H52O5	-	91820018	-		0.787298	-0.345018	0.00941696		87575.5	105555	115261	116320	100139	92352.1	59958.3	90792.2	92544.2	66946.9	76223.3	57926.1	76887.4		68948	81898.8	46720.2	59080.9	41327.6	58612.3	73380	62524.3	47341.9	48418.2	100921	68220	85807.1	51685.1	79204.7	87834.8	87147.8	103844	57095.7
Aldehyde,Ketones,Esters	Ketones	6alpha-Methylprogesterone	T3_negative	MW0143775	C22H32O2	-	92847	903-71-9		0.769255	-0.378467	0.242996		5707.77	6441.79	23125.2	5542.83	1333.5	7564.92	1438.12	3712.48	7704.27	3678.1	1981.22	2753.37	3217.49		4390.73	3568.45	12382.5	2681.92	1906.29	6689.37	599.406	8989.94	1773.97	1144.12	3420.04	3995.93	5563.19	5464.27	5298.84	3432.48	3264.61	2651.33	6206.51
Aldehyde,Ketones,Esters	Ketones	Officinaruminane A	T3_positive	ZINC70455129	C39H37NO2	-	102163190	-		0.738668	-0.437003	0.0171937		16652	16536.1	29360.3	16847.7	16761.5	22138.5	9627.67	12161.5	16036.5	12906.6	11644.5	12527	23276.4		12300.3	11939.9	10068	6641.96	8542.63	9144.25	10869.1	8716.77	8905.84	14291.7	19788.8	6881.44	11656.7	14603.6	14352.7	16751.3	14846.2	19480.9	13923.7
Aldehyde,Ketones,Esters	Ketones	Zearalanone	T3_negative	MW0139986	C18H24O5	-	108003	5975-78-0		0.734686	-0.4448	0.0366107		6012.42	8668.93	6654.87	2803.62	6726.67	7156.3	3181.08	10456.8	6434.3	6012.98	5332.2	6948.1	1773.16		4417.24	6214.32	6165.57	2055.46	1054.39	5333.97	2172.94	5422.89	4806.99	4834.73	4772.51	2264.6	3818.03	2092.61	6026.12	5332.25	8209.17	3126.25	5807.5
Aldehyde,Ketones,Esters	Ketones	5-bromo-3-hydroxy-3-(2-oxo-2-phenylethyl)-1,3-dihydro-2H-indol-2-one	T3_positive	MW0113208	C16H12BrNO3	-	325504	70452-19-6		0.722395	-0.46914	0.00188433		419071	534536	296883	508168	318560	554716	334844	398819	314115	259472	529344	509827	469567		302735	308755	276967	286511	265487	347998	321282	336987	342747	346327	355727	336321	256687	336697	277170	350675	247979	244047	210863
Aldehyde,Ketones,Esters	Ketones	Cyasterone	T3_positive	MW0049087	C29H44O8	-	119444	17086-76-9		0.721247	-0.471434	0.0404864		9732.76	7907.62	18124.4	11427.4	12206.3	5499.51	11958.8	9641.36	6931.23	862.656	10245.1	9855.73	12133		7019.72	4151.75	6486.71	959.046	3355.9	11251	7914.37	3175.06	3253.94	7599.14	11933.6	7727.36	8068.78	3479.97	11735	7827	11618.1	10961	4857.32
Aldehyde,Ketones,Esters	Ketones	3,17-Dihydroxypregn-5-en-20-one	T3_positive	MW0160207	C21H32O3	HMDB0245990	247974	-		0.715211	-0.483558	0.0378877		4318.54	4448.57	3874.53	4649.94	5244.67	5771.48	2423.27	5739.73	4346.13	1539.17	7679.17	2719.28	3386.51		3088.67	2737.64	1673.78	992.234	8857.89	2064.36	1531.17	2763.71	3236.54	6491.87	2479.93	4527.86	3364.74	3190.84	2628.2	3286.28	1262.85	2171.76	2334.34
Aldehyde,Ketones,Esters	Ketones	5-Oxoavermectin''2a'' aglycone	T3_negative	MW0143688	C34H48O9	-	11953981	-		0.704304	-0.50573	0.00449612		9460.79	10825.6	11182.8	9632.89	15616.5	8999.18	5434.08	7987.58	6739.67	7685.45	8096.83	7946.81	13382		6663.27	4695.81	5677.53	7000.76	3115.42	11291.3	8843.9	7017.6	4354.42	6604.01	8002.79	4661.71	7748.58	6525.15	7414.24	5007.77	6581.55	9351.95	6044.33
Aldehyde,Ketones,Esters	Ketones	Amiodarone	T3_positive	MW0113928	C25H29I2NO3	HMDB0015250	2157	1951-25-3		0.691074	-0.533088	0.00249953		2279.27	2972.45	2893.71	2762.54	1473.51	2272.34	2557.43	3196.88	1300.37	2137.74	2271.18	1604.64	1908.46		1575.15	580.909	2174.92	2021.61	961.937	2180.44	2501.62	477.192	1463.05	645.89	1461.14	1982.32	1871.11	1706.76	1977.97	1758.78	1679.85	1161.25	1745.88
Aldehyde,Ketones,Esters	Ketones	5,7-Dihydroxy-2-(4-hydroxy-3-methoxy-phenyl)-3,6,8-trimethoxy-chromen-4-one	T3_positive	MW0134067	C19H18O9	HMDB0136142	5386959	58130-91-9		0.678642	-0.559277	0.00919895		7322.78	13661.5	10169.6	10794	5925.35	8299.65	7428.87	6765.43	4778.75	5262.68	5336.65	4942.89	4508.12		4969.55	4727.11	5379.27	6149.29	3798.87	6878.58	4425.05	3182.42	5065.08	3948.51	6369.46	5694.87	5006.12	2947.13	4328.8	6003.23	5178.47	3987.84	6381.78
Aldehyde,Ketones,Esters	Ketones	4-Chloro-5-hydrazino-2-phenyl-3(2H)-pyridazinone	T3_positive	MW0120365	C10H9ClN4O	-	250022	1210-32-8		0.675056	-0.566921	0.0640314		2480.33	3977.76	2122.42	1179.41	1963.25	4616.81	3917.06	3732.67	674.348	919.576	1361.87	2906.46	2392.37		1674.36	827.133	926.297	726.153	5947.77	615.928	1545.98	1720.58	800.531	1265.84	4184.77	1475.78	1283.97	581.519	1208.06	1993.41	3259.99	1295.26	479.584
Aldehyde,Ketones,Esters	Ketones	Zopiclone	T3_positive	MW0127015	C17H17ClN6O3	HMDB0015329	5735	43200-80-2		0.656877	-0.606306	0.00159175		29972.1	49122.8	43864.5	36341.2	29332.3	28585	32762.6	28607	23197.1	29437.5	19502	20280.8	18631.9		19687.9	19696.3	21046.8	20368.7	19213.8	18867.4	19208.6	19166	18962.5	18679.7	19415.3	20603.2	17440.6	20214.4	20696.9	19843.9	19601.9	18054.6	23302.2
Aldehyde,Ketones,Esters	Ketones	5-O-Methylembelin	T3_negative	MW0113261	C18H28O4	HMDB0040867	171489	56005-10-8		0.652085	-0.616867	0.0707768		21789.7	22778.2	44769.5	22230.4	21959.9	51067.3	2386.31	23381.2	21103.7	7303.14	15610.5	10603.2	18283.3		14208.8	15272.7	13481.1	6019.52	624.189	20194.2	6607.33	45994.4	4849.3	12042.5	5379.77	11875.1	15519.4	34408.9	5553.12	10819.1	8480.64	4316.29	34320.1
Aldehyde,Ketones,Esters	Ketones	Epipregnanolone	T3_positive	MW0052572	C21H34O2	HMDB0001471	228491	128-21-2		0.650552	-0.620264	0.0504618		4746.74	1551.25	2976.57	2469.92	4772.22	3330.85	7560.37	11095.6	4142.28	8180.32	2586.23	1676.76	6618.49		3088	2780.24	3618.51	5148.19	4476.24	1103.53	5776.16	4799.55	2108.44	3690.48	1460.88	3356.81	2347.1	560.245	871.009	2490.75	5951.05	1251.33	3793.45
Aldehyde,Ketones,Esters	Ketones	15beta-Hydroxyprogesterone	T3_positive	MW0141428	C21H30O3	-	23239834	-		0.648879	-0.623979	0.0478999		7427.24	16927.6	13099.7	10243.6	10018.6	3662.33	7205.35	9386.14	3376.51	7815.83	1409.87	3095.13	2886.29		4819.38	6581.11	3005.02	6302.5	1197.96	5726.25	6530.62	2738.53	5246.47	5767.79	4857.28	7469.06	7294.58	931.111	1593.09	5996.84	3350.25	4717.58	7442.77
Aldehyde,Ketones,Esters	Ketones	Lucidone B	T3_negative	MW0054440	C24H32O5	HMDB0035834	14109411	97653-93-5		0.58625	-0.770413	0.0209069		10754.5	9523.37	9595.32	2650.12	21586.5	14783.3	7742.33	18428.3	18354.7	8714.9	6977.88	6054.14	4643.73		6304.85	4141	8606.61	3376.14	9714.42	1189.01	10194.9	14130.5	9962.76	3757.75	1597.83	1586.15	797.799	9403.72	5183.31	1794.87	14246.8	8354.35	5449.44
Aldehyde,Ketones,Esters	Ketones	Hycanthone	T3_negative	MW0169281	C20H24N2O2S	HMDB0253234	3634	3105-97-3		0.577683	-0.79165	0.0951013		14966.1	21625.2	56136.2	14285.6	7518.93	27788.5	2867.09	14423.6	10702.1	4383.54	6024.21	5086.86	8751		8645.65	8649.44	11871.5	1781.6	3513.89	19488.6	5413.2	12314.7	2491.31	2458.34	3438.23	11913.3	7772.2	14773.5	3578.36	5545.63	7007.56	6465.7	27144.5
Aldehyde,Ketones,Esters	Ketones	Isolimocitrol 3-beta-D-glucoside	T3_positive	ZINC85509626	C24H26O14	HMDB0302535	5318586	-		0.531539	-0.911752	0.0168238		334.468	784.597	636.655	373.469	325.067	380.053	386.942	185.801	124.279	261.045	93.6766	361.297	100.739		177.783	270.44	128.751	479.235	73.2736	385.903	105.435	90.6812	62.623	113.459	145.044	153.697	128.746	141.384	166.797	428.027	82.514	152.621	91.467
Aldehyde,Ketones,Esters	Ketones	Sibiricaphenone	T3_positive	ZINC70457464	C20H28O11	-	5321295	-		0.526648	-0.925089	0.0433417		2695.82	2523.91	3202.86	1535.59	2729.29	1605.65	1616.88	2149.18	4651.59	9163.43	1440.97	1142.9	587.57		1419.75	897.742	1323.63	442.501	1996.93	1414.85	2002.47	1446.29	413.918	2220.34	608.16	1135.35	1128.02	1792.05	2332.96	2698.02	2257.01	661.125	784.081
Aldehyde,Ketones,Esters	Ketones	Garcinone C	T3_negative	MW0124225	C23H26O7	HMDB0029511	44159808	76996-27-5		0.504159	-0.988049	0.184573		18118.4	366.131	20903	363.79	9488.6	4613.57	2155.12	32536.8	1750.24	16610	13164.3	115104	365.476		9134.58	363.979	364.742	3085.94	363.71	11548.3	364.127	10379.2	11424.4	364.473	13064.5	364.612	8749.22	35382.2	34287.8	19605	364.255	367.186	13978.7
Aldehyde,Ketones,Esters	Ketones	NSC250429	T3_positive	MW0123749	C20H28O6	-	317610	-		0.420475	-1.24991	0.0100425		19445.7	51667.3	45297.9	21612.5	14446.2	18222.7	14103.5	19031.9	11252.5	9444.3	9150.61	9599.05	9519.85		8176.43	9180.47	9067.36	595.258	8073.09	6983.44	9446.92	1768.58	8689.2	11852.9	8587.89	14580	9070.99	8615.53	8119.47	9340.53	888.743	9815.58	12499.9
Aldehyde,Ketones,Esters	Ketones	Xanthoxylin	T3_negative	MEDL02741	C10H12O4	HMDB0029645	66654	90-24-4		0.383815	-1.38152	0.079347		63473.3	134037	196715	19460.7	2234.36	9117.46	18075	8403.95	65890.9	262433	13008.4	28715.6	3587.92		24362	47927.2	59078.6	18996.1	635.096	4715.03	3737.07	15677.3	6415.15	4433.65	25953.9	17879.9	25192.8	16977.8	33469.8	127142	5756.14	1530.38	22998.1
Aldehyde,Ketones,Esters	Ketones	1-[5-Ethyl-2-hydroxy-4-[[6-methyl-6-(1H-tetrazol-5-YL)heptyl]oxy]phenyl]ethanone	T3_positive	MW0114417	C19H28N4O3	-	122023	117690-79-6		0.359551	-1.47573	4.23271e-06		19423.2	29718.6	27392	21146.5	20902.1	21337.8	20047.3	18672.8	16972.5	21708.3	13517.7	10092.6	11569.9		6983.62	9651.22	9078.92	9645.04	8736.12	10095.6	9892.77	4860.33	3774.25	6737.9	7267.69	3408.89	5511.39	6752.89	6341.48	5705.67	6058.79	6636.12	5549.99
Aldehyde,Ketones,Esters	Ketones	3',4'-Dimethoxyacetophenone	T3_positive	MW0112702	C10H12O3	HMDB0301758	14328	1131-62-0		0.338242	-1.56387	0.0447048		82555.7	172454	233623	22687.2	3466.71	19624.2	53930.9	10617.8	96048.2	299256	15597.9	59147.5	4214.81		27923.8	47604.5	132829	12675.5	9270.3	17291.1	9240.57	15232.7	6913.25	8997.5	35928	24955.9	41141.5	7695.37	37988.5	60420.8	5605.85	586.157	28250.8
Alkaloids	Alkaloids	Syrosingopine	T3_negative	MW0157322	C35H42N2O11	-	6769	84-36-6		1.63226	0.706868	0.0131417		1799.94	1753.57	1540.71	898.546	1253.45	2780.32	1425.32	2376.8	3905.64	511.745	2513.07	1877.73	762.366		2937.96	5386.04	2998.56	2385.6	515.82	3382.01	1240.45	2806.61	5141.36	3600.92	1368.48	494.456	2811.66	3078.65	5869.38	1118.62	5408.48	2010.5	3265.72
Alkaloids	Alkaloids	Caracurine V	T3_negative	MW0147078	C38H40N4O2	-	168927	630-87-5		1.48544	0.570892	0.15574		7645.72	3114.23	2949.58	5133.37	4086.41	2955.22	1868.22	16805.7	2560.41	27647.4	11930	5091.94	7606.14		11357.3	1203.49	7837.85	499.557	17738.2	11818.3	6972.09	50902.9	11822.1	17132.1	618.864	8099.23	5267.23	13615.3	4312.35	2300.55	19134.8	2512.45	22643.3
Alkaloids	Alkaloids	12-Hydroxydihydrochelirubine	T3_negative	MW0141339	C21H17NO6	-	440588	131984-77-5		1.40568	0.491265	0.0825		6638.67	8231.19	17141	1945.29	2456.43	2643.51	4392.98	9266.96	11310.7	7324.01	4141.48	6999.82	3810.69		9331.83	7993.04	11763.1	16912.4	3203.89	8056.42	25825.2	7696.6	6828.24	7422.74	10207.3	7312.85	4594.02	5641.59	17903.3	13033.2	4533.07	5395.86	3650.06
Alkaloids	Alkaloids	Usambarensine	T3_negative	MW0000475	C29H28N4	-	5281413	36150-14-8		1.19996	0.26298	0.239056		2994.21	1412.34	1774.05	3543.85	7608.54	2526.38	2179.16	3469.49	4547.91	3696.37	2039.84	1965.95	1166.58		3592.91	4393.92	2657.79	1151.43	11664.8	7568.87	7830.5	3585.37	2077.94	2898.09	1769.69	3578.31	1793.18	1433.75	2569.77	3751.97	2128.3	916.845	2901.9
Alkaloids	Alkaloids	7-Ethyl-10-(4-N-aminopentanoic acid)-1-piperidino)carbonyloxycamptothecin	T3_negative	MW0000104	C33H38N4O8	HMDB0060661	10077584	181467-56-1		1.18492	0.244785	0.214896		5712.19	6174.49	7104.37	3912.28	3025.31	6084.43	4505.72	4072.25	14863.2	1357.84	10316.5	4309.55	2820.43		6768.47	6819.07	6337.08	6367.16	3479.9	5707.76	2477.33	7617.42	8618.57	9428.54	4292.27	3359.61	4112.46	7200.5	15025.7	3275.63	11815.2	8727.25	7171.03
Alkaloids	Alkaloids	7-Chloro-6-demethylcepharadione B	T3_negative	MW0000102	C18H12ClNO4	HMDB0039757	131752718	-		1.08134	0.112826	0.300588		4028.92	3573.72	2227.69	6208.88	6231.26	3411.61	5232.93	4799.05	4566.8	3499.58	3939.37	2279.35	2376.74		4356.64	3828.44	5762.53	2898.84	6237.23	5881.59	3611.36	3916.03	2874.06	5569.72	2308.55	3958.1	2479.75	3637.44	10536.1	4930.44	4383.74	3311.58	2294.11
Alkaloids	Alkaloids	Solasodine	T3_positive	MW0169863	C27H43NO2	HMDB0035282	442985	126-17-0		1.0773	0.107414	0.368831		2950.81	2656.01	2175.61	2607.54	1941.06	5337.1	2009.62	3776.74	8578.17	1433.11	2823.81	1363.25	707.754		3178.9	3101.83	6308.3	2085.01	3174.86	3249.86	3767.58	1964.19	2352.68	3070.6	4314.44	2026.44	3719.34	2991.02	3507.35	2544.24	3713.12	3513.81	1815.46
Alkaloids	Alkaloids	Hirsuteine	T3_positive	MW0000081	C22H26N2O3	-	3037151	35467-43-7		1.01273	0.0182529	0.398262		6749.31	6385.65	5846.65	6006.43	6093.84	6194.08	8513.31	7204.61	6980.93	8714.87	6023.96	6931.61	6095.81		6835.25	6165.22	6916.93	5885.96	7409.97	6438.38	6599.76	6556.64	6695.42	5997.24	6775.31	7205.99	6781.82	6204	7347.02	6637.83	7536.58	6864.31	9016.06
Alkaloids	Alkaloids	Albomaculine	T3_positive	MW0144861	C19H23NO5	-	441583	668-63-3		0.971379	-0.0418942	0.367205		2839.8	2329.09	2709.94	3565.51	1331.14	2240.3	2846.05	3328.19	3019.97	3599.24	2624.52	3017.79	3465.84		2758.52	2435.25	3021.97	2136.82	4250.63	2321.27	2937.04	2915.71	2795.43	3524.67	2501.61	1381.52	3171.86	2652.91	2903.91	2648.24	2700.91	3050.63	2302.95
Alkaloids	Alkaloids	Cinchonan-3,9-diol, 6'-methoxy-, (8alpha,9R)-	T3_positive	MW0000003	C20H24N2O3	HMDB0001091	157225	78549-61-8		0.952183	-0.0706894	0.30988		8045.18	8963.33	10741.1	8983.22	4010.17	7849.82	9485.81	8595.32	9626.81	9508.2	7395.52	6733.06	4649.81		7660.48	6515.8	7641.77	7766.97	600.906	8329.54	8482.48	8929.53	9917.59	8158.19	9179.87	7346.39	8725.08	8674.64	5232.33	7098.95	7872.9	9086.48	8329.29
Alkaloids	Alkaloids	Psychotrin	T3_negative	MW0000410	C28H36N2O4	-	3496498	-		0.934103	-0.0983462	0.119763		57333.5	47880.5	47684.4	67993.4	58821.4	49490.9	45963.2	62582.3	62010.2	78237.5	59612.3	56411.8	51314		53555.4	59061.3	54486.8	55582.2	46211.4	37936.5	57210	54331.8	50168.6	56517.7	60074.4	57005.1	61156.2	53022.3	49773.4	59272.3	48586.8	54488.9	49111.8
Alkaloids	Alkaloids	Ergosine	T3_positive	MW0000250	C30H37N5O5	-	105137	561-94-4		0.932467	-0.100875	0.312945		50035.8	59753.4	75620.4	35773.2	28242.2	57331.5	40103.9	55609.3	80476.4	38135.3	39153.2	55280.3	34950.3		46656.7	28207.9	56758.1	22911.1	24284.1	54842.9	23625.9	23230.2	47457.8	32764.8	62650.2	42204.6	75665.6	38352	101942	52009.6	55265.3	42187.7	55461.4
Alkaloids	Alkaloids	Dihydro-alpha-ergocryptine mesylate	T3_negative	MW0148490	C33H47N5O8S	-	159729	14271-05-7 | 29261-93-6		0.905371	-0.143418	0.422834		5697.24	1221.84	11279.1	2108.25	3606.02	2940.81	4714.97	1277.07	12190.9	6388.26	1354.62	9603.74	11681.3		5158.11	3989.19	1946.49	660.561	45731.5	1798.87	927.062	4464.24	5465.88	2684.08	2928.45	2337.83	3584.25	315.71	1716.49	3156.34	535.97	8729.37	1873.82
Alkaloids	Alkaloids	Tubulosine	T3_positive	MW0158324	C29H37N3O3	-	72341	2632-29-3		0.90398	-0.145637	0.0932497		33450.8	37105	39692.4	40289.8	33851.1	37953.3	36518.4	34662.6	35821.4	13411.5	29732.1	29881.9	32489.5		30238.8	33071.7	33494.4	27132.3	33534.1	33066.7	31954.2	32411.5	14186.3	28713.3	28704.9	30630.2	28232.5	33818.1	28565.3	34031.2	30172.9	30245.3	32333.7
Alkaloids	Alkaloids	6-Deoxyfagomine	T3_positive	MEDL02681	C6H13NO2	HMDB0036382	57449463	197449-09-5		0.902614	-0.147819	0.15163		201214	203327	194900	265609	150169	174413	163478	149205	284012	256084	154558	187016	231796		181618	171776	257575	203947	130546	293159	165112	144593	149995	260048	151872	197285	243896	187764	106060	122896	167932	196946	117732
Alkaloids	Alkaloids	Strictosidine	T3_negative	MW0063689	C27H34N2O9	-	161336	20824-29-7		0.884501	-0.177064	0.0992866		1859.87	2438.86	1074.67	1579.47	2123.46	1863.36	1697.2	1632.29	1330.91	1697.13	1942.9	2064.97	2873.22		1645.06	1381.74	1899.34	2245.44	1771.11	1348.36	1894.05	1419.78	1965.74	1456.94	1198.62	2094.45	1566.06	1399.34	1537.88	1366.62	1104.52	1784.7	2176.37
Alkaloids	Alkaloids	Nornicotine	T3_positive	MEDL02208	C9H12N2	HMDB0001126	412	494-97-3		0.877542	-0.188459	0.000413741		48143.5	49782.2	52794.7	48288.6	52539.1	47932.6	48581.6	51936.3	44645.2	45409.4	44979.7	42963.2	47869.7		42248	44086.2	50618.3	37226.8	44765.7	44303.2	44442.6	45934.9	35948.6	45687.2	43001.6	44378	38838.2	42163.5	44407.7	43746.8	42472.1	43129.7	25312.5
Alkaloids	Alkaloids	alpha-Ergocryptine	T3_positive	MW0000124	C32H41N5O5	-	134551	511-09-1		0.822101	-0.282612	0.00275211		129397	154932	152624	116028	125319	124139	117292	144093	121976	107622	126944	126874	134923		106378	111354	87557.5	76348.5	72824.3	87301.4	100249	93571	89590.7	92203.7	116320	114331	111221	87939.4	184345	150260	124314	101683	113384
Alkaloids	Alkaloids	Ochrolifuanine A	T3_negative	MW0000382	C29H34N4	-	215338	35527-46-9		0.73392	-0.446306	0.00234297		4798.64	5523.4	5960.27	5849.23	4618.23	3967.83	4100.01	5938.67	3604.44	3921.08	4594.99	5773.78	3731.75		3521.82	5095.56	4128.01	4815.74	2412.33	3600.43	4613.82	4763.87	1240.95	3432.48	1098.94	3206.76	5156.4	1368.76	3485.26	4660.71	2965.7	4505.94	2841.05
Alkaloids	Alkaloids	Isorescinnamine, dihydro-	T3_positive	MW0148485	C35H44N2O9	-	232430	6335-49-5		0.523646	-0.933337	0.00502042		28068.5	50816.3	52586.2	36253.7	33251.1	31047.8	36163.5	30503.8	13731	15229.6	16255.8	10171.8	10811.6		14698	9183.83	11498.5	11634.3	14906.3	14579.9	14175	13265.2	15098.3	16999.6	17296.3	20318.5	12560.5	13901.3	6860.67	24614.9	14810.8	18334.2	14525
Alkaloids	Alkaloids	Isoandrocymbine	T3_negative	MW0151783	C21H25NO5	-	46173814	-		0.452895	-1.14275	0.0392696		21274.1	22539	6503.98	6210.94	16227.4	19976.8	22556.9	82866.1	24796.1	21770.1	13419.7	6404.69	12018		9634.96	18089.4	20261.7	12472.5	8257.95	953.642	13615.8	7545.46	2464.92	6345.77	9630.26	7922.2	5748.67	8676.31	10365.1	7549.98	10363.3	8841.5	14324.6
Alkaloids	Isoquinoline alkaloids	Codeine-6-glucuronide	T3_negative	MW0000187	C24H29NO9	HMDB0060464	5489029	20736-11-2		1.85974	0.8951	0.0188393		2636.82	583.722	6382.63	2624.13	1249.18	652.971	1848.93	1012.17	5395.11	785.139	2988.23	4166.88	3952.75		4903.8	2818.91	5172.27	16745.3	4791.49	1612.45	8912.42	4092.46	1543.07	4161.94	9288.92	3741.69	3337.87	4028.2	6079.7	5097.14	2032.23	1945.91	2866.35
Alkaloids	Isoquinoline alkaloids	(4R,7S,7aR,12bS)-3-methyl-2,4,4a,7,7a,13-hexahydro-1H-4,12-methanobenzofuro[3,2-e]isoquinoline-7,9-diol	T3_positive	MW0000338	C17H19NO3	HMDB0014440	9795834	-		1.09186	0.126787	0.398867		72086.4	35491.2	101584	14622.5	35900.3	75503.1	37546.6	52846.6	166772	67142	26024.1	241616	9988.56		78708.2	140074	85858.5	166076	53431.2	5633	228446	33254.6	9970.43	5241.86	49709.8	57771.8	23751.5	74548.9	134884	205759	37360.7	42680	62296.6
Alkaloids	Isoquinoline alkaloids	Hydromorphone	T3_positive	MW0000291	C17H19NO3	HMDB0014472	5284570	466-99-9		1.05814	0.0815313	0.109385		5068.2	5343.34	5519.16	5258.11	5679.96	5467.6	2918.19	5459.76	4672.12	5224.04	4964.18	4778.27	5533.69		5362.87	5251.43	5858.76	5431.71	5643.58	5286.86	5245.16	5306.58	4484.07	5776.57	4851.18	5574.55	5591.24	5081.5	5481.56	5396.35	5600.24	5414	5256.31
Amino acid and Its metabolites	Amino acid derivatives	Phenylacetylglutamine	T3_negative	MW0169647	C13H16N2O4	HMDB0006344	92258	28047-15-6		3.04873	1.60821	0.119538		80426.1	104398	91436.9	165115	127591	42835.1	99189.5	106172	59292.4	31064.5	42178.3	80019.1	15821.7		245197	55078.7	134576	58494.8	2.52353e+06	112244	181564	77419.1	152543	163615	226356	73596.7	47955.5	114144	85948.8	72605	159949	112740	61195.3
Amino acid and Its metabolites	Amino acid derivatives	L-Tyrosine methyl ester 4-sulfate	T3_negative	MEDN1200	C10H13NO6S	-	440256	-		3.04023	1.60418	0.120379		1030.19	1115.97	1210.97	875.824	415.938	342.213	1987.49	1463.74	428.159	2020.29	955.43	1205.98	340.31		3132.03	1092.57	1198.09	872.23	32055.4	1376.99	827.989	1051.56	1424.96	3918.77	685.383	859.15	1164.86	4761.09	1252.51	576.22	1806.92	1087.8	363.957
Amino acid and Its metabolites	Amino acid derivatives	4-Hydroxyhippuric acid	T3_positive	MW0005104	C9H9NO4	HMDB0013678	151012	2482-25-9		1.79136	0.841055	0.140872		5512.77	11753.5	1591.89	8171.86	2357.56	3204.52	2016.99	2043.21	9247.21	7775.63	3279.8	11720.4	2990.6		9875.35	2210.36	3751.19	2521.44	67291	6169.13	6823.18	3218.36	32732.6	4561.15	12922.3	10504.9	2411.88	4095.31	6163.06	3083.66	4416.62	2840.55	2039.54
Amino acid and Its metabolites	Amino acid derivatives	beta-Alanyl-L-lysine	T3_negative	MW0106028	C9H19N3O3	HMDB0060442	440638	-		1.29642	0.374529	0.159556		7017.8	5506.26	12814.6	6068.42	4177.9	12336.9	2792.86	7012.69	5003.39	4575.31	10401.5	6099.44	7424.3		9097.99	5647.09	32664.7	3000.73	3146.22	24192.1	7897.57	12379.7	5313.15	4455.34	1129.93	11810.1	6853.39	6764.21	7279.2	5697.43	10145.4	7683.32	7704.3
Amino acid and Its metabolites	Amino acid derivatives	Isonicotinylglycine	T3_negative	MW0107580	C8H8N2O3	HMDB0041912	160607	2015-20-5		1.24188	0.31253	0.209404		388607	186172	278860	227632	224462	505891	1.30799e+06	412684	215605	405656	259383	373587	265360		482605	390270	308433	376542	419319	369569	23791.6	1.36731e+06	1.03937e+06	362864	345563	704360	479104	683990	365921	529669	367583	325042	228182
Amino acid and Its metabolites	Amino acid derivatives	N-Oleoyl-L-Serine	T3_positive	MW0168303	C21H39NO4	HMDB0242185	44190514	-		1.24074	0.311206	0.141098		37495.8	22698.5	46309.9	31924.1	22952.3	71776.1	13489.8	30483.7	41841.6	19022.9	46535.3	64732.4	38182.5		46522.7	31122.8	62540.6	28698.6	33689.5	137532	18950.5	68836.2	39285.1	34268.9	23882.7	39099.6	56899.6	33407.7	48172.2	24417.3	66772.4	51836.9	37995.6
Amino acid and Its metabolites	Amino acid derivatives	Amastatin	T3_negative	MW0105602	C21H38N4O8	-	439518	67655-94-1		1.22953	0.298108	0.16331		8342.88	11041.1	2309.51	10255.9	8805.2	3464.12	4576.29	10877.6	5017.99	6727.13	14938	12380.5	9721.24		10257.8	3467.99	2073.91	10845.7	5035.52	8644.68	10904.2	12147.2	7273.03	12264.3	9023.66	6182.67	3784.74	3375.37	13238.6	13739.2	25343.3	24986.2	12310.8
Amino acid and Its metabolites	Amino acid derivatives	Acetylglycine	T3_negative	MW0105421	C4H7NO3	HMDB0000532	10972	543-24-8		1.15626	0.20947	0.00555276		168116	148466	156130	141326	123859	192611	152423	177408	151133	213011	185244	199150	176628		194386	185869	163139	208265	170760	183825	164462	198653	203393	161246	232478	214332	172362	207287	189450	188618	192185	225124	237498
Amino acid and Its metabolites	Amino acid derivatives	D-Kynurenine	T3_positive	MW0169366	C10H12N2O3	HMDB0250769	846	-		1.13762	0.186019	0.230106		15671.8	11987.8	13921.2	15376.3	13776.2	14798.2	30652.4	11958.8	14616.4	15670.5	16118.6	12357.7	16827.1		17828.5	14368	15069.7	10263.1	52302.6	13109	14060.6	17725	13092.6	34380	7913.96	13211.3	18732.3	13464.1	10919.2	10169.3	22715	16191.8	23226
Amino acid and Its metabolites	Amino acid derivatives	1,3-Dimethyluric acid	T3_positive	MW0116672	C7H8N4O3	HMDB0001857	70346	944-73-0		1.12614	0.171389	0.124109		2333.27	2291.58	1974.48	2163.75	2312.35	2519.72	2349.06	2449.13	1652.77	3232.72	1942.94	2617.43	2493.37		2627.6	2640.86	1111.22	3092.94	2354.41	2999.62	2622.27	4177.94	4683.74	2625.71	2249.68	2188.24	2174.87	2301.6	2814.01	2754.8	711.061	2174.64	3619.14
Amino acid and Its metabolites	Amino acid derivatives	Se-methylselenocysteine	T3_negative	MW0109598	C4H9NO2Se	HMDB0004113	147004	26046-90-2		1.11788	0.16076	0.314297		10385.1	8661.44	25260.4	8450.92	6520.39	14434.5	8819.72	11586.5	8312.21	11835.5	5300.92	10167.6	5270.65		11609.2	7406.5	27895.7	4375.54	32582	17614.4	8129.16	11767.3	4689.63	4379.87	10467	9079.4	4117.4	17405.4	6229.48	19540.3	6830.06	5684.35	10772.6
Amino acid and Its metabolites	Amino acid derivatives	Dapt	T3_negative	MW0106796	C23H26F2N2O4	-	5311272	208255-80-5		1.0958	0.131986	0.400802		5877.46	3180.91	5725.01	5252.25	2324.22	3135.39	5303.2	25855.5	4489.91	6474.74	3792.44	1470.14	3525.78		6440.53	3998.54	6073.48	700.604	4552.71	6284.1	6133.66	5769.99	2291.52	8600.95	4756.37	4490.47	5879.6	1208.48	23083.3	13261.5	4050.79	6565.18	8228.28
Amino acid and Its metabolites	Amino acid derivatives	Pyroglutamic acid	T3_negative	MW0107948	C5H7NO3	HMDB0000267	7405	98-79-3		1.07913	0.109864	0.200603		58139.8	77628.7	61016.3	62067.9	36975.1	56557	74818.6	50449.6	48531.4	50643.6	61987.4	44118.6	72883.7		62740.2	87300.2	46701	48059.3	90175.3	54225	43638.2	49351.6	63678.5	63982.3	47278.9	69104.1	101462	62415.7	66230.3	60011.1	76185.1	54406.6	45118.3
Amino acid and Its metabolites	Amino acid derivatives	N-[(3S)-Tetrahydro-2-oxo-3-furanyl]hexadecanamide	T3_positive	MW0169545	C20H37NO3	-	11609787	87206-01-7		1.05843	0.0819215	0.259522		52082.1	48408.5	57744.8	57448.6	43631.5	51164.6	17133.7	59034.3	56441.4	56817.6	68678.8	51013.8	57467.3		55125.1	59004.8	59851.9	72280.7	52873	55836.9	70530.1	62087.4	62370.6	52136.6	62479.6	48689.1	56613.1	33377.9	52462.6	54253.3	53345.5	63366.8	20691.3
Amino acid and Its metabolites	Amino acid derivatives	N-Acetylhistidine	T3_negative	MW0108629	C8H11N3O3	HMDB0032055	75619	-		1.02548	0.0363029	0.416417		1533.29	1808.29	775.931	1765.67	1853.85	1935.24	1485.35	1303.1	550.932	2793.6	1437.16	1116.42	1573.97		1572.37	1606.39	1505.36	1550.47	1950.44	1890.39	1677.17	1414.49	752.31	1926.28	1426.08	1397.32	1386.42	1871.05	1698.96	1782.46	1310.61	1508.76	1647.62
Amino acid and Its metabolites	Amino acid derivatives	N-[(3S)-Tetrahydro-2-oxo-3-furanyl]octadecanamide	T3_positive	MW0169563	C22H41NO3	-	69757690	479050-96-9		1.01736	0.0248245	0.337079		35226.5	30006.3	37455	34904.5	34084.7	33120.2	36985.7	33785.6	33748.6	39084.5	43522.1	30222.2	35799.1		35837.9	34540.9	36451.6	38687.5	31875	38945	43159.9	37424.4	28592.6	41057.5	35004.5	32668.9	40197.7	32410.9	35658.4	37534.7	31664.2	38932.5	30276.5
Amino acid and Its metabolites	Amino acid derivatives	N-Undecanoylglycine	T3_positive	MW0108932	C13H25NO3	HMDB0013286	454092	-		1.01292	0.0185242	0.396317		11462.6	13022.1	12356.6	11866.1	11335	11898.7	10880.7	10910.8	11382.2	13118.3	11667.8	9678.53	9434.44		11610.7	12186.7	10942.5	12389.3	9379.51	10482	11362.6	13004.1	9654.94	10325.4	10181	12145.9	10842.5	11956.6	9124.09	13882.9	11781.9	17298.6	12052.3
Amino acid and Its metabolites	Amino acid derivatives	N-Methylisoleucine	T3_negative	MW0108838	C7H15NO2	-	560437	-		0.998857	-0.00165021	0.473951		809036	850246	824863	820751	817724	846408	829438	799810	799448	807825	825339	669712	816864		808111	809366	817499	836212	793195	811656	801408	815559	791991	800547	823432	800513	826629	798815	810567	815329	786120	821697	785459
Amino acid and Its metabolites	Amino acid derivatives	APGPR Enterostatin	T3_negative	MW0148930	C21H36N8O6	HMDB0006117	3082883	117830-79-2		0.987784	-0.0177321	0.478335		7984.54	7970.84	16236.5	3871.33	4400.8	2841.04	10405.1	7833.07	7619.59	4980.93	7552.62	7048.22	15054.5		7887.01	8189.71	21184	5021.88	2325.75	1508.5	1568.61	14688.5	10091.9	6846.86	11841.1	3274.57	4482.79	4194.86	6907.11	15489.4	4665.2	14267.8	5417.49
Amino acid and Its metabolites	Amino acid derivatives	N-Acetyl-L-glutamic acid	T3_negative	MW0108639	C7H11NO5	HMDB0001138	70914	1188-37-0		0.985862	-0.0205429	0.409255		6614.55	7930.62	5476.62	7387.04	6880.83	8667.41	5664.8	6425.44	5422.67	5977.15	7086.24	5455.68	7000.15		6521.03	6712.32	6130.38	7292.4	6470.26	6727.25	6688.76	6564.19	6410.06	3821.17	7370.7	6560.83	7093.15	7049.21	7049.18	6389.26	4007.12	8730.03	6312.32
Amino acid and Its metabolites	Amino acid derivatives	Ureidosuccinic acid	T3_positive	MEDN1306	C5H8N2O5	HMDB0000828	279	923-37-5		0.983119	-0.0245626	0.453832		42290	47918.1	33178.8	1996.52	45888.8	56902.8	12675.5	51287.4	50357.3	57274.3	49999.9	45666.1	54334.1		41576.1	37235.4	64704.3	28166.5	40759.2	45830.5	65584.3	45665.3	45063	49567.9	36838.9	44540.6	36092.2	46907.5	41840.9	47492.6	1779.19	26711.7	43589.3
Amino acid and Its metabolites	Amino acid derivatives	N-Acetylneuraminic Acid(SA)	T3_negative	MEDN0058	C11H19NO9	HMDB0000230	445063	131-48-6		0.972646	-0.0400126	0.360051		8418.62	8274.52	8442.54	9663.4	7579.2	11090.1	7910.94	9857.79	7459.79	6150.54	7322.33	8501.79	8770.45		8188.34	6702.43	7711.72	3177.35	6351.84	9672.06	7927.74	11302.3	8827.39	9994.38	12740.6	7163.92	8822.58	8656.81	6077.1	6473.05	9573.35	8882.77	7332.77
Amino acid and Its metabolites	Amino acid derivatives	Xanthurenic acid	T3_positive	MW0010676	C10H7NO4	HMDB0000881	5699	59-00-7		0.964903	-0.0515445	0.445947		23987.9	5047.6	11091.8	61833.8	54385.8	31483.7	10570.8	15839.1	12891.8	37682.7	16274.9	17030.8	13721.9		23146	18838.2	16955.9	20786.4	9981.52	20014.1	21255.5	16238.8	23116.9	18151.3	56159	23776.8	28133.9	26196.3	16776.9	19494.4	2090.65	52644.1	26016.8
Amino acid and Its metabolites	Amino acid derivatives	O-Acetyl-L-serine	T3_positive	MW0169585	C5H9NO4	HMDB0003011	99478	5147-00-2		0.964321	-0.0524147	0.184993		8289.93	9259.14	8162.88	7957.93	9388.94	7760.71	9084.16	8516.42	8193.4	7921.62	9054.14	6753.46	7426.4		7994.16	8655.69	6033.93	8350.67	8701.27	7104.45	9119.7	7597.04	7873.57	7705.12	8143.4	8608.8	9918.02	8925.08	7350.95	7836.17	6231.83	7752.14	7986.96
Amino acid and Its metabolites	Amino acid derivatives	Rigin	T3_negative	MW0156404	C18H32N8O6	HMDB0005771	127555	77727-17-4		0.960869	-0.0575886	0.448406		20888.8	10285.3	3678.56	6931.7	74202.4	26039	18844.7	21167.5	16713	20679.6	8609.34	23749.3	19765.5		20071.4	21217.6	55359.2	4665.17	507.76	27814.6	26507.5	47967.7	15993.5	13539.7	31026.6	12802	3709.38	15323.1	15930.7	18930.7	11242.2	17641.6	21106.5
Amino acid and Its metabolites	Amino acid derivatives	Methionine sulfoxide	T3_positive	MEDP0060	C5H11NO3S	HMDB0250776	847	-		0.957216	-0.0630834	0.23327		5396.88	5366.81	5611.52	5142.02	5830.4	4305.38	5689.22	6636.94	6087.64	4053.63	4762.33	5650.91	5625.81		5165.98	5521.96	5419.06	4996.01	3705.71	3346.12	5953.62	5520.42	4165.92	6296.54	5850.98	6213.11	5714.82	5478.39	5591.87	4958.5	5686.12	5608.66	2959.9
Amino acid and Its metabolites	Amino acid derivatives	N,N'-Diacetyl-L-cystine	T3_negative	MW0108496	C10H16N2O6S2	-	6995101	5545-17-5		0.957081	-0.0632865	0.325455		699.836	807.211	681.013	750.75	848.311	527.421	544.552	966.318	510.299	594.545	534.265	832.981	800.362		669.8	978.034	480.267	611.436	1036.51	851.676	489.367	704.049	578.204	824.843	465.578	476.05	467.564	676.221	455.12	859.13	510.129	595.886	996.325
Amino acid and Its metabolites	Amino acid derivatives	DL-Lysine	T3_positive	MW0106516	C6H14N2O2	HMDB0142894	866	70-54-2 | 6899-06-5		0.953315	-0.068975	0.320215		2655.25	3079.76	2369.09	2931.64	3615.81	3477.55	1314.42	2583.95	2462.13	2251.14	2333.24	2948.03	2496.26		2531.29	3854.89	1713.5	1740.08	2051.47	1764.74	3265	3556.87	1882.23	3165.8	2446.41	1970.71	2180.24	2302.69	1794.74	2538.11	4189.16	3402.44	1744.18
Amino acid and Its metabolites	Amino acid derivatives	Proline betaine	T3_positive	MEDP1610	C7H13NO2	HMDB0004827	115244	471-87-4		0.948756	-0.0758917	0.459362		50577.6	2516.06	8698.1	98214.9	3806.12	46290.1	18189.9	3300.29	154078	8327.44	9557.9	184028	69924.3		47985.8	2949.69	29107.6	185029	11700.2	14557.1	3400.24	56539.6	9518.52	49613	52099.6	40806	4268.61	9453.84	15976.6	6654.19	287375	57680.9	27014.2
Amino acid and Its metabolites	Amino acid derivatives	1,7-Dimethyluric acid	T3_negative	MW0116742	C7H8N4O3	HMDB0011103	91611	33868-03-0		0.918021	-0.123401	0.37297		31435.5	7413.19	37638.5	42450.2	51776.7	35847	21419.6	79570.3	30038.4	27814.8	2780.68	8454.07	32022.1		28858.4	15723.4	29496.5	2003.76	32641.4	48983.6	3851.67	21327.4	39640.2	2780.58	71809.3	6362.37	40997.9	23892	27672.6	69480.8	39451.9	10565.5	32770.6
Amino acid and Its metabolites	Amino acid derivatives	L-Asparagine, N-[2-(acetylamino)-2-deoxy-beta-D-glucopyranosyl]-	T3_negative	MW0194316	C12H21N3O8	HMDB0000489	91746260	-		0.892783	-0.163618	0.121357		13814.9	12758.8	17461.8	13410.8	14958.2	12116.6	18129.4	12993.9	14970.9	9777.86	12671.2	15231.9	11297.8		12333.7	13254.5	9963.48	12863.6	11558.4	5803.26	26635.2	10066.7	17494.7	11513.4	8950.04	12804.6	10469.3	12129.1	11882.5	12875.1	8894.36	10853.8	13995
Amino acid and Its metabolites	Amino acid derivatives	1-Methyluric acid	T3_negative	MW0012857	C6H6N4O3	HMDB0003099	69726	708-79-2		0.883093	-0.179363	0.34457		12338.5	2831.19	8554.09	17772.8	26189.2	6792.08	4777.17	27661.1	11301.9	7036.44	1669.33	9956.25	23520.5		10896	4732.65	9762.4	1114.08	36292.4	10149.8	1728.22	7795.67	18880.1	2843.3	23689.2	2130.85	6888.76	3947.65	8536.45	30624.2	13769.4	5396.81	7846.82
Amino acid and Its metabolites	Amino acid derivatives	Ramiprilat	T3_positive	MW0109526	C21H28N2O5	HMDB0060579	5464096	-		0.869228	-0.202193	0.17533		9661.72	11816.9	12964.2	6859.34	11175.7	11033.9	6110.44	11281.6	12173.8	16205.2	5982.4	5375.69	4961.55		8398.24	9334.9	12705.1	7834.5	10753.7	9945.04	7854.54	8518.06	5217.57	6488.98	4177.03	5108.98	10701.6	3879.6	15278.2	12372.4	11680.6	3757.24	5560.39
Amino acid and Its metabolites	Amino acid derivatives	Theonylleucine	T3_positive	MEDP1589	C10H20N2O4	HMDB0029065	7021827	50299-12-2		0.860574	-0.216628	0.0804354		118790	75535.2	99407.9	112582	123168	130618	97479.9	119189	128608	103068	143506	121252	171071		102228	136274	62657.7	2554.5	64314.1	113428	94163.9	90072.5	87057	101560	109504	86662.2	132350	163298	159623	120711	74713.3	104542	136618
Amino acid and Its metabolites	Amino acid derivatives	1,3,7-Trimethyluric acid	T3_negative	MEDN0345	C8H10N4O3	HMDB0002123	79437	5415-44-1		0.833758	-0.2623	0.222299		3044.94	1515.14	3338.25	2563.59	4238.77	3264.3	1963.6	7042.16	1982.75	3731.93	1965.76	1336.18	3596.84		2538.74	1830.15	1268.05	1288.13	458.555	1934.33	1595.99	3652.66	1237.66	1484.26	6616.71	574.65	3595.93	1843.6	6008.76	6703.65	2570.79	1209.84	1823.66
Amino acid and Its metabolites	Amino acid derivatives	N-omega-Propyl-L-arginine	T3_negative	MW0108961	C9H20N4O2	-	447180	137361-05-8		0.82068	-0.285108	0.165907		9398.21	12897.7	5729.8	2225.56	9246.21	18497.4	6593.1	16833.7	10943.4	8697.02	13090.5	852.294	7171.82		7712.93	8054.26	10238.4	3969.16	4874.2	7773.51	7363.1	13276.8	5396.68	3120.52	6908.54	9319.71	3695.38	11078.6	8481.55	7133.72	8671.24	10119.6	9357.65
Amino acid and Its metabolites	Amino acid derivatives	Benazepril	T3_positive	MW0106005	C24H28N2O5	HMDB0014682	5362124	86541-75-5		0.819906	-0.286469	0.00425285		4.31902e+06	6.18793e+06	5.46209e+06	4.81663e+06	4.35494e+06	4.15735e+06	4.05476e+06	4.33623e+06	3.64754e+06	4.27585e+06	3.55938e+06	3.60453e+06	3.37095e+06		3.54119e+06	3.37896e+06	3.40266e+06	3.41451e+06	2.73234e+06	3.63727e+06	3.58392e+06	3.33911e+06	3.53759e+06	3.66179e+06	3.73973e+06	4.10646e+06	3.70362e+06	3.7239e+06	2.93253e+06	3.78724e+06	3.44888e+06	3.48674e+06	4.12411e+06
Amino acid and Its metabolites	Amino acid derivatives	5-Methoxytryptophan	T3_negative	MEDP1505	C12H14N2O3	HMDB0002339	151018	2504-22-5		0.774938	-0.367847	0.201741		12577.4	8100	3976.62	19123.3	23379.2	10787	9983.41	14452.8	10471.5	17696.2	16405.8	6544.26	10008.3		9746.68	3093.07	8114.97	4097.85	56400.9	17456.7	3667.96	10280.7	4027.19	5204.3	7723.54	4581.81	4461.01	4339.84	10191.9	2950.53	14189.4	8496.13	6162.29
Amino acid and Its metabolites	Amino acid derivatives	Melphalan	T3_negative	MW0108132	C13H18Cl2N2O2	HMDB0015176	460612	148-82-3		0.773163	-0.371155	0.247527		5195.17	3775.17	8698.18	1934.43	14102.2	2315.6	6662.78	667.791	5264.37	4826.26	3379.78	7863.96	2851.52		4016.71	3899	2788.25	663.858	472.961	2386.07	25047.5	1614.77	4328.15	1811.33	1672.73	1349.27	2521.83	8242.68	6681.35	2829.05	377.988	3085.73	2528.25
Amino acid and Its metabolites	Amino acid derivatives	N-(2-Hydroxyethyl)-N-carboxymethylnitrosamine	T3_negative	MW0108863	C4H8N2O4	-	54584	80556-89-4		0.72739	-0.459198	0.0274597		4137.25	5306.86	5351.57	1968.52	4532.08	6038.48	1790.35	2870.96	5393.77	3813.49	2108.23	4894.62	5578.05		3009.4	2414.57	5972.81	3046.15	4179.27	3195.05	1775.19	2910.08	4141.99	3514.52	2818.33	3237.62	669.576	5350.51	1033.66	1364.09	2592.74	2362.85	3590.1
Amino acid and Its metabolites	Amino acid derivatives	N,N-dihydroxy-L-isoleucine	T3_positive	MW0154116	C6H13NO4	-	49852350	-		0.67252	-0.572351	0.000245326		155150	222953	202806	189178	153323	151091	170728	149724	128001	156586	117956	114618	104838		104342	112206	110543	112404	70490.2	109170	109141	105368	114628	103411	100377	104898	104127	102843	102973	107412	98063.3	94636.8	115457
Amino acid and Its metabolites	Amino acids	Hydroxyisocaproic acid	T3_negative	MW0053985	C6H12O3	HMDB0000746	83697	13748-90-8		1.2139	0.279654	0.134096		10009.1	5408.79	17554.1	6850.05	13755.7	7039.57	9916.26	6157.07	13560.4	14595.5	9817.03	6907.98	8546.21		12150	5595.49	24630.6	5043.87	9158.26	25380.9	14539.5	7084.28	22724.4	14886.3	8226.24	16635.2	7649.92	8609.98	10925.7	10244.7	9486.32	11849.8	6029.11
Amino acid and Its metabolites	Amino acids	L-Kynurenine	T3_positive	MW0114745	C10H12N2O3	HMDB0000684	161166	2922-83-0		1.2038	0.267594	0.215336		1239.98	677.523	1467.13	711.74	459.136	1399.49	2983.78	722.37	1227.89	1313.96	1299.79	1132.81	1484.19		1492.69	791.82	1509.75	647.309	4992.68	1441.74	1069.08	1510.04	906.178	3015.31	611.074	1169.95	1924.65	954.495	625.618	635.086	1368.08	1450.35	2245.23
Amino acid and Its metabolites	Amino acids	D-Homocysteine	T3_positive	ZINC895703	C4H9NO2S	HMDB0000742	134603	6027-14-1 | 454-28-4		1.11169	0.152749	0.105879		36037.4	35174.7	33542.7	24079.9	38911.3	44196.1	34585.4	27624.7	40729	38661.1	40233.2	38312.2	36398.8		40062.3	44712.2	43288.9	44236.4	35610.1	44406.3	43906.2	43949.3	48040.3	35743.9	45344.1	44971.8	7502.46	45108.1	39411	40210.3	59321.2	17683.6	37674.5
Amino acid and Its metabolites	Amino acids	Phenylalanine	T3_negative	MW0169653	C9H11NO2	HMDB0000159	6140	63-91-2		1.10639	0.145857	0.271322		3175.19	1843.91	2852.05	3211.61	3209.79	2900.26	5971.98	2262.97	3150.76	3549.32	3020.91	2543.73	3584.94		3512.99	2663.96	3318.53	1660.17	10093.9	3220.21	3219.15	3647.4	3051.2	6433.42	1906.12	3072.42	4118.38	2087.62	2431.59	1982.44	3082.45	3312.19	3932.64
Amino acid and Its metabolites	Amino acids	4-Chloro-L-phenylalanine	T3_positive	MW0109045	C9H10ClNO2	HMDB0244605	736190	-		1.06881	0.0960109	0.145308		82787.4	87814.9	91734.1	93288.3	87765.6	91307.9	87056.5	91311.8	88412.2	88448.1	30565.6	68129.1	87615.1		88484.4	87811.7	86534.1	84489.6	89575.9	84402.2	88819	85431.7	88816.8	93380.8	89566.2	91125.8	91370	87624.3	89837.7	87903.2	91899.8	90116.5	84013.5
Amino acid and Its metabolites	Amino acids	D-Pyroglutamic acid	T3_positive	MW0106559	C5H7NO3	HMDB0000805	439685	4042-36-8		1.06167	0.0863336	0.322552		7750.12	9358.24	11610.9	7413.69	2602.59	8953.44	9212.62	8474.35	6249.56	6656.06	9251.82	4241.59	8976.67		8228.06	15625.3	7400.35	6324.28	12409.5	4686.98	1549.99	5485.2	7939.38	6879.63	8228.43	9853.27	11246	7807.64	10164.6	7363.69	8973.81	9675.14	6491.92
Amino acid and Its metabolites	Amino acids	L-Valine	T3_positive	MW0010027	C5H11NO2	HMDB0000883	6287	72-18-4		1.03729	0.052822	0.272475		257561	344052	245939	282899	211595	211880	233585	283784	252730	241985	235199	308099	238987		267166	230408	204826	290658	219535	275462	355919	348505	281932	292245	265962	306997	211412	309085	226181	242579	257912	271231	218141
Amino acid and Its metabolites	Amino acids	L-Proline	T3_positive	MW0169367	C5H9NO2	HMDB0000162	145742	147-85-3		1.03073	0.0436621	0.365631		108620	105041	62316.1	106796	143813	117342	110527	100445	95596.8	104577	91006	131338	134642		111958	114524	147321	69948.8	109402	172934	139497	89696	160036	110893	78825.5	93644.7	73947.7	138029	102397	81190.4	127612	123419	81921.3
Amino acid and Its metabolites	Amino acids	L-Phenylalanine	T3_positive	MW0109196	C9H11NO2	HMDB0000159	6140	63-91-2		1.02607	0.0371238	0.342663		18722.3	17152.9	14463.5	23158.3	15151.7	16361.5	18882.3	18223.5	20067.3	22045.5	19129.6	18375.7	21656.4		19210.3	16052.4	18660.5	14673.4	30748.7	15640.1	17699.2	18444.2	17435.7	23543.8	23458.8	16857.1	20243.2	19384.9	17888.3	16400.2	19780.6	21831.1	17044.2
Amino acid and Its metabolites	Amino acids	Glutamine	T3_negative	MW0106988	C5H10N2O3	HMDB0000641	5961	56-85-9		1.00607	0.00873312	0.458077		52425.8	60575.6	47371.2	59193.9	49536.2	67229.2	44856.3	61966.9	44585.8	47925.5	50430.6	42805.8	52632.5		52744.1	46933	47490.2	45541.9	43357.6	53599	51310.3	62400.1	58385.2	60043.8	59418.9	42125.8	52309.7	63916.6	50756.5	39892.8	56445.3	68649.6	46817.7
Amino acid and Its metabolites	Amino acids	D-phenylalanine	T3_positive	FDATN01519	C9H11NO2	-	71567	673-06-3		1.00127	0.00182456	0.49205		430536	392416	344834	530878	360451	371180	443077	418630	456927	480495	431638	431568	504337		431081	378104	401146	314614	712868	352340	431435	428643	392962	543416	506551	387750	462778	425529	394591	342093	432780	479771	372083
Amino acid and Its metabolites	Amino acids	Mimosine	T3_negative	MW0107785	C8H10N2O4	HMDB0015188	3862	2116-55-4 | 10182-82-8 | 27678-82-6		0.991815	-0.0118573	0.45202		5097.08	4961.82	4462.77	4284.52	4262.34	5700	4422.29	5845.39	5024.92	5220.55	6386.07	5515.89	5078.39		5055.36	4981.1	6667.61	2920.91	1632.87	4592.48	5009.48	5562.16	4462.43	5826.43	5865.09	5010.84	4846.49	5182.87	6227.18	4969.85	5906.89	6160.12	5171.65
Amino acid and Its metabolites	Amino acids	Arginine	T3_positive	MW0105709	C6H14N4O2	HMDB0000517	6322	74-79-3		0.983492	-0.0240146	0.455109		32549.7	34738.5	17341.2	40656.7	22247.9	19981.9	11260.3	52989.1	55804.4	44062.5	30471.3	31909.1	29133.3		32012.4	32399.7	22212.5	56559.1	36929.1	26893.2	31141.3	45703.4	36680	23264.6	49675.2	24403.5	25896.9	37648	30392.4	18720.9	29200	19094.7	29408.1
Amino acid and Its metabolites	Amino acids	L-Tyrosine	T3_negative	MEDN0006	C9H11NO3	HMDB0000158	6057	60-18-4		0.966422	-0.0492755	0.31812		66060	68509.8	58218	74205.4	60293.6	53065.1	52940.3	71637.5	66351.3	90655.3	45200.1	70473	81170.2		63841.8	72288.2	74691.8	70753.4	46433.6	56969.7	61952	62423.5	71429.4	62444.3	61842.6	54095.5	50321	87142.4	65860.6	52104.4	50307.6	86293.6	61798.2
Amino acid and Its metabolites	Amino acids	DL-Arginine	T3_positive	MW0107655	C6H14N4O2	HMDB0251511	232	-		0.946132	-0.0798872	0.366521		4040.92	4649.13	2701.33	5950.93	2805.73	2958.15	1511.75	4871.44	7538.14	5083.96	4000.65	3456.74	2963.15		3823.25	4146.12	2208.63	8969.47	3554.45	2876.56	3234.54	4633.46	5352.01	3184.97	6105.98	2661.17	2538.58	3666.61	4405.71	1853.05	2507.25	4671.09	2248.78
Amino acid and Its metabolites	Amino acids	Taurine	T3_positive	MW0109791	C2H7NO3S	HMDB0000251	1123	107-35-7		0.940188	-0.0889783	0.0465721		106934	108058	108815	122362	109012	102379	112331	97585.4	112838	100985	102736	101569	104539		100538	112216	90734.8	100340	88119	85624.2	105826	108675	90340.2	108179	97270.6	109479	106894	106158	120260	108231	105776	103020	62546.6
Amino acid and Its metabolites	Amino acids	D-Glutamic acid	T3_positive	MW0106392	C5H9NO4	HMDB0003339	23327	6893-26-1		0.932703	-0.100511	0.293801		30193.8	23897.6	22840.2	25674.9	25591.3	44514.6	32425.1	22305.6	26251	52832.7	20238.3	39339.6	26414.7		28161.9	26734.6	31429.5	28754	37094.7	21366.4	25576.1	24765.7	20061.8	14346.5	34469.6	51443.3	25046.6	22566.7	24878.8	24883	18238	47947.6	27310.6
Amino acid and Its metabolites	Amino acids	L-Saccharopine	T3_negative	MEDP0058	C11H20N2O6	HMDB0000279	160556	997-68-2		0.89518	-0.159751	0.299731		9798.44	11555.6	15883.7	7105.74	5082.9	15978.5	4383.68	11376.5	9512.85	8510.4	12879.7	9275.34	6036.54		8771.36	6529.56	10946.1	2261.41	3375.34	13873.1	1228.46	27426.2	5592.25	4778.23	818.486	10173	7054.2	4496.5	13493.1	7240.51	18049.9	7071.31	13477
Amino acid and Its metabolites	Amino acids	L-Isoleucine	T3_negative	MW0168405	C6H13NO2	HMDB0000172	73-32-5	-		0.886688	-0.173501	0.0549896		451366	453576	395299	576183	383270	449710	376664	427379	569587	545313	326060	441917	471434		400221	356754	557442	460771	353201	468893	387344	288714	372008	458731	362953	427689	581208	425198	320354	280292	367059	466583	268780
Amino acid and Its metabolites	Amino acids	L-Tryptophan	T3_negative	MW0193946	C11H12N2O2	HMDB0000929	6305	73-22-3		0.873329	-0.195402	0.0313301		928903	1.05041e+06	932788	875146	714253	745921	912018	800833	1.30921e+06	1.02969e+06	812491	944714	1.01935e+06		811238	935883	1.07291e+06	722945	445560	697125	591016	907694	622712	988678	722146	922488	871714	897323	790014	878410	989305	752819	793549
Amino acid and Its metabolites	Amino acids	L-Carnitine	T3_positive	MW0169387	C7H15NO3	HMDB0000062	10917	541-15-1		0.854709	-0.226495	0.0950035		191342	192392	175536	152177	158567	220319	187536	162512	138594	369456	166748	188350	183916		163542	156771	126024	184939	68117.5	117327	202128	241830	230788	221908	153187	164609	172094	179920	176089	187943	103865	136961	119249
Amino acid and Its metabolites	Amino acids	L-Leucine	T3_positive	MW0107786	C6H13NO2	HMDB0000687	6106	61-90-5		0.811657	-0.301058	0.0320506		7214.21	9161.62	6765.62	9405.27	5068.73	6131.21	5522.6	5321.11	9655.12	6778.78	7160.66	6476.99	9122.85		5855.47	6625.44	8465.86	8374.65	4404.19	6054.2	5265.99	5591.78	5571.12	7782.06	5719.18	7514.33	8849.2	6448.65	1561.58	4350.8	5177.13	6765.06	877.189
Amino acid and Its metabolites	Amino acids	L-Norleucine	T3_positive	MEDP0519	C6H13NO2	HMDB0001645	21236	327-57-1		0.799307	-0.323178	0.0987407		1861.37	1998.82	978.271	1909.28	1505	1149.4	975.216	2073.42	3016.53	3170.2	1076.18	2896.74	1587.34		1487.8	1071.98	2236.4	2849.77	507.81	1503.97	943.85	1216.42	750.302	1932.78	1518.72	1700.07	2463.04	2427.34	1361.97	675.248	1018.86	1001.61	1600.31
Amino acid and Its metabolites	Amino acids	Homocitrulline	T3_negative	MW0107875	C7H15N3O3	HMDB0000679	65072	1190-49-4		0.770266	-0.376571	0.262168		7294.48	1653.22	8874.23	703.805	4502.86	2743.07	27589.2	3715.29	18744.5	2976.12	2154.68	1083.9	12792.8		5618.69	4892.5	7840.67	653.046	8618	10398.6	2905.18	10781.7	8969.69	3139.78	3920.05	5091.36	3296.04	1016.54	11781.7	3269.59	6683.25	738.072	7140.63
Amino acid and Its metabolites	polypeptide	Physalin L	T3_negative	MW0061635	C28H32O10	HMDB0034341	71307570	113146-74-0		1.17834	0.236762	0.355875		6387.78	1311.53	15763	2183.14	7739.73	6915.29	9257.95	3028.6	12277.2	849.173	4223.27	9835.91	3268.54		7527	4340.65	6695.8	3890.13	2437.27	5709.55	53015.4	3311.12	4683.72	2715.32	4387.94	5642.62	3011.42	8826.7	10884.9	4149.27	2549.66	3473.56	5761.14
Amino acid and Its metabolites	polypeptide	L-a-Lysophosphatidylserine	T3_negative	MW0152097	C24H48NO9P	-	-	-		0.636303	-0.652213	0.0397934		3274.73	1386.13	4633.89	1666.16	6245.06	3860.11	2974.52	1558.78	2900.6	5226.78	2121.72	1205.33	5517.71		2083.72	3391.68	482.536	2061.75	722.303	640.25	2868.4	1305.57	1546.35	4671.69	2080	1126.53	1509.51	7254.01	2845.28	1856.37	973.574	1070.43	1100.79
Amino acid and Its metabolites	Small Peptide	Ile-Gln-Lys	T3_positive	MW0107436	C17H33N5O5	-	145456119	-		3.54892	1.82738	0.132979		821.791	579.256	781.852	477.383	167.049	420.665	438.045	418.3	424.089	1756	3375.08	502.216	521.553		2916.47	1350.01	993.899	406.821	3134.85	689.372	750.708	1132.82	3967.49	1904.28	33352.8	161.852	689.624	732.482	462.508	546.582	790.445	801.533	628.407
Amino acid and Its metabolites	Small Peptide	Lys-Trp	T3_negative	MW0108107	C17H24N4O3	HMDB0028962	4369395	50674-18-5		3.43221	1.77914	0.190421		3764.04	2433.23	1988.44	4707.28	6599.71	2361.37	2734.39	4366.46	3724.88	8423.26	4554.95	397.794	2876.75		12919	456.295	3722.82	232.192	185459	3794.49	2050.48	2979.77	5960.47	5336.21	2300.21	1920.81	3117.55	1561.02	2502.27	1019.17	6327.41	3220.81	580.341
Amino acid and Its metabolites	Small Peptide	Asn-Ala-Leu-Ala-His	T3_positive	MW0145662	C22H36N8O7	-	-	-		3.40539	1.76782	0.13167		911.95	544.112	605.527	392.763	440.624	379.21	220.488	240.714	293.269	1376.05	5017.79	446.172	986.686		3105.55	960.513	788.879	519.359	969.901	380.27	498.526	601.971	33703.9	851.478	9067.58	203.324	1014.01	802.673	370.181	2745.8	1337.22	770.908	313.394
Amino acid and Its metabolites	Small Peptide	Arg-Thr-Ala-Arg	T3_positive	MW0145509	C19H38N10O6	-	-	-		3.35901	1.74804	0.138953		1824.27	945.505	1462.14	743.194	1024.66	1160.42	750.682	662.9	874.171	2395.48	10659.8	860.12	352.118		6127.74	1686.51	2147.26	624.944	1932.12	841.318	1132.55	1422.65	67558.9	1569.94	20062.8	680.807	2063.29	1883.76	375.611	3206.82	445.92	1658.19	1006
Amino acid and Its metabolites	Small Peptide	Phe-Asn-Leu	T3_positive	MW0155109	C19H28N4O5	-	145457150	-		3.24332	1.69747	0.131404		604.667	373.018	706.302	321.148	787.721	238.362	127.929	224.966	344.181	1099.63	2444.57	308.325	279.856		1961.13	722.338	612.125	746.075	1840.59	495.353	560.187	537.645	3014.03	1199.5	21464.4	1237.06	552.158	357.654	276.882	394.673	600.017	507.038	182.544
Amino acid and Its metabolites	Small Peptide	Val-Ala-Phe-Asp	T3_negative	MW0158878	C21H30N4O7	-	-	-		3.22645	1.68995	0.160936		1310.67	3042.87	5191.35	551.979	570.043	279.594	1002.31	577.356	480.53	1903.03	875.11	708.284	545.602		4228.82	2451.79	761.654	1182.9	52324.9	1599.31	508.455	1562.65	831.5	1514.85	979.563	944.078	2406.38	1769.25	900.338	2127.86	927.448	2357.09	968.64
Amino acid and Its metabolites	Small Peptide	Phe-Tyr-Lys-Arg	T3_positive	MW0155388	C30H44N8O6	-	-	-		3.18372	1.67071	0.189319		1257.41	740.316	1839.55	282.176	1253.51	264.416	972.017	1711.39	2071.31	1785.68	2444.37	1041.44	682.794		4003.25	338.772	237.341	590.901	357.382	2193.18	1599.85	408.379	55444.5	278.008	1603.68	235.571	1131.39	434.773	294.244	2821.27	1676.79	1147.89	1264.57
Amino acid and Its metabolites	Small Peptide	Trp-Ser-Ala	T3_positive	MW0158236	C17H22N4O5	-	145458480	-		3.1671	1.66316	0.142249		627.656	477.679	462.422	611.273	469.031	376.012	790.666	610.713	640.826	708.322	809.23	616.349	959.348		1987.85	248.206	314.159	279.72	4142.23	199.131	221.294	515.483	2017.68	839.378	22552.2	175.591	738.936	351.015	450.761	780.354	366.036	779.945	809.102
Amino acid and Its metabolites	Small Peptide	His-Arg-Lys-Glu	T3_positive	MW0150836	C23H40N10O7	-	-	-		2.92809	1.54996	0.174002		754.622	456.547	242.671	161.075	171.135	186.782	598.485	1051.83	1373.78	1147.85	2976.82	156.454	532.032		2209.6	442.82	291.03	429.667	254.417	232.082	285.769	182.752	27332.3	331.177	3487.98	469.299	764.035	528.335	330.775	2239.1	1130.66	343.764	696.871
Amino acid and Its metabolites	Small Peptide	Ser-Arg-Ser	T3_positive	MW0156651	C12H24N6O6	-	12042786	-		2.87473	1.52343	0.136406		480.74	347.215	502.84	265.671	611.086	299.138	228.531	307.53	193.022	753.006	1715.14	299.683	246.013		1382	812.313	464.662	599.871	1657.48	376.81	390.541	635.427	509.848	840.05	14663.1	293.934	332.947	347.872	217.542	1550.73	482.186	316.82	383.775
Amino acid and Its metabolites	Small Peptide	Thr-Tyr-Arg-Lys	T3_negative	MW0157832	C25H42N8O7	-	-	-		2.87414	1.52313	0.141151		4076.66	2563.83	2648.93	644.318	7712.32	2912.42	4512.07	3479.09	8791.58	2388.54	4821.84	4548.29	3896.66		11716.9	2333.05	52827.2	4032.27	1706.6	5012.17	3864.2	239.902	117886	6917.23	3242.14	600.971	3300.33	979.392	335.892	648.216	2977.85	741.359	3259.26
Amino acid and Its metabolites	Small Peptide	Ala-Thr-Ile-Lys	T3_positive	MW0144747	C19H37N5O6	-	-	-		2.68109	1.42282	0.136273		1410.44	818.946	748.867	621.975	1297.94	928.66	815.927	640.964	691.149	1224.07	7648.1	736.695	751.948		3781.51	1225.77	1516.3	530.844	2640.57	762.124	1142.52	1518.79	12812.4	2434.07	36264.8	468.916	986.809	1397.06	672.028	649.955	909.042	1289.08	846.03
Amino acid and Its metabolites	Small Peptide	Gln-Ile-Tyr-Glu	T3_negative	MW0149728	C25H37N5O9	-	-	-		2.40783	1.26773	0.0501822		3820.35	4210.74	1045.16	1411.28	1460.67	4476.33	2319.74	7799.98	3047.53	4262.39	1120.3	4033.31	10656.8		9198.76	420.425	6952.33	817.871	50880.1	31756.8	8686.98	6281.68	5935.95	5178.13	3704.83	4222.8	576.677	3916.96	7444.44	1169.25	10868.7	1365.62	15398.1
Amino acid and Its metabolites	Small Peptide	Gln-His-Thr-Leu-Lys	T3_positive	MW0149708	C27H47N9O8	-	-	-		2.40127	1.2638	0.00872603		26112.4	9151.92	39032.4	13378.3	54181.1	16178.7	37296.4	50890.4	28777.8	10139.7	21522.7	16866.2	15933.4		62702.9	5883.07	186928	21230.8	30927.1	62494.2	128508	14851.9	202403	41681.5	58835.4	23560.9	63725.4	58452.3	29024.5	89017.5	32287.5	68697.3	10144.9
Amino acid and Its metabolites	Small Peptide	Arg-Gln-Arg	T3_positive	MW0105652	C17H34N10O5	-	10226357	-		2.21064	1.14447	0.151686		1159.01	707.203	732.884	310.581	303.512	245.462	867.613	994.581	1300.15	2236.8	5068.19	833.334	307.828		2562.16	554.607	1260.43	396.533	1200.92	243.476	312.727	727.944	17639.1	1110.86	17041.4	615.848	759.371	660.715	295.937	1185.94	997.47	782.898	332.723
Amino acid and Its metabolites	Small Peptide	His-Gly-Lys-Lys-Val	T3_negative	MW0150941	C25H45N9O6	-	-	-		2.18836	1.12985	0.00903961		3156.53	4868.02	2403.91	7231.62	4834.51	964.724	4413.32	2517.17	1966.17	1008.44	1184.81	5153.2	1332.51		6907.62	2895.59	19608.3	2096.51	3119.89	7428.27	13685.7	1174.29	19088.1	11821.3	7322.86	2497.73	3843.81	8368.62	2255.73	6777.53	5465.64	5690.71	1196.58
Amino acid and Its metabolites	Small Peptide	Leu-Tyr-Gln-Glu	T3_negative	MW0152539	C25H37N5O9	-	-	-		2.17438	1.1206	0.0663801		1856	699.066	1839.51	1302.69	1427.09	382.849	3571.34	4168.92	532.923	1406.31	1464.45	2263.49	3213.41		4035.65	875.219	1456.44	969.874	6160.3	999.243	3448.35	19484.2	408.199	1840.15	18034	7101.76	1997.1	552.439	359.67	292.785	1829.65	2936.04	3896.38
Amino acid and Its metabolites	Small Peptide	Arginyl-glycyl-aspartic acid	T3_negative	MW0105657	C12H22N6O6	-	104802	99896-85-2 | 119865-10-0 | 124123-27-9		2.15171	1.10548	0.139431		7128.96	1749.48	1049.41	1220.48	6906.86	6297.34	2430.51	2582.34	21360.6	1714.73	2027.23	9928.12	28280.3		15339.4	636.03	693.165	12453.1	46609.4	12483.8	2606.04	809.376	660.936	5686.14	1290.62	8299.4	218.811	779.694	4092.64	1253.13	65675.4	109641	2221.02
Amino acid and Its metabolites	Small Peptide	Tyr-Val-Glu-Asp	T3_negative	MW0158665	C23H32N4O10	-	-	-		2.15042	1.10462	0.122964		3487.52	892.53	5361.24	834.219	3721.76	5991.05	6084.7	4503.63	1687.54	979.811	3980	5683.76	2130.02		7499.63	3723.16	1786.15	3853.07	4215.75	3555.13	61663.3	12776.3	3167.63	633.635	858.844	4082.22	3869.31	953.647	12109.6	3571.66	5254.98	662.72	8256.18
Amino acid and Its metabolites	Small Peptide	Phe-Asp	T3_positive	MW0109096	C13H16N2O5	HMDB0028991	6992643	22828-05-3		2.1152	1.08079	0.117726		1204.58	1138.82	1987.34	412.339	1713.69	683.742	1620.76	1300.15	662.599	1075.6	1454.75	1574.32	830.818		2547.92	5511.05	4067.1	952.94	19998.1	367.83	921.189	453.359	1015.72	800.747	763.399	2677.01	364.187	540.125	683.562	383.197	3352.79	635.783	2374.46
Amino acid and Its metabolites	Small Peptide	Tyr-Gln-Val-Arg	T3_negative	MW0158447	C25H40N8O7	-	-	-		2.08154	1.05765	0.0872684		2436.89	1179.17	6887.37	765.875	3459.51	1172.62	1408.63	2096.03	4569.86	2977.26	1416.1	999.317	2310.96		5072.49	1103.52	2870.64	1808.91	11344.4	2502.34	2144.07	4098.41	33417.5	6041.68	8855.48	1007.29	3410.38	2199.23	784.438	2628.04	4749.71	1550.59	788.153
Amino acid and Its metabolites	Small Peptide	Asn-Lys-Arg	T3_positive	MW0105786	C16H32N8O5	-	145454179	-		2.07334	1.05196	0.074668		1582.55	854.963	2932.92	1359.22	971.923	1692.22	509.373	2002.37	4298.94	2123.13	881.12	882.133	482.236		3281.16	2775.25	3356.72	540.526	1765.26	4096.56	1812.54	4383.62	20689.9	1768.19	6366.86	2287.48	1366.9	1887.93	546.105	1898.2	2251.45	814.596	452.765
Amino acid and Its metabolites	Small Peptide	Val-Ile-Leu-Asp	T3_negative	MW0159042	C21H38N4O7	-	-	-		2.0174	1.0125	0.120157		1095.83	397.297	456.063	1143.61	321.958	459.651	1190.82	1430.46	1352.31	1455.71	3475.96	276.512	1189.64		2210.73	566.628	287.902	1092.44	3074.75	981.938	491.026	343.489	12372	418.148	12220.6	296.499	586.47	276.423	1077.78	2843.42	1121.85	634.566	1107.2
Amino acid and Its metabolites	Small Peptide	Glu-Asn-Val-Glu	T3_negative	MW0149939	C19H31N5O10	-	-	-		1.90695	0.931268	0.0258519		10983.4	4329.99	15725.1	2391.84	6405.08	16149.9	10662.1	24569.2	23012.6	6745.72	5977.76	11416.4	4415.05		20944.8	11088.6	23450.1	32010	6706	15869.8	78777.1	24422.8	4788.68	3791.62	18619	20811.8	6934.79	10625.6	45677.1	28779	2388.3	12454	29812
Amino acid and Its metabolites	Small Peptide	Ile-Val-Ser-Lys	T3_negative	MW0151657	C20H39N5O6	-	-	-		1.77267	0.825927	0.00472031		1197.63	1273.97	672.319	498.976	1553.96	592.911	2308.39	948.507	1042.98	1948.39	1536.1	1551.52	443.581		2123.01	2076.66	3545.55	585.318	4658.28	1549.15	947.882	1658.06	1850.42	4855.23	1890.59	1329.07	1281.56	2735.48	1137.07	1620.37	1646.71	1881.19	2965.63
Amino acid and Its metabolites	Small Peptide	Ser-His-Val-Lys	T3_positive	MW0156786	C20H35N7O6	-	-	-		1.62261	0.698314	0.036875		2650.88	3082.78	730.879	1284.18	3028.78	3988.3	3489.73	3336.4	1357.02	2901.68	4503.28	627.095	3480.47		4301.34	958.536	3666.81	1751.36	4658.79	1016.22	4779.36	1446.64	3827.84	4935.18	9042.3	3163.36	3537.04	15138	2980.7	4102.69	3767.72	6838.75	1812.89
Amino acid and Its metabolites	Small Peptide	Lys-Glu-Thr-Glu	T3_positive	MW0152967	C20H35N5O10	-	-	-		1.62151	0.697335	0.0320815		7087.69	11131.9	2155.24	9296.25	9597.01	905.147	2749.16	2336.75	4775.31	6139.79	16635	11446	7884.68		11492.7	2578.03	1301.65	11705.6	3633.81	7879.85	18638.9	16344	4704.61	17041	19358.6	5695.97	2628.4	8540.75	13357.4	10367	29187.7	22062.8	11843.1
Amino acid and Its metabolites	Small Peptide	His-Glu-Ile-Glu	T3_negative	MW0150921	C22H34N6O9	-	-	-		1.60206	0.679932	0.0686893		3177.57	4796.51	7932.82	2742.33	1789.52	773.953	857.37	2532.31	6948.5	4282.82	1080.86	936.845	3456.96		5090.67	3025.93	6445.98	1688.66	1107.48	2673.26	3165.74	8649.81	5291.95	1411.6	7911.85	2824.75	7717.46	1253.66	7567.68	19619.3	3478.83	2631.15	5166.89
Amino acid and Its metabolites	Small Peptide	Ile-Gly-Lys-Ile-Phe	T3_positive	MW0151436	C29H48N6O6	-	-	-		1.56238	0.643746	0.00445674		1169.97	810.241	1213.76	707.942	443.906	1072.31	966.057	1302.29	1201.03	1689.27	2161.56	1573.09	898.179		1827.94	1807.88	2900	1969.05	3305.38	2988.05	2271.94	1189.85	2063.34	2903.58	1693.53	596.987	1749.04	1453.69	836.828	1682.99	1396.56	550.817	1543.31
Amino acid and Its metabolites	Small Peptide	Val-Phe-Lys-Asp	T3_negative	MW0159124	C24H37N5O7	-	-	-		1.55984	0.6414	0.0401522		5137.17	849.964	4941.11	1422.21	3046.89	5649.03	5369.29	6016.99	3776.81	1608.98	13611.5	7956.32	7396.9		8013.17	576.448	5691.93	8868.64	1037.21	5905.21	7160.33	9555.83	3927.34	11302	11436.3	4846.84	1978.98	4356.67	12275.1	9487.75	18051.9	18603.1	9175.51
Amino acid and Its metabolites	Small Peptide	Asn-Val-Phe-Lys	T3_negative	MW0145959	C24H38N6O6	-	-	-		1.52604	0.609795	0.24971		10686	9966.05	13810.2	8539.58	15987.9	9311.74	12821.7	17845.5	2709.39	10402	14251.2	668.764	11917.4		16307.2	548.338	44576.4	12634.2	14766.8	787.142	11953.8	9401.05	144636	28486.9	1651.98	873.073	11684.9	2556.05	1726.52	3335.91	630.91	1950.75	1329.46
Amino acid and Its metabolites	Small Peptide	Asp-Asn-Tyr-Lys	T3_negative	MW0146047	C23H34N6O9	-	-	-		1.50999	0.59454	0.134838		1807.25	859.663	2555.06	1408.84	1704.57	2312.52	2031.86	1633.41	2102.14	1386.44	2674.09	649.952	2368.44		2728.93	1548.12	3857.97	873.217	15756.5	1523.83	2188.45	1658.55	1351.55	2697.07	1969.48	2849.63	1530.41	1470.03	2440.33	1428.7	3123.59	2022.19	831.089
Amino acid and Its metabolites	Small Peptide	Met-Phe4Cl-OH	T3_negative	MW0153873	C19H19ClN2O6S	-	-	-		1.5	0.584962	0.289094		12444.2	5224.5	1301.25	13281.1	9147.26	4622.51	36068.6	18448.7	11956.4	6369	11075.7	12350.9	19484.9		18666.4	10611.6	7992.68	4597.21	6932.36	5056.47	9466.36	3573.61	7126.02	10088.2	5039.52	6961.92	14074.1	2029.08	20720.3	199188	10224.2	1622.38	10690
Amino acid and Its metabolites	Small Peptide	Ser-Ile-Phe-Glu	T3_negative	MW0156803	C23H34N4O8	-	-	-		1.4695	0.555322	0.0678914		2987.37	3234.91	622.843	3109.94	7667.65	3070.16	2846.42	2937.73	2832.1	2558.72	3158.99	3285.47	523.477		4389.93	1777.78	9082.79	962.226	589.839	7402.76	6588.25	1441.18	3173.7	2788.2	13621.3	4099.32	3044.82	2237.31	3719.73	5037.92	5444.59	4320.54	3686.4
Amino acid and Its metabolites	Small Peptide	Phe-Ile-Gln-Lys	T3_negative	MW0155225	C26H42N6O6	-	-	-		1.45968	0.545654	0.161285		6730.43	1067.93	4693.21	8286.53	13484.6	1723.87	4893.31	2073.42	15891	1593.29	8889.68	9454.11	8714.23		9824.29	584.464	16392.9	6677.78	1131.75	9203.87	19242.6	7176.1	16133.4	50035.2	6301.92	7623.3	815.868	1677.37	5954.22	2614.09	6793.29	14776.1	3702.92
Amino acid and Its metabolites	Small Peptide	Ser-Asp-Ser-Gly-Val	T3_positive	MW0156686	C17H29N5O10	-	-	-		1.42684	0.512822	0.00313524		2522.01	2475.34	3933.53	2619.63	1213.94	3587.16	2667.18	2933.52	2196.04	3253.26	1988.56	2069.83	1326.14		3598.5	6634.99	3361.05	2674.22	3321.88	4722.65	4309.91	4133.6	2732.14	3069.97	1475.62	5123.47	2814.93	4379.28	3782.19	3247.68	2957.18	3426.18	2606.12
Amino acid and Its metabolites	Small Peptide	Gln-Leu-Val-Arg-Ala	T3_positive	MW0149752	C25H47N9O7	-	-	-		1.42361	0.509557	0.057411		5874.62	3726.37	8013.7	6484.89	3749.29	3526.67	7428.03	4933.84	8218.05	7961.04	3388.96	7340.77	5723.87		8363.19	2108.55	5896.89	2573.43	24638.5	9909.34	13815.4	5798.6	17349.4	15362.7	7567.45	3747.22	1804.18	8237.96	6484.41	5042.02	9028.78	5569.74	5602.83
Amino acid and Its metabolites	Small Peptide	Phe4Cl-Abu-OH	T3_positive	MW0155419	C18H17ClN2O6	-	-	-		1.4221	0.508021	0.0290663		58823	58404.2	109466	20410.3	33186.4	62226.4	26211.4	28607.8	14188.3	72249.9	96205.3	97219.3	87500.9		83652.1	106502	71204.2	57630.8	9692.97	105486	160616	98038.9	68447.4	93970.7	55068.3	62797.4	126406	64279.7	87877	81223.1	63513	81969	111015
Amino acid and Its metabolites	Small Peptide	Val-Val-Gly-Asp-Val	T3_positive	MW0159238	C21H37N5O8	-	-	-		1.39842	0.483793	0.101026		4879.14	10047.4	1526.64	6829.75	5127.01	2766.43	1192.35	2581.32	2032.65	4198.24	10176.7	6762.46	5308.67		6823.06	2000.26	903.638	6966.94	2790.31	4742.1	6160.94	7428.15	3162.34	13925.4	4762.09	3458	2168.32	3607.68	9200.2	8034.38	16946.1	18214.4	8343.84
Amino acid and Its metabolites	Small Peptide	Glu-Tyr-Asn-Lys	T3_negative	MW0150185	C24H36N6O9	-	-	-		1.39619	0.4815	0.194251		56755	56673.3	57680.4	53197.3	57324.7	53656.2	53895.9	49867.6	63428.5	62838	63616.1	49669.7	59212.8		79241.1	58337.1	60902.8	58992.8	8777.21	90601.3	53919.4	205184	59068.8	46151.2	465991	85146.6	751.577	9332.82	7059.39	57497.5	66309.5	90965.2	1352.05
Amino acid and Its metabolites	Small Peptide	Thr-Phe-Lys-Glu	T3_negative	MW0157766	C24H37N5O8	-	-	-		1.38788	0.472884	0.103502		1566.81	1491.25	422.058	3475.3	1518.97	781.261	564.543	2075.45	1255.93	1100.32	3831.3	1626.83	658.512		2174.55	608.01	666.47	709.224	2160.62	1774.78	3639.57	1402.61	992.259	3217.16	1768.29	951.361	1390.99	777.048	3665.14	2990.32	4392.69	5778.49	2256.79
Amino acid and Its metabolites	Small Peptide	Asp-Pro-Ser	T3_positive	MW0146244	C12H19N3O7	-	145454540	-		1.38375	0.468588	0.0488952		1898.56	2984.34	2956.8	777.657	2563.33	885.076	2242.83	745.724	1523.85	1856.34	1577.65	3968.91	700.196		2627.14	3743.74	1466.66	2795.35	6109.37	2861.22	2268.76	2190.4	1833.56	2371.42	2300.99	2732.64	1965.04	2070.83	4884.69	2956.69	2009.03	1994.08	734.03
Amino acid and Its metabolites	Small Peptide	Alanylthreonyllysine	T3_negative	MW0105564	C13H26N4O5	-	18218535	-		1.36287	0.446652	0.344262		1256.64	474.824	915.498	423.574	348.416	466.331	433.755	497.885	1433.36	2555.45	278.217	1009.18	6243.19		1712.64	1026.83	1022.84	896.146	1493.65	883.689	455.283	506.062	636.616	306.751	316.276	521.154	313.574	1368.87	294.281	18828.3	345.818	1289.45	321.919
Amino acid and Its metabolites	Small Peptide	Phe-Trp-Leu	T3_positive	MW0155370	C26H32N4O4	-	14308371	-		1.36197	0.445697	0.236115		1882.45	793.134	2119.35	1766.4	1711.1	1412.56	3584.51	2937.13	1910.05	1492.15	2004.56	1319.85	1538.63		2563.85	1995.4	1291.39	1348.93	17617.1	530.682	2193.4	452.483	3014.36	1618.89	2048.25	1773.93	997.427	1949.64	2621.39	1471.23	506.17	2981.13	1737.48
Amino acid and Its metabolites	Small Peptide	Glu-Leu	T3_negative	MW0150045	C11H20N2O5	HMDB0028823	9813855	5969-52-8		1.35948	0.443052	0.015884		8092.23	6693.89	7581.03	8410.32	6208.08	7386.72	6736.2	9534.79	10250	11512.4	5986.92	6533.09	10273.4		11001.2	16017.1	24286.8	6672.02	14717.5	7032.03	8627.87	7391.99	9249.33	12049.2	5032.79	11569.1	18790.8	10696.8	12844.4	7185.5	7428.73	10034.3	8395.68
Amino acid and Its metabolites	Small Peptide	Val-Pro-Glu-Pro-Lys	T3_positive	MW0159140	C26H44N6O8	-	-	-		1.34871	0.431575	0.224735		3862.98	3557.94	733.876	645.23	16207.2	2622.86	1213.27	502.152	1797.99	2872.55	6668.81	410.525	9123.4		5210.02	4363.21	971.809	2161.23	2955.73	11629.4	2777.79	19837.8	754.91	7328.91	3674.26	4079.29	3185.51	8636.61	2898.37	4622.04	8675.27	1870.83	3357.39
Amino acid and Its metabolites	Small Peptide	Asp-Phe-Val-Glu	T3_negative	MW0146232	C23H32N4O9	-	-	-		1.34585	0.428515	0.192173		5758.2	1268.11	10622.3	5927.78	6529.4	2229.44	5201.02	16618.9	4713.59	10703.6	3173.88	937.445	1172.82		7749.65	2809.78	1780.5	1926	12109.5	2022.36	6350.77	11231.8	6256.79	4291.81	28606.7	5055.41	10261.6	3982.64	20323.5	16473.1	2323.17	2092.8	1595.58
Amino acid and Its metabolites	Small Peptide	Arg-Val-Phe-Asp	T3_positive	MW0145570	C24H37N7O7	-	-	-		1.31625	0.396433	0.0246456		4011.38	1668.53	3598.2	3982.75	4863.54	3739.33	6143.18	2596.51	5848.94	5398.87	4185.52	2446.77	3664.42		5279.98	4807.81	4070.8	4172.94	3436.55	1560.62	6031.84	5362.92	3167.12	7094.84	4110.25	7177.54	5592.73	5349.7	6759.77	5471.45	5738.45	4276.84	10857.4
Amino acid and Its metabolites	Small Peptide	Ile-Thr-Tyr-Asp	T3_negative	MW0151607	C23H34N4O9	-	-	-		1.30324	0.382107	0.207396		6145.9	6253.54	13331.9	4532.11	6735.34	1270.13	2759.82	3844.4	1586.01	17528.8	3858.54	2661.31	9388.8		8009.6	3725.17	4984.06	3911.77	1346.19	4754.4	1629.05	11368.7	10503.9	4159.9	20503.4	2885.66	9749.7	4752.05	9342.78	31194.7	5394.99	6395.7	7570.7
Amino acid and Its metabolites	Small Peptide	Arg-Ile-Val-Leu-Val	T3_positive	MW0145405	C28H54N8O6	-	-	-		1.30115	0.379792	0.0383172		3153.05	4004.69	3600.14	3360.48	5180.33	856.258	3689.27	651.727	4771.71	746.323	4442.59	3419.77	3113.35		4102.61	3061.98	3340.24	3460.19	5000.53	5016.14	3223.48	2387.94	3829.94	3941.13	4289.23	4569.12	3892.45	5535.12	5769.17	3369.57	4315.39	3741.36	5103.95
Amino acid and Its metabolites	Small Peptide	Phe4Cl-His-OH	T3_negative	MW0155424	C20H17ClN4O6	-	-	-		1.30092	0.37953	0.0596132		1907.66	2778.02	2071.13	3206.39	3239.67	975.789	1573.71	1794.65	2064.85	1022.99	743.184	1744.7	1676.87		2481.71	1104.22	2127.65	1471.05	5906.99	2812.37	3935.14	1638.09	2791.22	2553.86	2927.81	2091.99	1079.31	2387.85	2056.44	1635.24	3091.09	2887.63	2172.87
Amino acid and Its metabolites	Small Peptide	Valylserine	T3_negative	MW0159295	C8H16N2O4	HMDB0029136	139506	13588-94-8		1.28963	0.36696	0.174729		97083.8	61163.6	108017	110949	3506.81	119277	100403	118428	93297.6	3599.43	246420	112654	87290.1		125202	77496.2	102231	94437.7	195276	2457.43	273018	1380.55	267306	134389	282739	281.613	87181.7	95257	125056	114205	105758	293723	1450.69
Amino acid and Its metabolites	Small Peptide	Glu-Val-Tyr-Asp	T3_negative	MW0150223	C23H32N4O10	-	-	-		1.28748	0.364546	0.283437		4061.3	640.174	9106.4	2452.76	4505.68	2550.19	6197.29	1533.79	6053.67	677.389	3790.58	8617.92	2609.75		5228.83	4568.29	1419.17	3798.97	3383.16	657.897	34767.7	3454.19	8647.95	2124.77	5719.82	2851.89	1833.44	4403.51	8833.62	1806.85	411.422	876.845	4559.32
Amino acid and Its metabolites	Small Peptide	Pro-Tyr-Met-Ile-Phe	T3_negative	MW0156033	C34H47N5O7S	-	-	-		1.27528	0.350812	0.148234		1664.38	1930.95	1116.01	3562.77	752.412	1018	556.523	1596.11	1688.11	867.437	3578.85	1662.44	1642.95		2122.55	934.873	1286.75	611.715	2681.06	1969.93	3651.84	1370.29	980.994	3133.39	444.745	934.371	1963.35	895.058	3724.8	2963.86	3760.15	5265.7	1632.96
Amino acid and Its metabolites	Small Peptide	H-Trp-ser-OH	T3_negative	MW0158310	C14H17N3O4	-	7009660	133101-40-3		1.27059	0.3455	0.0574628		9978.18	7190	10592.5	8010.49	9412.52	13931	10260.8	7701.88	10354.9	4873.54	14234.2	7624.06	15552.2		12678.2	10909.3	11107.5	11087.9	6471.36	22305.4	10953.8	11938.3	10747.8	10787.2	10514.3	14427.5	17726.4	5963.94	7231.7	18251.8	9953.56	8859.87	28969.8
Amino acid and Its metabolites	Small Peptide	Tyr-Glu-Val-Lys	T3_negative	MW0158467	C25H39N5O8	-	-	-		1.26444	0.338502	0.287916		4389.46	3727.67	812.081	18698.5	1510.84	4566.15	2896.77	741.412	3312.91	5353.82	2730.93	4053.39	4269.06		5550.22	867.126	3707.2	2329.92	4927.85	2785.51	9504.83	3935.03	3490.18	8119.68	1818.19	1138.65	9285.57	358.538	4739.43	8816.95	1731.63	28729.3	3618.39
Amino acid and Its metabolites	Small Peptide	Glu-Phe	T3_negative	MEDL00377	C14H18N2O5	-	18653118	20556-22-3		1.25355	0.32602	0.109968		9600.49	7255.97	9346.12	8703.73	8460.97	8433.12	8286.57	11688.6	10525	11517.8	7370.12	7639.33	15978.5		12034.7	11671.7	11332.5	6273.74	41688.5	9762.06	10537.8	11204.1	12289.7	13320.9	8503.94	8495.15	11134.3	10191.9	9974.66	8279.74	11327.5	10787	9849.46
Amino acid and Its metabolites	Small Peptide	Met-TyrMe-OH	T3_negative	MW0153883	C20H22N2O7S	-	-	-		1.24379	0.314748	0.393624		2608.82	296.929	1391.73	1840.39	323.528	2735.82	11950	354.722	3930.27	3676.71	256.964	819.774	3729.1		3244.84	534.599	4434.1	2413.43	1862.5	875.945	285.08	319.303	673.025	1467.16	401.776	450.723	2825.05	379.799	39163.7	540.159	656.007	619.268	505.533
Amino acid and Its metabolites	Small Peptide	Ala-Ser	T3_positive	MW0105562	C6H12N2O4	-	1549433	3303-41-1		1.23255	0.30165	0.0547174		37306.6	13820.8	22459.5	38431.4	41234.7	38875.9	45085.5	51657.7	45611.9	38014.4	33937.3	44639.6	33910.5		45982.4	27189.3	43512.4	55253	33936.3	56230.4	23691.3	27429	28219.9	57383.8	61881.2	65236.6	13367.9	63728.7	66118.2	58218.4	74741.9	40863.4	30681.5
Amino acid and Its metabolites	Small Peptide	Val-His-Leu-Asp	T3_negative	MW0159026	C21H34N6O7	-	-	-		1.23192	0.300907	0.326367		29636.5	13434.8	24577.2	19747.7	25727.7	27239.7	43815.4	32250.7	27489.2	64292.4	37911.1	19063.1	20089.3		36509.8	25923.3	22185.6	18280.2	280655	10322.3	33275	18986.7	25981	24648	28356.6	23951.4	10296.5	21848.5	37070	14927.1	11436.7	37787.2	11245.9
Amino acid and Its metabolites	Small Peptide	Ile-His-Ala-Glu	T3_negative	MW0151444	C20H32N6O7	-	-	-		1.22317	0.29062	0.157448		3250.13	1879.1	1632	5396.02	3973.06	2183.95	4202.02	2993.43	1739.29	3070.89	3307.58	2766.11	5858.16		3975.45	2187.28	2278.71	1185.95	11876.5	4771.34	3992.45	4696.85	1101.76	5121.08	4975.47	5201.97	5019.78	2081.69	2699.61	5356.52	3579.86	1366.06	4065.28
Amino acid and Its metabolites	Small Peptide	Trp-Val-Arg	T3_positive	MW0158282	C22H33N7O4	-	11963125	-		1.20961	0.274545	0.059313		32938.4	29694.8	43272.3	29862.7	21039.7	34917.1	44387.5	29432.9	29949.7	58145.3	34145.8	18556.8	21855.7		39842.6	27960.3	34833.5	33847.8	30728.6	66662.9	34610.1	52546.4	30862.4	45130.7	39490.7	25001.2	35116	42874.3	48034.6	32744.1	41110.2	64418.3	31195.3
Amino acid and Its metabolites	Small Peptide	Gln-Gln-Trp	T3_positive	MW0149673	C21H28N6O6	-	145455045	-		1.20441	0.268332	0.331315		2419.18	691.982	6343.3	608.522	2573.94	2715.83	3161.68	863.728	3927.72	2954.54	1200.33	3151.23	837.36		2913.69	1139.73	3639.21	2160.73	598.323	1842.54	19429.9	1374.02	955.696	830.219	1672.4	1959.37	700.498	3348.76	4620.43	1043.88	2960.08	2457.82	1712.89
Amino acid and Its metabolites	Small Peptide	Val-Thr-Val-Leu-Val	T3_positive	MW0159195	C25H47N5O7	-	-	-		1.19128	0.252511	0.0931639		45182.3	40443.1	47044	38099.1	41001.9	68740.8	41267.9	45803.8	38015	20293.4	69390.3	50347.8	41741.1		53824.8	60878.6	28144.2	43308.9	37653.9	45037.3	51127.8	60263.4	28423.2	46456.7	45760.9	47424	60159.9	33056.7	117783	47448.5	62135.2	85814.8	67968.6
Amino acid and Its metabolites	Small Peptide	Ile-His-Val-Leu-Glu	T3_positive	MW0151463	C28H47N7O8	-	-	-		1.18916	0.249944	0.205304		10373.8	13039.1	4778.8	4428.45	15853.3	10098.3	5812.1	11237.3	10986.2	10643.8	12771.5	13588	11248.4		12336.1	18803.2	13150.6	5348.27	628.734	13361	35534.6	5355	6604.35	5655.12	22304.9	12806.5	9469.28	27120.6	11008.3	11514.5	7750.94	13522	2111.52
Amino acid and Its metabolites	Small Peptide	Ala-Tyr-Ile-Asp	T3_negative	MW0144778	C22H32N4O8	-	-	-		1.18355	0.24312	0.241023		7295.83	6121.26	10575.7	6163.71	9800.02	7996.97	5343.53	10535.1	7586.18	7026.41	7487.72	4203.82	4709.46		8634.98	11153.3	6504.52	3365.65	37102.2	4732.48	10196.9	7096.54	7661.04	4762.89	12366.6	6219.74	6919.43	8611.56	5539.71	5603.85	5210.78	7413.64	4968.84
Amino acid and Its metabolites	Small Peptide	Leu-Ile-Tyr-Thr-Asn	T3_negative	MW0152387	C29H46N6O9	-	-	-		1.18091	0.239895	0.373334		21683.6	30106.8	1024.78	6021.54	2310.77	463.23	21937.9	637.284	54406.7	10800.4	2275.56	87070.6	43147.6		25606.3	458.408	19094	18753.2	19941.9	886.903	3827.37	50561.2	24285.3	144299	102906	2150.84	19436.9	19111.6	10178.5	12042.4	6341.65	431.313	6207.35
Amino acid and Its metabolites	Small Peptide	Pro-Ile	T3_positive	MEDL00444	C11H20N2O3	-	7079600	-		1.18058	0.239495	0.267738		12562.6	12738.9	12653	14156.1	8141.46	10983	16307.4	14961.2	10963.6	13921.3	13528.1	11382.8	11014.3		14831.1	12057.9	11415.9	7668	72693	11112.4	8923.23	8260.41	18920.2	20364.1	11703.3	12528	12761.9	11480.6	2992.98	6353.47	13854.9	10538.5	13331.8
Amino acid and Its metabolites	Small Peptide	Glu-His	T3_negative	MW0106904	C11H16N4O5	HMDB0028821	9921875	21435-29-0		1.16915	0.225461	0.236119		5164.13	2799.51	4043.74	3025.06	2957.05	12758	1451.43	5063.11	5675.26	10300.2	681.156	7524.74	5690.23		6037.64	5875	4118.87	4967.85	4544.52	4561.05	7015.71	3863.55	5035.66	7057.88	377.559	6608.16	4502.7	10063	6933.61	11593.2	5864.31	6904.87	8790.05
Amino acid and Its metabolites	Small Peptide	Gln-Leu-Glu-Lys	T3_negative	MW0149739	C22H40N6O8	-	-	-		1.16494	0.220249	0.315185		6927.42	496.585	21164.6	9506.63	11586.6	2120.6	5808.75	4149.48	15847.5	4995.35	686.83	2434.75	4331.3		8070	661.104	1329.24	7783.88	14529.8	10822.6	16502.5	3549.84	3392.63	5413.34	12975.4	1756.19	21539	5313.24	16082.2	9407.63	3497.93	4223.54	6479.74
Amino acid and Its metabolites	Small Peptide	Lys-Cys-Asp-Pro-Thr	T3_positive	MW0152920	C22H38N6O9S	-	-	-		1.16012	0.21427	0.281876		1651.03	445.958	2042.89	1345.47	1556.72	1131.88	832.9	1835.42	2355.37	2053.14	2767.73	1184.26	2260.64		1915.39	1562.5	3227.1	1145.45	8348.23	692.554	1872.3	1890.65	913.14	1209.52	2373.31	2028.99	484.189	1351.34	1408	1422.19	1611.35	1431.9	1504.29
Amino acid and Its metabolites	Small Peptide	Leu-Gln-Arg-Arg	T3_positive	MW0152282	C23H45N11O6	-	-	-		1.15606	0.209221	0.250556		11809.4	23945.1	20233.3	6854.29	9621.19	22655.4	6964.02	16475.8	3680.43	6780.83	9893.98	7844.9	6763.18		13652.4	11581.7	5883.66	8771.78	2815.96	15509.5	5285.44	14452.1	2869.88	14399.5	17976.8	20913.8	15231.5	13303.6	27910.5	17503.1	17020.8	28059.6	6253.66
Amino acid and Its metabolites	Small Peptide	Phe-Glu	T3_positive	MEDP1667	C14H18N2O5	HMDB0028994	151134	3617-45-6		1.15158	0.203614	0.239167		13175.3	9804.39	11244.4	11522	10724.7	10070.2	11722.2	14742.8	13214.8	14691.7	10582.6	10409.8	29373.8		15172.4	14419.4	15248.9	7148.14	52431.8	12577	6520.45	13029.4	14439.8	16566.4	10905.6	15102.6	14006	12221.3	12385.3	12106.1	19701.7	12550.5	11742.6
Amino acid and Its metabolites	Small Peptide	His-Ser-Lys-Lys	T3_negative	MW0151084	C21H38N8O6	-	-	-		1.14559	0.196095	0.227324		27402	15644.7	26950.4	20769.8	35902.4	23737.6	35721.4	22669.4	37788.9	47754.5	8123.98	21822.8	31937.7		31391.5	5940.99	59541.1	7667.48	64191.1	44617.8	40859.1	15302.5	10165.5	51009	43605.3	13892.2	36288.4	24004.1	37503.9	19088.5	44149.2	24170.7	23050.3
Amino acid and Its metabolites	Small Peptide	Gly-Asn-Val-Thr-Ala	T3_positive	MW0150318	C18H32N6O8	-	-	-		1.14546	0.195931	0.388599		7769.6	1726.31	19754.4	2487.25	9562.2	8908.69	12216.9	3467.6	12472.3	4440.26	4366.55	10443.8	3388.92		8899.8	5220.49	8335.83	3082.2	2793.84	6111.46	69013.1	3330.98	3425.91	1293.53	5425.33	5510.86	2828.42	10625.5	13578	9429.81	3180.22	482.407	6528.4
Amino acid and Its metabolites	Small Peptide	Ile-Phe-Gln-Glu	T3_negative	MW0151540	C25H37N5O8	-	-	-		1.14154	0.190985	0.229984		37959	52956.1	30256.7	12780	62035.5	33956.4	12741	40349.2	60907.8	40573.5	44340.2	58873.6	5738.37		43331.9	35766.9	66930.6	25891.3	40659.2	40633.7	61319.8	23134.7	19960	35519.5	55972.7	22165.9	19360	25719.2	53736.7	75787.6	47780.8	61589.1	68045.6
Amino acid and Its metabolites	Small Peptide	Val-Glu-Phe-Asp	T3_negative	MW0158995	C23H32N4O9	-	-	-		1.14105	0.190364	0.407661		3794.46	4289.46	15785.5	462.862	4119.69	718.071	2191.38	3023.21	3948.8	315.706	5078.3	2487.92	3112.61		4329.67	3794.69	2455.58	2296.18	36620.3	3172.07	304.98	1056.28	2149.88	7424.53	1878.97	3003.37	1207.99	879.526	2271.05	3838.89	1139.85	1064.54	3375.47
Amino acid and Its metabolites	Small Peptide	Ser-Leu-Arg-Glu	T3_negative	MW0156809	C20H37N7O8	-	-	-		1.13948	0.188381	0.300402		1473.64	963.996	738.898	1896.84	781.55	1609.66	411.324	1885.61	2215.5	1239.14	3503.53	811.412	1626.25		1679.19	393.063	447.972	637.602	3802.25	1340.67	2375.52	433.937	1234.7	3364.4	499.432	795.7	862.643	548.543	2501.74	2521.69	3070.8	4152.6	1242.2
Amino acid and Its metabolites	Small Peptide	Leu-Val-Phe-Ala-Ile	T3_positive	MW0152568	C29H47N5O6	-	-	-		1.13844	0.187055	0.135417		4949.4	4306.24	3376.85	6425.26	3447.13	4707.55	4308.69	5382.37	6357.03	4779.56	4973.75	4450.27	6878.09		5634.58	3479.93	3203.75	4444.02	5268.78	5613.13	4484.08	4133.49	4562.28	5571.37	5011.06	4011.56	6387.3	5492.55	8617.77	5584.82	10155.9	11087.1	4313.56
Amino acid and Its metabolites	Small Peptide	Leu-Pro-Arg-Leu-Pro	T3_positive	MW0152462	C28H50N8O6	-	-	-		1.13237	0.179349	0.199992		5692.6	3482.63	5053.09	8240.61	7786.58	4217.5	6554.53	9094.54	5537.85	1329.13	9376.41	3786.93	3851.42		6446.15	1387.1	6059.69	9733.38	5263.25	8517.48	9110.84	6035.3	7688.37	6176.93	5226.48	6751.75	6232.91	5282.72	5956.47	6495.08	4301.7	5798.58	10012.6
Amino acid and Its metabolites	Small Peptide	His-Gln-Val-Lys	T3_negative	MW0150910	C22H38N8O6	-	-	-		1.13138	0.178086	0.413888		9380.54	1848.9	4368.43	566.395	3269.04	3375.63	3495.39	7353.05	15512.4	54225.9	9589.31	3411.02	5551		10613	7620.65	6480.5	5774.02	70296.9	21158.2	7986.63	5193.44	11628.2	935.345	5344.41	6320.02	5729.85	4614.43	10955.7	3150.59	10745.8	4703.21	2395.56
Amino acid and Its metabolites	Small Peptide	Trp-Thr-Ala	T3_negative	MW0158249	C18H24N4O5	-	11988507	-		1.12455	0.169343	0.151053		9377.01	8125.99	8061.84	12146.7	8594.14	8290.46	10811.7	1077.22	11882.6	11733.4	10301.3	10273	11225.8		10544.9	8434.81	10385.3	6772.45	17638.3	6560.32	9629.01	10966.5	9332.23	15990.4	11498.8	9281.75	12665	11114.6	9656.79	8789.64	9037.69	13293.4	8760.8
Amino acid and Its metabolites	Small Peptide	Thr-His	T3_negative	MW0157889	C10H16N4O4	HMDB0029063	9943049	55831-93-1		1.12134	0.165219	0.263304		10061	6444.56	8260.46	9896.32	8720.78	9526.57	19547.2	8284.29	9243.4	10615.9	10219.9	8183.56	11788.7		11281.7	9087.15	10119.3	5425.97	34487.3	10629.4	8823.4	11067.1	7143.26	21681.9	4579.01	8139.16	14289.2	8009.69	8080.13	6440.5	9786.63	10944.2	14337.8
Amino acid and Its metabolites	Small Peptide	His-Val-Arg-Asp	T3_negative	MW0151140	C21H35N9O7	-	-	-		1.11086	0.151675	0.371369		5101.92	2360.99	13601.3	2764.61	2189.97	821.714	2418.1	4925.79	17248.9	3991.25	4682.89	1417.12	4800.4		5667.51	8526.09	11900.3	2717.05	12206	4074.07	9535.28	3635.85	1340.21	5041.07	6819.54	3816.14	725.062	7393.6	3009.64	10750.5	961.116	4335.18	5228.56
Amino acid and Its metabolites	Small Peptide	Asp-Ser-Lys-Asp	T3_negative	MW0146261	C17H29N5O10	-	-	-		1.1105	0.151208	0.36617		72252.7	24533.1	70606.8	14538.1	59253.9	103171	36758	93687.5	226470	92492.8	11446.2	106996	27078.5		80236.5	95115.2	90382.4	164201	55685.1	12885.5	269111	77049	11074.6	10381.8	54273.8	69417.5	1479.37	56586.8	111572	124501	72999.4	46110.4	121432
Amino acid and Its metabolites	Small Peptide	His-Asn-Phe-Lys	T3_negative	MW0150860	C25H36N8O6	-	-	-		1.1073	0.147043	0.360605		12176.4	9651.43	13059.6	9482.62	6601.81	7513.02	18268.1	14715.3	14097.7	22046.2	17191.4	4931.1	8558.54		13482.9	9553.17	10410.8	4679.26	65620.1	16588.5	10452.6	9698.47	13013.6	25639.3	6737.07	8131.37	8108.39	10721.3	5805.58	5524.98	7658.95	8280.43	16068.1
Amino acid and Its metabolites	Small Peptide	Arg-Thr-Leu-Ser-Asp	T3_positive	MW0145521	C23H42N8O10	-	-	-		1.10105	0.138884	0.389779		3199.26	2456.5	652.942	2767.71	9905.58	1901.3	1071.94	5181.89	794.11	2195.5	4361.21	440.826	6661.57		3522.55	3002.14	3475.85	1809.92	2893.34	7526.78	1297.69	14841.2	507.175	2394.88	2187.57	2709.16	1888.14	5731.75	1628.8	2780.56	5574.63	543.925	2612.38
Amino acid and Its metabolites	Small Peptide	2-[(2-Amino-3-hydroxybutanoyl)amino]-3-phenylpropanoic acid	T3_negative	MEDP1022	C13H18N2O4	HMDB0029068	4099799	-		1.09787	0.134712	0.0928389		2560.48	2565.15	3041.03	2415.06	2291.87	3449.24	3294.83	2350.14	1660.76	2165.25	2934.95	1628.14	2929.37		2811.08	2868.69	3023	2686.17	2996.44	2701.74	2673.9	2433.21	3146.82	2532.82	2554.06	2806.82	3074.99	2762.66	2428.73	3341.61	2711.57	2955.88	2900.4
Amino acid and Its metabolites	Small Peptide	2-[(2-Amino-3-hydroxypropanoyl)amino]-3-sulfanylpropanoic acid	T3_positive	MW0109704	C6H12N2O4S	HMDB0029036	18218239	-		1.09711	0.133712	0.192409		341694	407781	405816	394042	342389	414913	397983	80893.8	304212	453837	186456	372050	339957		374877	441419	333518	658955	360750	364522	390127	367743	305325	431534	387236	420048	211358	335070	319834	388466	343991	318301	369592
Amino acid and Its metabolites	Small Peptide	Ser-Arg-Phe-Lys	T3_positive	MW0156650	C24H40N8O6	-	-	-		1.08756	0.121101	0.257083		9135.98	10056.4	14948.3	9197.25	9061.53	8687.69	7970.17	10722.1	5637.76	1334.39	10986	9004.53	12025.5		9935.97	9778.45	6987.66	6244.22	7677.12	10771.8	8447.75	8872.57	7446.86	9430.15	16989.6	8479.43	8392.98	6774.99	16512.3	10117.8	11763.5	12776	11384.3
Amino acid and Its metabolites	Small Peptide	Trp-Gln-Met	T3_positive	MW0158135	C21H29N5O5S1	-	11976127	-		1.07996	0.110977	0.398918		54556.6	19701.8	51725.8	15593.1	45113.4	74828.3	25626.6	71429.8	171177	67688.3	9019.75	82882.1	19893.9		58918.9	69906.6	66332.8	104617	42658.2	9763.5	197551	57489.2	10281.4	7575.52	37758	51394	12382.2	43828	80972.3	91988.3	52899.6	33218.1	89924.8
Amino acid and Its metabolites	Small Peptide	H-Met-arg-phe-ala-OH	T3_positive	MW0108192	C23H37N7O5S	-	9914740	67368-29-0		1.07484	0.104126	0.248976		79168.2	72552.7	80023.2	70560.6	68361	65896.7	66444.7	122706	71068.2	59563.7	90670.7	80530.5	101641		85093.4	60393.1	42231.6	39141.9	53223.5	117125	76941.7	67845.6	63710.6	71219.8	127684	93539	124360	66577.3	117704	81019.8	112970	96937.7	119057
Amino acid and Its metabolites	Small Peptide	TyrMe-Met-OH	T3_negative	MW0158707	C21H24N2O7S	-	-	-		1.05912	0.0828717	0.0888049		22806.8	21835.1	24280	21797.9	22552.2	22450.3	24227.7	19994.9	23161.8	21439.3	28502.8	21675.1	21764.6		24155.2	20806.5	25952.8	24766.8	21653.1	21340.6	25231.9	23219.8	25837.7	26595	31480.3	22400	26317.8	19667.9	19913.3	24456.5	21349.6	29152.2	24652.2
Amino acid and Its metabolites	Small Peptide	Cys-Gln-Met	T3_positive	MW0148001	C13H24N4O5S2	-	145454714	-		1.05757	0.0807468	0.355876		5685.31	4416.81	9264.56	4027.48	3247.05	7438.2	7715.91	4324.69	4273.56	10117	6344.85	3245.69	3808.04		6012.59	5194.39	6835.58	5430.81	4131.19	11965.5	4634.71	8243.36	4399	8712.2	4703.51	3519.96	6030.17	5285.97	7366.18	4610.13	4642.7	8974.63	3546.65
Amino acid and Its metabolites	Small Peptide	Asp-Ser-Asn-Lys	T3_negative	MW0146251	C17H30N6O9	-	-	-		1.05706	0.0800635	0.260436		2670.62	2744.02	1852.48	1951.79	3734.87	3178.03	2118.31	2800.25	1729.99	3282.6	2850.94	2792.84	3011.29		2823.01	2877	2343.88	3149.53	3457.25	2033.42	3885.14	2867.41	3467.77	2140.58	3065.32	2589.4	3015.46	3049.31	3097.51	1104.32	2659.22	2954.25	3057.47
Amino acid and Its metabolites	Small Peptide	Arg-Val-Leu-Asp	T3_positive	MW0145566	C21H39N7O7	-	-	-		1.05181	0.0728799	0.322647		733414	652543	709148	617022	640578	603830	554455	1.13957e+06	643854	579729	874886	783588	1.00176e+06		771415	578920	400211	372427	478689	1.00605e+06	716438	624784	598031	566651	1.13914e+06	801046	1.18542e+06	548584	1.10299e+06	831366	1.00628e+06	883192	1.04525e+06
Amino acid and Its metabolites	Small Peptide	Gly-Arg-Gly-Asp-Ser-Pro-Cys	T3_negative	MW0150548	C25H42N10O11S	-	10078371	126646-79-5		1.05069	0.0713313	0.307476		9026.64	5966.92	6784.26	11627.5	6543.18	5914.74	8521.74	8538.64	10197.6	13243.8	9265.36	9208.67	12507.2		9484.16	7485.07	9249.91	5926.19	14813.6	8162.8	10061.8	9608.46	8202.8	11848.9	11781.6	7544.66	12030.2	9285.36	8965.4	8327.44	8291.48	12146.3	6982.8
Amino acid and Its metabolites	Small Peptide	Phenylalanylphenylalanine	T3_positive	MW0109211	C18H20N2O3	HMDB0013302	65104	201023-39-4		1.0481	0.0677827	0.319991		3649.01	3963.96	3794.48	3270.97	5157.49	4383.62	2142.12	3239.96	4152.9	3102.76	3661.87	2789.44	4128.53		3824.54	5310.46	4168.56	1982.37	4592.44	5332.3	3036.79	4726.71	2882.95	3196.58	4644.26	2236.78	3114.5	5180.9	3871.82	1096.45	4313.81	4894.83	4259.26
Amino acid and Its metabolites	Small Peptide	Tyr-Gln-Leu-Lys	T3_negative	MW0158439	C26H42N6O7	-	-	-		1.04501	0.0635129	0.469484		5611.21	6980.2	9747.49	2105.6	4023.97	563.942	7312.41	11643.5	2987.31	11562.1	1573	6722.17	2112.85		5863.76	2517.84	16974.7	3291.63	2868.76	2516.24	3050.66	1970.99	55682	3345.88	561.972	385.181	1945.39	1209.88	3005.28	1680.23	3500.1	473.946	566.908
Amino acid and Its metabolites	Small Peptide	His-Nap-OH	T3_negative	MW0151168	C25H22N4O6	-	-	-		1.04451	0.062829	0.082603		7293.46	7190.12	6249.59	8734.5	6398.86	7430.65	6840.54	7617	7626.3	7454.82	7371.2	7574.45	7033.46		7618.1	7501.76	7266.44	6771.27	7166.9	7429.89	8675.04	6979.21	7415.01	7846.08	8777.31	7792.99	8039.53	7702.11	7276.31	8193.05	7642.38	7463.45	7187.15
Amino acid and Its metabolites	Small Peptide	Gln-Arg-Leu-Arg	T3_positive	MW0149626	C23H45N11O6	-	-	-		1.04395	0.0620546	0.382829		84271.9	54643.2	91845.6	74584.8	69063.1	72430.4	82397.9	106720	67040	60697.7	112375	57038.6	162427		87975.8	81317.6	40493.3	61309.9	41924.3	107142	72586.6	44571.4	66890.6	57193.5	100917	103226	119055	62245.8	148866	87238.1	167398	117359	103830
Amino acid and Its metabolites	Small Peptide	Arg-Gln-Ser-Lys	T3_positive	MW0145332	C20H39N9O7	-	-	-		1.04275	0.0603981	0.388293		1.51777e+06	2.39013e+06	929711	1.88509e+06	634550	2.2563e+06	270859	1.89343e+06	815619	1.68761e+06	1.45476e+06	1.78617e+06	2.20896e+06		1.58266e+06	1.82276e+06	1.00621e+06	1.09501e+06	1.18814e+06	1.50749e+06	1.40851e+06	1.22279e+06	1.12525e+06	1.43108e+06	2.12163e+06	1.32594e+06	1.88125e+06	1.54397e+06	2.58977e+06	1.40842e+06	1.99787e+06	2.07251e+06	1.7392e+06
Amino acid and Its metabolites	Small Peptide	Asn-Arg-Phe-Lys	T3_negative	MW0145679	C25H41N9O6	-	-	-		1.04201	0.0593686	0.389203		13208.8	15820.1	15629	10697	14336.6	16028.9	11681.3	15374.4	14755	11983.6	14746.5	914.623	16539		13763.7	10895.9	10609.9	8706.73	5155.17	3140.77	15171.1	8683.58	7088.48	17599.8	22420.1	10377.8	14864.5	10682.9	19780.7	22202.7	20944.4	24725.1	14697.5
Amino acid and Its metabolites	Small Peptide	Val-Asp-Pro-Val-Asn	T3_positive	MW0158942	C23H38N6O9	-	-	-		1.03947	0.0558415	0.421251		4714.2	3959.09	4257.42	4692.42	3849.24	946.106	2745.35	3035.17	4101.65	4519.27	4267.67	12964.9	7232.13		4900.25	4307.81	4407.42	4847.08	5264.09	3529.67	4270.3	8863.13	7587.92	4642.48	3636.5	3103.9	4049.6	4965.28	4354.08	4604.45	4961.3	5012.22	5797.19
Amino acid and Its metabolites	Small Peptide	His-Leu-Ile-Arg	T3_positive	MW0150993	C24H43N9O5	-	-	-		1.03902	0.0552292	0.369284		7326.57	9262.76	6509.52	8884.49	7381.21	5094	7753.14	11816.9	9256.83	3748.67	6976.55	4510.58	6724.14		7612.48	4316.77	5533.98	4915.21	8896.62	8485.25	7686.96	6623.42	9127.75	8476.88	5580.53	5695.01	6366.49	5415.65	8858.25	10072.8	10608	12833.4	7531.72
Amino acid and Its metabolites	Small Peptide	L-Tyrosyl-L-Threonine	T3_negative	MW0110310	C13H18N2O5	HMDB0029115	25206828	-		1.03817	0.0540468	0.0776056		33095.8	34549.9	33090.3	33302.6	33334.5	33395.6	34413.5	29798	28078.2	35630	34267.3	33718	33572.1		34359.2	35390.3	33053.4	41990	34244.5	37845.6	34496.9	33121.5	36241.4	35177.5	32826.3	33310.4	35695.4	32185.7	31844.2	31024.3	33633.6	34972.2	31412.1
Amino acid and Its metabolites	Small Peptide	Alanylmethionyllysine	T3_negative	MW0105530	C14H28N4O4S	-	18218470	-		1.03338	0.0473741	0.475361		3828.33	2398.28	592.337	3918.97	3254.27	1496.72	3708.14	690.637	541.897	870.801	3830.32	2975.77	21661.9		3956.13	1358.11	2984.48	1319.84	22561.4	2320.52	4708.89	599.724	3694.67	3929.55	5080.34	1139.15	543.187	3240.35	3571.43	1445.54	8328.9	2503.68	1880.58
Amino acid and Its metabolites	Small Peptide	Ser-Gln	T3_negative	MW0109611	C8H15N3O5	-	7016082	94421-66-6		1.03209	0.0455667	0.111414		4342.74	4567.25	4195.36	4264.76	4792.96	4399.56	3991.39	4355.47	4335.34	3691.55	4532.16	4772.9	4214.11		4482.09	4327.66	4101.95	4301.78	4370.94	4562.73	4547.99	4474.66	4411.62	4441.72	3865.81	4864.63	5057.29	4418.6	4503.72	4426.13	4475.12	4619.87	4905.36
Amino acid and Its metabolites	Small Peptide	Met-Lys-Ser	T3_positive	MW0153613	C14H28N4O5S1	-	145457005	-		1.03171	0.0450308	0.42623		3852.63	6016.75	6601.06	5161.93	4039.86	2438.61	4604.68	4665.01	3500.36	2969.13	1972.06	2799.31	1462.76		3974.77	3243.92	2009.25	3313.52	562.93	3573.26	3248.89	3949.67	818.012	5725.46	4856.94	5392.81	6794.06	5567.95	1926.31	6104.96	3072.23	4190.73	7195.06
Amino acid and Its metabolites	Small Peptide	TyrMe-Abu-OH	T3_negative	MW0158697	C20H22N2O7	-	-	-		1.02479	0.0353307	0.390959		4406.37	3534.18	4052.13	3118.18	4582.64	2411.46	4690.04	4080.54	4472.99	7485.73	5122.86	5239.15	4086.51		4515.61	4227.43	5102.94	5216.88	5013.28	4737.93	3825.14	4329.78	4592.94	3495.31	5279.85	4245.88	4542.88	4338.01	4258.51	5539.28	4193.5	3814.62	4526.81
Amino acid and Its metabolites	Small Peptide	Thr-Lys-Gln-Lys	T3_positive	MW0157725	C21H41N7O7	-	-	-		1.02365	0.0337198	0.405496		62358.5	51175.1	48076	69314.6	86429.3	83193.6	60337.3	64592.2	56013	52803.2	58334	49286.7	68746.5		63833.1	46403.2	43044.9	21272.8	36216	77672.2	89195.2	52404.7	91508.3	72599.2	91647.4	55226.7	85303	64833.6	73495.8	57445.2	86159.6	50001.5	54566.8
Amino acid and Its metabolites	Small Peptide	Gly-Trp-Ser	T3_negative	MW0150508	C16H20N4O5	-	145455710	-		1.013	0.0186306	0.451193		1754.5	1061.06	1949.9	1362.27	2246.78	1740.59	1480.45	1696.26	1427.17	3088.27	2073.02	1181.75	1746.55		1777.31	1317.47	1712.02	1337.42	2374.12	1688.09	1871.61	2035.53	2294.78	1265.26	1808.03	1426.02	2070.68	1798.42	2044.91	1471.43	1124.45	2420.84	1930.46
Amino acid and Its metabolites	Small Peptide	Linatine	T3_positive	MW0107885	C10H17N3O5	HMDB0038516	160920	10139-06-7		1.01118	0.016038	0.445842		6313.36	7017.66	7480.59	8122.61	6619.16	4223.71	6965.89	6601.5	5784.11	2250.74	6703.41	6130.98	7859.94		6383.94	6273.91	5117.48	6353.01	6432.2	6977.12	6100.78	6657.6	4352.36	6262.86	6322.99	6135.38	7501.27	7252.13	6579.52	6150.34	6117.86	7989.1	6334.92
Amino acid and Its metabolites	Small Peptide	D-alanyl-D-alanine	T3_negative	MW0106355	C6H12N2O3	HMDB0003459	5460362	923-16-0		1.01094	0.0157031	0.448421		12280.7	14756.5	11782.1	10085.9	4428.29	15101.1	15090.5	12822.2	15275	14836.7	12057.9	9620.33	11512		12415.1	11235.5	11050	11820.1	10230.9	11371.3	14150.8	13377.4	12932.1	15463.2	11100.7	9696.03	14954	9779.73	15060	12152.1	12994.2	11519.5	14584.5
Amino acid and Its metabolites	Small Peptide	Gly-Met-Trp	T3_negative	MW0150439	C18H24N4O4S1	-	145455672	-		1.00878	0.0126163	0.398196		9560.02	8239.55	8955.06	10062.9	8297.02	9351.52	9669.1	10231.5	10425.4	10177.4	9388.52	9749.21	10173.1		9643.99	8663.95	9373.18	8065.09	11202.2	9320.55	9330.97	10853.8	9547.93	10874.5	11138.2	9876.87	10939.5	8603.28	9101.61	8711.33	9283.42	10388	8317.47
Amino acid and Its metabolites	Small Peptide	Lys-Phe-Val-Leu-Val	T3_positive	MW0153110	C31H52N6O6	-	-	-		1.00673	0.00967063	0.454766		30196.8	20600.7	35480	37551.6	32645.7	27805	21801.4	36759.8	28745.8	34536	29414	27736.9	29284.1		30399.9	33071.1	29506.8	30972.3	23930.1	31718.8	32454.5	32386.3	32557.7	29775.6	29385.4	32994.2	32614.5	29336.1	20374.5	32730.4	32005.9	30181.9	31201.4
Amino acid and Its metabolites	Small Peptide	Phe-Ala-Asn-Lys	T3_negative	MW0155072	C22H34N6O6	-	-	-		0.998311	-0.00243878	0.486985		3113.68	2470.81	3660.94	3395.82	2849.82	3189.81	3206.99	2879.35	2831.38	3258.51	3392.32	3362.31	2866.08		3108.42	2174.92	2672.76	2918.44	2657.75	2484.98	2906.25	3214.83	3337.54	3116.26	3648.59	3315.03	2757.3	3005.71	3027.42	4110.06	3687.15	4199.28	2717.25
Amino acid and Its metabolites	Small Peptide	Gln-Glu-Asp	T3_positive	MW0149676	C14H22N4O9	-	145455050	-		0.99422	-0.00836329	0.366457		7929.45	7422.46	7761.1	7580.35	8568.65	8364.99	8129.41	7904.69	7734.79	8364.03	8018.9	7439.48	7864.52		7883.61	7585.44	8069.16	8046.12	8550.42	8155.77	7898.65	7377.46	7775.32	7437.55	7689.7	8545.9	7841.29	7635.53	7740.94	8064.82	7591.41	8053.09	7846.45
Amino acid and Its metabolites	Small Peptide	Thr-Arg-Gln-Glu	T3_negative	MW0157545	C20H36N8O9	-	-	-		0.990336	-0.0140099	0.492697		2196.32	1098.84	1415.48	439.779	481.866	737.5	890.23	1905.51	3527.75	11789.1	1811.46	552.479	1705.85		2175.1	358.149	1119.7	2130.74	13620.3	2544.47	2126.34	1589	2702.71	348.739	1136.54	1272.81	1537.81	1135.44	3345.13	948.029	1935.17	814.372	486.302
Amino acid and Its metabolites	Small Peptide	Asp-Arg-Val	T3_positive	MW0146033	C15H28N6O6	-	9865100	-		0.989572	-0.0151235	0.48001		2732.47	1217.63	5460.07	1498.68	2619.98	2968.94	4503.01	2297	4968.6	542.784	1303.36	2405.13	3004.49		2703.98	721.619	3075.77	585.989	4884.8	5831.62	1695.77	2977.94	3629.86	2556.24	2356.45	1228.31	2989	1290.49	3464.39	4422.86	2363.8	1451.05	3145.66
Amino acid and Its metabolites	Small Peptide	Ser-Gln-Leu-Lys	T3_negative	MW0156712	C20H38N6O7	-	-	-		0.985068	-0.0217044	0.453749		14861.1	13559	10014.7	16097.4	12341.1	18077.2	7264.98	15687.1	19389.3	19075.6	17842.5	17379.6	11604.4		14639.2	25441	19781.4	22356.2	2776.55	15633	18150.5	21333.5	16222	2244.29	8546.59	17362.1	14587.1	15803.2	14852.2	16919.9	14153.2	12609.1	4733.49
Amino acid and Its metabolites	Small Peptide	His-Phe	T3_positive	MW0107268	C15H18N4O3	HMDB0028892	152198	16874-81-0		0.984983	-0.021829	0.160059		32323.5	33642.8	32235.7	29876.9	29880.7	33191.2	32992.8	33971	31655.7	32585.5	34072.8	32089.6	31687.2		31838.1	30949.8	32318	31348.1	33547.6	31847.7	30882.4	32745.2	32842.8	32020.8	32483.3	28980.8	31798.7	32317.9	32225.2	31748.5	33089.4	30938.3	31001.2
Amino acid and Its metabolites	Small Peptide	Ile-Arg-Tyr-Arg	T3_negative	MW0151341	C27H46N10O6	-	-	-		0.984386	-0.0227041	0.433519		12211.4	13539.1	15010.8	15855.4	7977.07	8517.46	12126.3	15972.1	10142.3	9661.88	13164.4	10904.9	13665.1		12020.7	8946.21	9406.44	10710.1	10377.9	11888.9	9498.54	8137.71	7247.06	8611.39	15856.1	13351.2	14606.7	11193.7	13111	10979.7	17998.4	18149.1	16303.3
Amino acid and Its metabolites	Small Peptide	Asparaginyl-Hydroxyproline	T3_positive	MW0105899	C9H15N3O5	HMDB0028732	61157688	844640-50-2		0.972953	-0.039558	0.409867		29293.8	32210	23278.6	20964.2	42195.6	27015.4	35344.7	34797.9	15884.8	30727.9	41572.2	20159.1	27375.1		28501.5	35884.8	16173.2	18992.6	21480.2	20976.2	32557.8	22776.4	36648	23667.8	57036.2	32694.1	38264	29337.3	30213	36199.1	13155.9	20402.1	26568.1
Amino acid and Its metabolites	Small Peptide	L-Alanyl-L-tryptophan	T3_negative	MW0144849	C14H17N3O3	HMDB0013209	85362	16305-75-2		0.971721	-0.0413859	0.326332		10919.3	11596.9	8954.11	12479.3	9746.33	11972.2	9453.71	9889.02	10924.5	13497	10638.3	9278.71	12601.8		10610.5	10907.7	11082.9	14478.7	8672.78	11485.7	9657.82	9846.67	10178.4	10454.6	9986.23	12517.5	14360.2	10702.6	9337.51	8051.18	8823.57	14252.1	6193.54
Amino acid and Its metabolites	Small Peptide	Lys-Ile-Val-Lys	T3_negative	MW0153022	C23H46N6O5	-	-	-		0.970425	-0.0433111	0.192083		19292.9	22863.7	17809.9	19419.8	19063.1	17640.2	20305.7	17740.9	18335.7	19197.7	17767.2	23090	18281.2		18722.3	18106	20171.1	21489.5	20381.7	18964.9	18450.1	19118	18212.3	18422.3	17242.6	19204.4	18376.5	21574.9	17090.1	16994.8	17459.5	17645.9	18097.4
Amino acid and Its metabolites	Small Peptide	Lys-Leu-Gly-Gln-Ser	T3_positive	MW0153037	C22H41N7O8	-	-	-		0.969642	-0.0444757	0.426956		3648.66	4267.36	2431.89	7805.31	3943.21	3880.02	3433.32	3339.06	4003.23	735.546	2472.32	3978.15	3494.5		3537.89	3443.57	5625.28	5313.17	3774.28	3846.04	5037.02	4709.92	3632.11	1058.67	2245.13	641.214	3768.68	1236.85	4246.32	3383.94	2842.77	2984.05	5893.08
Amino acid and Its metabolites	Small Peptide	Aspartylmethionine	T3_negative	MW0146362	C9H16N2O5S	HMDB0028759	21488123	-		0.968864	-0.0456333	0.265618		2814.42	2982.06	3193.98	2801.94	2849.03	2825.06	3303.97	2350.38	2439.49	3399.82	2904.05	2463.64	2259.64		2726.79	2398.11	2508.68	2452.13	2718.97	2533.42	2556.46	2870.61	3122.68	3042.45	2661.83	3212.9	2748	2728.11	2673.43	1693.13	3110.54	2964.55	3086.29
Amino acid and Its metabolites	Small Peptide	Ile-Thr-Val-Lys-Leu	T3_positive	MW0151609	C27H52N6O7	-	-	-		0.966272	-0.0494993	0.291281		18454.1	19058	20740.9	23066	18497.2	19428	20126	22029.1	16642.4	19055.6	15084.1	15331.4	12391		17831.7	19083.1	18361.8	22999.9	16685.4	15354.1	17842.9	17759.8	22132	14904.3	17685.1	17346.8	24621.5	15061.5	17840.4	14470.6	15521.2	17478	15822.2
Amino acid and Its metabolites	Small Peptide	Pro-Arg-Phe	T3_positive	MW0155783	C20H30N6O4	-	145457390	-		0.965883	-0.0500789	0.330509		6195.3	5551.03	7438.31	6464.74	6705.34	5935.55	5258.39	9657.91	5933.03	5766.5	5969.47	4299.38	5363.96		5983.94	4387.66	7006.15	6200.43	5533.16	8871.16	6244.58	6084.48	6235.97	7258.83	6189.63	3576.02	5860.52	4911.05	4741.33	5986.87	5661.19	6701.47	6260.4
Amino acid and Its metabolites	Small Peptide	Arg-Arg	T3_negative	MW0105648	C12H26N8O3	HMDB0028703	151956	15483-27-9		0.960283	-0.0584692	0.102156		9579.33	9020.89	9662.74	9631.85	8612.37	9695.32	9796.6	8394.13	9035.1	11516.1	9732.43	10050.3	9804.14		9198.86	9069.64	9780.39	10045.6	7772.53	10024.7	8301.72	8562.46	8168.24	9786.28	9305.22	9641.06	8970.65	8807.86	8421.48	9007.73	9854.43	10402.6	9656.88
Amino acid and Its metabolites	Small Peptide	Met-Val-His-Leu-Thr	T3_positive	MW0153716	C26H45N7O7S	-	-	-		0.95803	-0.0618567	0.350461		81506.9	113093	77838.4	88752.6	41020.7	27997.6	73320.6	87656.9	93785.5	72751.8	101928	91511.5	108427		78086.1	81676.4	62510.6	50726.9	58928	77510	68170.8	57028	63166.5	69480.9	101662	62822.4	95982.6	75771.2	130792	96878.9	101682	73464	77296
Amino acid and Its metabolites	Small Peptide	Tyr-Ser-Val-Glu	T3_negative	MW0158613	C22H32N4O9	-	-	-		0.956312	-0.0644465	0.434329		10861.6	10099.7	10933.4	8481.88	15615.8	14150.6	3796.19	28849.3	20679.1	1324.98	1018.85	738.799	14650.9		10387.1	9788.71	21858.6	8783.39	11024.8	9599.37	16971.7	20581.2	641.07	11732.8	2201.95	13052.5	5933.98	4684.69	10810.4	9467.81	12146.8	4132.98	13555.2
Amino acid and Its metabolites	Small Peptide	Glu-Asp-Val-Asp	T3_negative	MW0149956	C18H28N4O11	-	-	-		0.954588	-0.0670506	0.453215		3728.7	555.761	6458.46	5840.54	2904.86	1213.31	1783.54	4038.67	2120.05	13307.7	2110.09	2369.48	2041.86		3559.37	1379.03	749.525	2323.35	15865.5	2223.5	3632.82	2566.68	1701.01	14399.2	1881.93	1301.95	2583.65	2674.11	3167.11	1932.98	2727.65	1699.5	1259.08
Amino acid and Its metabolites	Small Peptide	Thr-Glu-Arg-Glu	T3_negative	MW0157621	C20H35N7O10	-	-	-		0.953953	-0.0680101	0.38295		6737.39	7481.69	2908.42	3198.99	9795.17	7654.92	7911.97	9678.02	8379.73	2637.19	6062.4	8810.19	6330.04		6427.16	4251.01	8242.11	2758.29	11832.1	10554.6	5820.22	10428.1	1685.41	2524	3918.97	8088.69	4165.12	5596.15	7475.21	7114.5	3660.89	9322.42	8251
Amino acid and Its metabolites	Small Peptide	Aspartylcysteine	T3_negative	MW0105942	C7H12N2O5S	HMDB0028750	18218191	-		0.950392	-0.0734046	0.133973		399500	334887	363917	370593	396422	324804	468367	409181	455544	398916	371781	451616	447975		379682	356424	455507	325655	423017	435371	404360	320395	360074	359323	400281	469628	395207	353221	357071	368457	383705	338561	328021
Amino acid and Its metabolites	Small Peptide	Glutaminyl-arginine	T3_negative	MW0149874	C11H22N6O4	HMDB0028791	25216500	126590-89-4		0.950226	-0.0736571	0.309499		2479.12	1508.29	1580	2405.3	2278.97	1941.51	2455.45	2074.75	2481.08	4111.76	3103.11	3005.84	2803.41		2355.73	2627.56	2848.15	2708.92	1692.47	2157.52	3042.64	2281.04	1054.59	2229.59	3363.91	1592.82	2492.09	2624.62	2436.95	2458.05	2547.46	1903.19	2341.53
Amino acid and Its metabolites	Small Peptide	His-Thr-Lys-Lys	T3_negative	MW0151098	C22H40N8O6	-	145455976	-		0.948752	-0.0758978	0.454161		61898.1	39375.3	52254.7	21151.2	19000.8	34426.1	41616.1	67770	69894.5	279258	58194.1	28338.5	31498.2		58725.9	47756.3	46862.6	32875.4	361419	43235.7	70648.8	23199.8	64448.4	16675.9	36058.3	32998.8	40097.5	35451.6	61198.6	29693.2	58541	31211.3	24694.5
Amino acid and Its metabolites	Small Peptide	Aspartylasparagine	T3_negative	MW0146349	C8H13N3O6	HMDB0028748	18218190	-		0.948698	-0.0759787	0.420418		19750.7	13655.2	9625.6	903.286	29008.8	19005.1	20832.3	39355	29777.5	20318.4	16124.4	12683.6	25719.2		18737.5	9418.33	31312.2	11544.4	70148.5	19762.8	21823.1	27199.7	7868.62	20715.4	6038.84	8758.96	4647.34	3303.87	14652.3	15832	3321.32	13693.4	47233.2
Amino acid and Its metabolites	Small Peptide	Gly-Leu-Arg-Val-Phe	T3_negative	MW0150398	C28H46N8O6	-	-	-		0.947482	-0.0778303	0.287591		20428.2	25490.6	24882.6	21908.9	22115.5	23883	14348.3	19896	16940.5	13218.8	23618	16772.7	22063.5		19355.3	16908.4	15612.8	10944.4	12759.8	21971.9	19212.9	15179.1	12435.1	17280.2	22033.4	17347.5	20330.3	19431.6	35265.7	30853.3	18254	25634.5	16941.2
Amino acid and Its metabolites	Small Peptide	L-Asparaginyl-L-Arginine	T3_negative	MW0105890	C10H20N6O4	HMDB0028725	14299174	-		0.944489	-0.082394	0.15843		7643.1	8750.57	8038.61	8450.43	6942.78	6852.58	7855.39	6373.99	5902.47	10351.4	7326.11	7490.95	7381.83		7218.82	6611.88	6392.85	8735.86	6647.23	6172.77	8044.08	8147.5	6427.01	5638.01	7107.18	8936.42	9082.83	6585.6	6889.94	6852.77	7418.77	7419.17	6828.9
Amino acid and Its metabolites	Small Peptide	Gly-Glu-Gly-Phe-Lys	T3_positive	MW0150353	C24H36N6O8	-	-	-		0.940237	-0.0889031	0.391165		9479.98	6596.28	10409.7	7398.85	5469.16	12877	9411.95	7690.54	22426	6628.73	14501.9	5321.08	5028.63		8913.44	488.403	6893.06	5053.65	6264.33	10448.3	3370.14	10298.1	2327.2	14270.7	8057.65	5946.96	9524.31	10701.1	15464.4	450.057	21917.6	19123.6	9842.23
Amino acid and Its metabolites	Small Peptide	Gly-Lys-Val-Lys-Lys	T3_negative	MW0150432	C25H50N8O6	-	-	-		0.93808	-0.0922177	0.000845681		2.36803e+06	2.47816e+06	2.39272e+06	2.42041e+06	2.47062e+06	2.32121e+06	2.41017e+06	2.31404e+06	2.33797e+06	2.12698e+06	2.38307e+06	2.35298e+06	2.40803e+06		2.2214e+06	2.35383e+06	2.31926e+06	2.39659e+06	2.28194e+06	1.86194e+06	2.2885e+06	2.20734e+06	2.20121e+06	2.30546e+06	2.22992e+06	2.28665e+06	2.05082e+06	2.16859e+06	2.10388e+06	2.33871e+06	2.01805e+06	2.36125e+06	2.21129e+06
Amino acid and Its metabolites	Small Peptide	CYMARIN	T3_positive	MW0168991	C30H44O9	-	10504	508-77-0		0.937904	-0.0924877	0.390525		2143.49	3939.91	2688.15	1524.11	532.943	950.817	2042.07	3149.99	1794.35	2357.59	576.903	1748.15	4416.9		2010.39	1465.14	550.796	1648.14	2006.45	4227.91	3686.88	1298.59	384.106	2175.25	2274.28	1623.07	4786.73	595.956	1635.13	2150.45	685.217	3858.81	1134.06
Amino acid and Its metabolites	Small Peptide	Val-Gly-Asp-Ile-Val	T3_positive	MW0159008	C22H39N5O8	-	-	-		0.935827	-0.0956858	0.285738		95087.4	75485.2	119684	94034.5	108716	76918.9	82651.1	117984	85963.9	76453.4	107159	83631.3	112367		88985.4	81696.2	58922.4	27624.3	51976.4	75294	103172	63154.9	73611.4	51074.3	174876	121292	94224.2	63339.1	110914	181740	101036	79914.8	87874.6
Amino acid and Its metabolites	Small Peptide	Gly-Asn-Leu-Arg-Lys	T3_negative	MW0150314	C24H46N10O7	-	-	-		0.934966	-0.0970143	0.294594		10818.5	13111	15218	10220.1	10513.2	11516.6	7582.46	10155.5	13917.7	9139.33	11766.9	2088.46	14593.1		10115	11086.1	7515.48	7141.26	7282.1	10423.7	11006.8	8765.14	5659.98	8235.19	17722.2	7786.24	11697.2	8534.63	16797	11811.5	8058.73	12993.6	9552.3
Amino acid and Its metabolites	Small Peptide	Lys-Phe-Tyr	T3_negative	MW0153108	C24H32N4O5	-	6710772	63958-93-0		0.934311	-0.0980245	0.406452		15915.8	10131.8	28834.4	12340.6	24231.5	24205.3	21380.3	25789.3	11897	1063.41	545.773	3181.86	27388.6		14870.3	4008.81	16534.1	1744.25	48510	15901.6	707.859	8599.06	17295.6	20714.4	645.565	4855.47	31610.4	8369.43	19838.4	13436.6	37781	6827.39	10285.9
Amino acid and Its metabolites	Small Peptide	Arg-Lys-His-Arg	T3_positive	MW0145438	C24H45N13O5	-	-	-		0.92946	-0.105536	0.313474		2959.09	1099.01	3609.67	3934.54	1699.99	2956.66	4735.43	766.965	3590.7	3899.13	3667.54	2882.23	2667.27		2750.36	2360.09	2987.85	1718.33	2775.4	3420.84	2310.19	861.217	3665.45	2889.53	2941.47	1602.67	3155.22	1888.95	4727.93	3082.79	1650.66	2926.33	4541.53
Amino acid and Its metabolites	Small Peptide	Phe-Asp-Phe-Gln-Asn	T3_positive	MW0155134	C31H39N7O10	-	-	-		0.928957	-0.106316	0.349866		2030.14	3733.04	3980.36	2549.82	1540.16	2519.09	1706.9	2151.63	1019.43	1566.16	1413.78	460.002	1721.28		1885.91	1786.49	917.852	1215.6	3036.14	1678.34	1296.24	1077.19	1152.16	1438.2	1977.31	2101.91	2138.17	1568.12	4947.5	1517.75	2019.37	2306.04	1772.05
Amino acid and Its metabolites	Small Peptide	Asn-Asn-Leu-Asn-Val	T3_negative	MW0145690	C23H40N8O9	-	-	-		0.928825	-0.106522	0.0054727		18707.8	19948.5	21358.5	19794.3	19417.7	18569.1	19320.2	18721.2	16997.9	16961.1	18168.1	18647.8	16588.7		17376.2	19584.8	19006.6	18679	17099.7	16680.4	17907.4	16275.5	16703.5	16507.2	17267.7	18366.6	18238.7	16646	17663.4	17177.3	16731	15781.6	16455.9
Amino acid and Its metabolites	Small Peptide	Trp-His-Leu	T3_positive	MW0158163	C23H30N6O4	-	145458387	-		0.926019	-0.110886	0.00105961		21093.3	22022.6	22189.4	22971.4	21202.4	19953	21309.2	21451	20630.4	20654.8	19319.4	19990.1	21426.2		19532.8	21114.7	20795.6	20593.9	20133.6	19154.9	21278.7	17801.9	19689.5	21528.9	20389.2	20882.3	20110.5	17204.3	18558	18329.5	17998.1	19384.6	16643.1
Amino acid and Its metabolites	Small Peptide	Arg-Met-Met	T3_positive	MW0145452	C16H32N6O4S2	-	145453897	-		0.926013	-0.110895	0.16791		1.24374e+06	1.21885e+06	1.6599e+06	1.15126e+06	940618	1.38219e+06	1.53907e+06	1.14475e+06	1.01019e+06	1.65579e+06	1.31941e+06	972140	930683		1.15172e+06	1.09737e+06	1.19519e+06	1.17846e+06	991548	1.68718e+06	997881	1.39455e+06	1.00712e+06	1.46647e+06	1.08885e+06	914262	1.11301e+06	1.10746e+06	1.27306e+06	895393	1.00618e+06	1.42741e+06	889542
Amino acid and Its metabolites	Small Peptide	Phe-Trp	T3_positive	MW0155500	C20H21N3O3	HMDB0029006	134906	24587-41-5		0.91992	-0.120419	0.323683		12349.6	13155.1	23514.1	13309.2	16833.6	18074.5	637.247	1659.88	14293.3	15727.5	10277.7	10702.8	10010.5		11360.7	11949.2	17063	5663.46	12680.4	6368.09	1066.28	14325.1	6497.88	7043.31	12569.6	12642.5	10521	12577.7	13049.3	14983.2	17105.4	13852.4	14534.3
Amino acid and Its metabolites	Small Peptide	cyclo(dehydrophenylalanyl-L-leucyl)	T3_positive	MW0147927	C15H18N2O2	-	6865700	-		0.918725	-0.122295	0.264198		16730.1	19121.7	20597.1	21473.8	9843.59	17431.7	24922.5	7874.91	20632.8	19808.5	10085.5	19144.5	9825		15370.4	8739.14	25151.4	28363.8	16667.5	11819.4	14568.3	13070.9	15321	18313.8	15097.2	4887.46	18985.3	17569.9	15394.1	17472.5	6583.26	13826.6	14835.5
Amino acid and Its metabolites	Small Peptide	Met-Tyr-Gln	T3_positive	MW0153699	C19H28N4O6S1	-	145457095	-		0.918132	-0.123227	0.0227041		214442	270099	229239	213010	206885	217373	238096	205529	196876	235031	189863	190486	180815		196886	182650	180802	184385	190245	194812	191005	179482	196138	194337	201562	220574	195977	203554	199590	199209	198102	190575	240945
Amino acid and Its metabolites	Small Peptide	Pro-Lys-Lys-Val-Gly	T3_positive	MW0155930	C24H45N7O6	-	-	-		0.916294	-0.126117	0.329041		5647.55	6729.85	10210.5	3652.91	5227.37	9223.04	4220.85	6343.39	4196.05	2424.6	7347.04	4767.06	3428		5174.82	6092.86	3910.92	3852.3	1074.95	3157.3	5076.87	3415.6	2953.84	3041.52	7989.85	7154.77	4996.18	3635.63	16143.6	1178.95	5471.85	7953.63	6046.15
Amino acid and Its metabolites	Small Peptide	Arg-Phe-Val-Asp	T3_positive	MW0145474	C24H37N7O7	-	-	-		0.913948	-0.129817	0.385232		153437	148017	168335	151349	139881	170282	143679	70377.7	176654	120090	194586	183347	174644		140233	104120	141030	2747.42	1108.93	143391	157912	534434	96051.6	2302.47	686254	175461	1453.78	127461	2976.77	123083	160474	62517.4	1418.8
Amino acid and Its metabolites	Small Peptide	Lys-Arg-Leu-Glu	T3_negative	MW0152870	C23H44N8O7	-	-	-		0.911818	-0.133182	0.0117528		26823.3	26960.5	26165.4	34330.1	28783.6	25619.7	24552.7	28454.4	26913.7	27987.5	24302.2	24815.1	22994.7		24458	24563.7	22932.5	26950.4	20497.3	23534.9	23843.3	24573.1	22814.2	25281.1	26959.3	25683.7	26504	23114.6	23420.3	24740.9	26044.6	25670.6	23114.9
Amino acid and Its metabolites	Small Peptide	Val-Tyr-Pro-Glu-Leu	T3_positive	MW0159225	C30H45N5O9	-	-	-		0.91128	-0.134034	0.201064		8551.58	6415.19	14999.5	10940	7324.12	9658.24	8442.99	8862.75	4191.1	5946.47	8652.23	8627.66	8558.61		7792.88	6883.84	6206.75	5588.23	7479.71	6859.08	7396.41	8362.88	6460.27	5919.05	11101.2	6918.68	8559.36	6207.16	10887.4	7659.13	7568.24	11082.8	9131.63
Amino acid and Its metabolites	Small Peptide	L-Tyrosyl-L-Asparagine	T3_negative	MW0110238	C13H17N3O5	HMDB0029100	44230566	-		0.909032	-0.137597	0.374629		5254	3637.54	3801.53	1211.84	6953.9	6025.7	5311.51	3541.73	2879.05	14946.5	2967.24	3679.77	8091.7		4776.05	1582.49	3034.13	3262.32	17170.3	2204.81	7374.02	6160.93	1865.7	3649.31	1553.64	1829.17	2201.28	819.218	5242.04	3644.33	2562.93	7576.74	14235.5
Amino acid and Its metabolites	Small Peptide	N-acetyl-L-aspartyl-L-glutamate	T3_negative	MW0161056	C11H13N2O8-3	-	6992083	-		0.907722	-0.139678	0.103431		8215.72	11740.4	8099.24	9798.48	8934.51	5347.82	9493.95	8992.97	7943.65	5720.06	8415.99	6547.85	7553.68		7457.58	8899.48	7867.13	10026.8	8789.43	7535.21	8073.17	6710.06	7496.22	7412.67	6740.47	5710.36	8304.94	7048.98	6597.49	6658.01	6906.73	7333.14	6126.18
Amino acid and Its metabolites	Small Peptide	Thr-Lys-Ser-Lys	T3_positive	MW0157735	C19H38N6O7	-	-	-		0.907156	-0.140578	0.224442		2112.1	3614.88	1737.29	2552.07	2273.8	2098.22	2742.54	2200.71	1687.67	2044.09	830.272	1419.4	2144.24		1916	929.624	1994.32	1220.61	1410.5	2755.21	1135.52	2652.1	1837.77	634.676	2596.03	2240.58	2129.01	1740.3	2630.9	2052.69	1422.9	2620.59	2484.7
Amino acid and Its metabolites	Small Peptide	Phe-Thr-Lys-Lys	T3_negative	MW0155355	C25H42N6O6	-	-	-		0.898539	-0.154348	0.00874669		43580.5	50261.1	43489.8	50768.6	48929.9	38118.4	45238.4	40846.7	39982.1	38471.6	37835.2	47196.8	41827.3		39158.8	38805.5	38010.2	42112.9	41862.9	41086.8	40370.2	43291.7	41163.6	44092.9	45758.5	39560.1	37360.8	37119.8	33903.6	31266.9	38520.4	41607.2	28963.8
Amino acid and Its metabolites	Small Peptide	Val-His-Phe-Glu	T3_negative	MW0159029	C25H34N6O7	-	-	-		0.898176	-0.154929	0.0105922		34900.3	37307	38625.8	38610.7	34406.2	24589.7	35628.9	35525.7	35099.6	33896.8	36098.9	35048.7	33965.4		31346.6	31166.5	35313.1	36627.5	32784.5	34518.5	30518.5	30292.4	35160.6	28780	32926.4	33507.2	32853.1	29130.8	34404	33630.5	18634	26199.1	27792.3
Amino acid and Its metabolites	Small Peptide	Pro-Glu-Ala-Gln-Lys	T3_negative	MW0155844	C24H41N7O9	-	-	-		0.896325	-0.157906	0.035225		8660.06	9348.05	8565.73	8225.48	8199.23	8922.77	7301.82	8414.59	7538.71	7433.61	8255.63	10136.2	11578.9		7762.23	9218.89	7497.5	7854.31	8420.61	4269.9	7636.32	6905.63	7413.9	8343.76	7368.05	7927.02	6151.2	7105.91	7191.22	10333.8	7933.97	9874.88	8273.29
Amino acid and Its metabolites	Small Peptide	[4-[[(2S)-2-acetamidopropanoyl]-[(1S)-1-carboxyethyl]amino]-3-amino-4-oxobutyl]-(hydroxymethyl)-oxophosphanium	T3_positive	MW0154203	C13H23N3O7P+	-	6337983	97412-78-7		0.891283	-0.166045	0.166769		8533.24	7663.83	7190.42	6626.46	5776.92	7327.72	7697.61	7358.64	9077.21	11549.2	7112	7541.01	17477.9		7605.53	7343.8	7841.94	7246.04	8045.8	7719.87	6690.22	7527.92	7385.99	7369.8	7712.74	7864.06	7593.57	7307.56	7317.81	8095.11	7910.32	7097.26	8829.73
Amino acid and Its metabolites	Small Peptide	Leu-Gln-Asn-Arg	T3_negative	MW0152284	C21H39N9O7	-	-	-		0.8907	-0.166989	0.169074		20894.2	19868.5	35014.4	12866.4	22481.8	25950.9	15182.4	15509.8	22310.5	22399.2	16360.8	17630.6	25154.8		18610.4	15184.5	19793	8204.13	18045.2	10351.8	18724.9	11841.8	13780.9	29837.9	25561.2	11987.9	16531.7	18551.1	29973.8	17689.3	18407.1	28920	21601.5
Amino acid and Its metabolites	Small Peptide	Trp-Pro-Lys	T3_positive	MW0110079	C22H31N5O4	-	71471842	-		0.890513	-0.167292	0.0327925		7789.18	9484.2	8658.26	7101.47	7306.62	6940.58	8184.32	6645.22	7061.93	9431.83	6462.98	9009.45	7183.31		6936.37	5898.25	8281.89	7432.77	9322.18	5670.97	8083.14	4826.27	9499.36	5340.32	7492.21	6561	6767.34	7458.33	6651.79	6787.02	5203.21	7029.27	6549.26
Amino acid and Its metabolites	Small Peptide	Leu-Val-Val-Val-Asp	T3_positive	MW0152573	C25H45N5O8	-	-	-		0.889454	-0.169008	0.120534		354016	413010	585528	398129	337614	337436	314116	338763	339034	229270	368865	268827	317596		314881	301735	243910	188686	259375	295277	284588	277982	232617	258785	423045	313203	344543	249592	539136	318552	393549	434326	308951
Amino acid and Its metabolites	Small Peptide	Arg-Ile-Ile	T3_positive	MW0145393	C18H36N6O4	-	145453853	-		0.889263	-0.169318	0.026478		6037.86	5250.34	8328.4	6961.07	4895.06	6006.96	6344.62	5772.7	6099.8	6502.18	5067.07	5841.52	5384.54		5369.24	5109.49	5005.97	5687.36	5514.34	6041.31	5406.83	6125.08	5557.98	6258.08	4167.66	5028.27	3772.92	5038.83	4616.29	5780.51	6249.82	4777.65	6507.96
Amino acid and Its metabolites	Small Peptide	Lys-Met-His	T3_positive	MW0153076	C17H30N6O4S1	-	145456731	-		0.889128	-0.169537	0.304695		47649.9	38996.8	104947	36238.8	19845.6	65497.1	106279	30048.3	31713.8	40852.2	55698.2	29901.7	11779		42366.8	39201.7	58050.9	44873.1	37228.9	49673.9	27570.6	78223.1	29152.2	44241.9	30137.5	19250.7	42451.5	58776.5	46668.5	20420.2	27621.2	97730.3	11330.2
Amino acid and Its metabolites	Small Peptide	Phe-Val-Lys-Lys	T3_negative	MW0155411	C26H44N6O5	-	-	-		0.887475	-0.172221	2.6868e-05		123372	132631	130736	128073	129740	129162	125953	119989	109558	121434	121378	122238	109569		109489	111141	110315	115763	112445	102813	109666	92853.5	103033	113308	113000	114235	120352	102358	111160	110801	100196	122758	104611
Amino acid and Its metabolites	Small Peptide	Pro-Ile-His-Asp-Arg	T3_negative	MW0155896	C27H44N10O8	-	-	-		0.883356	-0.178933	0.00355763		47691.1	53150	50221.1	51293.6	49656.8	49369.8	49460.7	44026.6	44849.7	39239.9	48668.8	48248.4	44108.1		42128.2	48789.4	42579.5	47357.2	41924.8	22966.4	44393.7	41353.4	44023.3	44774.3	37067	46532.3	34846.6	46128.1	34053.9	49366.7	39042.2	47045.6	46063.8
Amino acid and Its metabolites	Small Peptide	Phe-Thr-Tyr-Asp	T3_negative	MW0155363	C26H32N4O9	-	-	-		0.880956	-0.182859	0.134433		1435.8	1896.68	1920.16	481.583	1169.4	1875.3	1657.31	1051.94	1297.21	1103.02	1363.17	1599.57	1814.24		1264.88	1118.71	1241.11	1317.14	1415.89	1778.59	977.137	1290.85	724.026	1240.23	475.781	1239.64	1211.05	1289.83	1205.09	1222.11	1887.32	1780.46	1352.79
Amino acid and Its metabolites	Small Peptide	Asp-Pro-Arg	T3_negative	MW0105873	C15H26N6O6	-	9886467	-		0.879896	-0.184595	0.0391028		6218.01	6114.16	7325.28	6740.94	6446.68	4798.19	6253.96	4992.54	6696.74	7471.12	8199.19	5046.2	4531.04		5471.2	5630.66	5504.63	6129.55	4713.01	5501.07	6726.07	5115.12	5096.89	5903.61	5242.24	5117.18	5835.8	4100.99	5266.31	5185.48	4335.97	8231.98	4844.97
Amino acid and Its metabolites	Small Peptide	Leu-Lys-His-Glu	T3_positive	MW0152417	C23H39N7O7	-	-	-		0.875875	-0.191203	0.16351		440601	514933	664572	301827	266338	450681	356840	523062	602302	362526	385656	511023	347448		385911	263542	496237	215712	211882	480688	208744	206287	359679	265601	536846	324765	669539	320976	833178	229511	477365	356728	489127
Amino acid and Its metabolites	Small Peptide	N2-Tryptophyllysine	T3_negative	MW0110123	C17H24N4O3	-	6452501	51790-14-8		0.875569	-0.191708	0.407069		11429.9	3157.51	23452	19874.3	1377.88	4508.38	8446.9	741.634	9304.51	50798.4	2165.34	5396.63	7934.99		10007.6	502.673	4886.35	6241.17	65635.3	7355.58	888.206	960.227	6624.65	53747.8	7561.11	1244.06	10085.8	685.889	1191.97	5728.73	1196.81	513.243	5088.01
Amino acid and Its metabolites	Small Peptide	Leu-Leu-Leu-Pro-Gly	T3_positive	MW0152400	C25H45N5O6	-	-	-		0.875379	-0.19202	0.135307		148741	119762	251375	112940	144876	96969.4	155525	129500	114502	137039	146853	205053	170498		130205	104841	81245.7	95061.9	87054	130497	130548	71377.7	69187.5	186847	158896	137491	136244	119805	236106	184869	177491	132546	103583
Amino acid and Its metabolites	Small Peptide	His-Phe-Ile-Lys	T3_negative	MW0151047	C27H41N7O5	-	-	-		0.874196	-0.193972	0.251061		3386.47	1728.45	3548.65	2519.77	5785.29	2959.6	3240.39	3010.76	5148.37	3341.69	2534.93	1645.51	5174.19		2960.44	1158.06	870.428	694.522	2891.81	2679.9	6365.58	2140.98	4367.42	8622.02	1556.47	2427.66	781.468	5421.14	3609.96	3138.93	1994.65	2244.85	2322.01
Amino acid and Its metabolites	Small Peptide	Lys-Ala-Leu-Glu	T3_positive	MW0152851	C20H37N5O7	-	-	-		0.873917	-0.194431	0.165356		9384.9	9391.83	14655	7155.7	4824.04	9161.29	16356.3	8668.93	8568.64	8384.49	8859.64	7172.14	9420.73		8201.62	13270.4	9534.26	8883.13	3230.27	7862.67	5952.04	6207.83	2548.93	5896.26	4816.36	11162.7	9709.51	5889.93	14952.8	8772.34	9910.32	10450	8579.43
Amino acid and Its metabolites	Small Peptide	Val-Thr-Tyr-Lys	T3_positive	MW0159193	C24H39N5O7	-	-	-		0.873891	-0.194475	0.041862		105914	129516	145958	95535.7	110856	107811	83583	86428.8	108250	92713.6	100244	89921.3	120144		92556.9	90603.2	80505.6	60698.8	77730.5	80957.2	93750.3	75492.5	64861	73084.8	143657	86608	104258	90482	113952	126042	105213	113137	84990.7
Amino acid and Its metabolites	Small Peptide	Leupeptin	T3_negative	MW0107837	C20H38N6O4	-	72429	55123-66-5 | 103476-89-7 | 24365-47-7		0.87239	-0.196955	0.00232336		4897.28	4645.53	5103.29	5412.92	5350.61	5553.5	5121.23	4650.22	5027.92	4063.01	4222.14	4437.41	5179.58		4272.34	4088.78	4957.45	3502.86	4953.01	3242.43	4404.02	4871.14	4395.8	5165.61	3979.78	3384.68	4785.92	3785.94	4180.58	4469.76	4414.5	4969.71	3350.11
Amino acid and Its metabolites	Small Peptide	Oglufanide	T3_negative	MEDL00375	C16H19N3O5	HMDB0028830	100094	38101-59-6		0.865159	-0.208962	0.0786032		1977.06	1598.47	1971.44	1656.42	1912.58	1808.93	2309.09	2511.65	1594.83	2081.89	2003.63	2172.78	2103.05		1710.48	1159.2	3213.85	671.863	2733.92	2055.8	774.375	1947.55	2074.11	2507.89	1860.29	1638.54	1653.33	2019.77	970.468	825.937	1672.53	1282.27	1726.88
Amino acid and Its metabolites	Small Peptide	Glu-Lys-Tyr-Ser-Asn	T3_negative	MW0150085	C27H41N7O11	-	-	-		0.865051	-0.209144	0.0420213		168882	202358	236140	187980	169310	148161	148945	177640	175736	110313	158378	136616	175007		146092	129615	118004	90352.4	118915	131732	133627	118617	116819	128117	204015	132437	154875	129446	225718	191850	165204	195361	144943
Amino acid and Its metabolites	Small Peptide	Met-Nap-OH	T3_negative	MW0153868	-	-	-	-		0.864589	-0.209913	0.110128		8506.21	11686	6637.97	6539.24	7266.91	12556.9	8076.03	10012.9	9257.9	9943.07	7523.01	7480.04	5094.56		7354.38	6323.06	8972.38	2810.43	16097	9262.37	5470.99	6939.17	7235.38	7512.64	7317.55	4157.44	7027.86	5452.12	7346.05	4953.2	8162.98	8316.73	9021.55
Amino acid and Its metabolites	Small Peptide	Ile-Val-Lys-Trp-Asp	T3_negative	MW0151653	C32H49N7O8	-	-	-		0.864062	-0.210793	0.379422		14993.7	33921	2245.05	10085.2	2033.9	12889.2	1219.47	2178.58	70918.2	2112.63	4483.9	28844.2	8992.84		12955.5	1714.86	6937.61	7996.51	12970.3	11377	6014.52	45348.9	34919.6	14717.2	15808.4	6608.16	9192.43	11127	8476.99	11312.7	20907.7	7182.24	586.39
Amino acid and Its metabolites	Small Peptide	Thr Tyr	T3_positive	MW0109902	C13H20N2O6	-	67035959	-		0.863611	-0.211546	0.103859		304677	255955	392640	238177	453944	240314	256226	244419	446238	248960	367024	240688	271536		263122	471744	226049	260010	232872	479048	242717	251808	268539	257250	262764	272086	234861	244324	245834	234025	250652	76234.3	225386
Amino acid and Its metabolites	Small Peptide	Ser-Ala-Thr	T3_negative	MW0156632	C10H19N3O6	-	124420578	-		0.862141	-0.214004	0.000122536		6438.28	6409.85	6602.23	6973.49	6065.2	6176.66	6048.5	6221.68	5724.98	7715.51	7251.93	6000.05	6069.35		5550.71	5529.05	6308.98	5520.57	5829.88	5502.73	5403.83	5732.51	5284.28	5490.36	5486.59	5887.92	5581.15	6109.03	5775.37	5065.33	4932.77	5167.08	5305.38
Amino acid and Its metabolites	Small Peptide	Leu-Leu-Ser-Pro-Tyr	T3_positive	MW0152405	C29H45N5O8	-	-	-		0.860849	-0.216168	0.189426		52673.4	46120.1	102987	37828.6	31232.8	61805.2	34753.5	41481.4	50357.3	46457.8	58597.7	28538.4	91921.2		45343.8	44246.6	27900.8	28176.2	15218.5	56591.7	34277.2	22843.9	35827.2	30783.9	38498.7	43682.4	72008.2	34742.6	81826.8	72909.6	72740.3	45475.6	58438.9
Amino acid and Its metabolites	Small Peptide	Leu-Glu-Phe-Glu	T3_negative	MW0152326	C25H36N4O9	-	-	-		0.857548	-0.22171	0.00654745		17636.2	21156.5	22262.6	18434.5	20013.5	14913.8	18899.1	18553.3	14775.8	15063	16340.1	18203.2	13018.8		15123.9	16279.1	16962.3	17076.5	14334	15299.5	15089	14960.8	13309.8	17679.2	15362.1	14128.6	15803.1	14775.4	15706.4	14917.4	12392.5	16489.5	11664.7
Amino acid and Its metabolites	Small Peptide	Ile-His-Asn-Glu	T3_negative	MW0151447	C21H33N7O8	-	-	-		0.857114	-0.22244	0.111948		1476.54	1623.95	2322.36	1269.37	1829.95	1657.66	1745.63	1757.58	864.608	1009.91	893.612	1177.54	1566.29		1265.56	690.246	697.761	1246.21	1032.43	1051.99	704.402	1237.03	1130.94	1568.9	2548.39	1313.85	969.339	1047.49	1575.01	2136.37	1138.2	1350.7	1340.88
Amino acid and Its metabolites	Small Peptide	Pro-Phe	T3_positive	MW0109329	C14H18N2O3	HMDB0011179	6351946	13589-02-1		0.856264	-0.223873	0.119161		2811.27	3160.12	3246.21	2004.34	1692.89	2098.95	2839.58	3891.75	4284.94	3359.92	3007.49	2361.25	1787.84		2407.19	2728.94	3104.32	1293.75	5680.61	2074.67	2170.76	2416.84	1862.4	2400.95	1855.11	2775.55	2394.44	1602.36	1764.95	1686.63	3403.77	1657.6	2455.78
Amino acid and Its metabolites	Small Peptide	Ile-His-Arg-Arg	T3_positive	MW0151445	C24H44N12O5	-	-	-		0.853457	-0.22861	0.227522		3217.71	2944.28	5852.57	483.769	4344.53	3025.6	2003.82	4356.5	5493.77	2079.68	4817.02	836.119	2374.88		2746.18	2861.74	7135.76	541.226	2781.01	2364.28	1324.54	1641.09	3331.66	2418.48	2628.64	2448.92	1791.32	2717.27	5525.58	1891.32	3285.59	2950.22	1792.52
Amino acid and Its metabolites	Small Peptide	Pro-Val-Glu-Thr-Leu	T3_positive	MW0156047	C25H43N5O9	-	-	-		0.853249	-0.228961	0.144089		1260.26	1503.03	1801.95	1669.27	2213.1	788.518	1039.56	942.523	986.064	967.053	1267.74	588.433	1355.88		1075.32	1516.93	932.166	933.776	715.942	931.029	533.538	964.459	1279.12	1238.69	1093.81	528.623	792.3	1237.25	643.089	980.536	1229.03	2391.07	1414.35
Amino acid and Its metabolites	Small Peptide	Ala-Lys-Gly-Arg-Val	T3_positive	MW0144661	C22H43N9O6	-	-	-		0.853096	-0.229221	0.10534		20585	24506.2	25197.9	13834.1	26028.9	21379.8	18954.4	23088.7	20800	4037.79	24635.9	18966.8	25588.9		17560.9	17026.7	11241.5	12144.1	10889.3	15107.1	14415.2	17635.6	14151	15369.2	21434.1	18202.9	24315.8	14188.6	32381.9	7827.06	28480.3	20193.6	21092.9
Amino acid and Its metabolites	Small Peptide	His-Phe-Tyr-Asp	T3_positive	MW0151054	C28H32N6O8	-	-	-		0.852933	-0.229496	0.182736		10879.3	11808.9	17704.6	6649.02	7759.11	15925.4	8485.62	7042.63	20688.8	10280.2	11558	7210.08	5438.88		9279.28	8248.36	8291.78	6352.74	4916.43	9662.92	3643.28	8524.17	16828.7	12726.4	5566.22	6730.87	8058.92	12117.5	17041.5	4799.94	16664.7	11082.4	5770.22
Amino acid and Its metabolites	Small Peptide	Val-Pro-Val	T3_positive	MW0159147	C15H27N3O4	-	10358218	-		0.848175	-0.237566	4.4585e-05		42333.4	49776.1	43825.1	43048	41613.8	44038.8	43782.6	40852.4	39272.1	40482.8	41216.3	40372.2	39720.5		35906.1	41682	25637.1	41546.2	40381	25898.7	40358.5	36651.4	38776.7	35213.7	34740.6	36754.2	29452	34965.3	32930.1	38351.8	36303.2	37412.9	39255
Amino acid and Its metabolites	Small Peptide	Tyr-Glu-Gln-Asp	T3_negative	MW0158456	C23H31N5O11	-	-	-		0.847923	-0.237995	0.126868		4642.13	5994.56	6655.61	4542.57	5856.34	2366.62	5259.01	5188.56	4069.32	4168.31	4295.13	3380.08	3929.46		3936.17	3311.43	3867.33	2380.49	2738.49	4426.85	2402.35	2706.27	1623.32	4338.99	8693.44	1121.9	4215.51	3164.53	7453.38	1486.88	4404.46	5671.49	6843.9
Amino acid and Its metabolites	Small Peptide	Leu-Val-Arg	T3_positive	MW0107767	C17H34N6O4	-	25217719	-		0.843444	-0.245635	0.0036254		79480.3	102902	97481.3	92050.1	81111.1	75385.9	78853.8	74947	80623.3	68108.3	68234.9	69860.1	64205.7		67037.2	59980.5	60955.1	75469.9	42376.5	70374.3	66639.1	76972.2	72850.7	60463.1	68544.2	72600.9	65638.9	72554.4	66873.4	70875.1	81690	66957	54854.2
Amino acid and Its metabolites	Small Peptide	Ala-Phe-Lys-Arg	T3_negative	MW0144694	C24H40N8O5	-	-	-		0.84244	-0.247355	0.226676		5046.37	5309.92	7869	1978.21	4055.57	9857.79	4385.08	8156.86	3638.64	911.274	5142.27	7609.09	1642.79		4251.26	8004.69	5455.93	811.438	5078.63	7963.69	5377.72	4602.89	1265.64	2237.04	1637.55	3326.85	2736.25	1450.58	6772.67	5302.83	3387.4	1044.64	10066.3
Amino acid and Its metabolites	Small Peptide	Thr-Thr-Gly-Leu-Ile	T3_positive	MW0157815	C22H41N5O8	-	-	-		0.837235	-0.256295	0.0599908		128501	156716	100499	151853	112945	126603	92474.5	117378	106872	72838.8	126263	163192	214376		107585	116168	69676.9	63398.1	65545.2	116274	88547.5	88908.9	79009.1	117411	102831	84628.5	129307	142452	145787	147548	137698	115983	125365
Amino acid and Its metabolites	Small Peptide	Gln-Cys-Phe	T3_positive	MW0149659	C17H24N4O5S1	-	145455025	-		0.83505	-0.260065	0.0146126		6459.49	8939.12	8317.36	7645.62	6834.75	6769.41	5142.57	6159.2	5573.16	5622.71	5941.62	5448.74	5119.57		5394	5238.37	6133.7	5586.82	5839.96	5328.31	5001.02	6315.61	1455.67	6029.57	4469.14	5168.26	5595.59	6300.04	5005.65	5649.98	6836.06	6355.2	4782.96
Amino acid and Its metabolites	Small Peptide	Thr-Val-Leu-Thr-Ser	T3_negative	MW0157865	C22H41N5O9	-	-	-		0.834323	-0.261322	0.126111		4473.61	5519.14	8782	3488.18	2697.68	4042.6	6234.19	3453.5	4444.89	2630.95	4497.9	3151.24	4741.06		3732.44	6636.49	5583.53	2661.66	2103.42	3220.76	1700.79	2243.9	1976.49	2786.77	2590.1	5503.41	3577.73	2877.92	6852.12	3754.48	3915.48	5538.54	3660.25
Amino acid and Its metabolites	Small Peptide	Thr-Val-Met-Trp-Asp	T3_positive	MW0157868	C29H42N6O9S	-	-	-		0.832201	-0.264997	0.112427		2538.06	3395.48	2763.56	3975.58	1265.9	3195.4	2568.6	4100	1869.71	1775.22	1517.52	1775.84	2253.95		2112.18	1765.19	543.069	2000.89	1628.47	1854.34	1325.93	1297.89	1429.61	1878.13	3250.01	2867.15	2424.41	2032.55	3335.69	1836.6	3748.62	1652.95	3147.74
Amino acid and Its metabolites	Small Peptide	Alanyllactate	T3_negative	MW0148131	C6H11NO4	-	5487001	136577-07-6		0.83022	-0.268435	0.0127941		5011.1	4865.02	4619.9	4399.53	5005.68	4960.64	5099.23	4244.82	5482.14	6430.05	6099.78	4546.34	4380.06		4160.31	4493.79	4835.33	4896.93	5643.31	1182.54	5016.81	4515.73	4469.88	1501.23	5407.75	2156.71	5198.24	3936.82	4529.16	4691.66	3660.99	4453.12	4295.66
Amino acid and Its metabolites	Small Peptide	Glu-Arg-Phe-Asp	T3_positive	MW0149921	C24H35N7O9	-	-	-		0.828792	-0.270917	0.136955		3466.44	2974.48	3102.37	2486.65	4888.18	4169.97	2179.66	1975.58	3970.62	4760.16	2455.77	1779.07	6854.83		2872.96	2860.91	2210.39	2545.09	2455.36	2470.09	3294.21	2788.47	2790.71	548.963	4595.46	2214.64	1864.14	5183.28	5004.92	3792	934.443	2101.1	4059.15
Amino acid and Its metabolites	Small Peptide	Gln-Val-Gln	T3_positive	MW0149854	C15H27N5O6	-	145455271	-		0.82767	-0.272872	0.0970486		2205.12	2555.42	1536.3	1004.33	2360.43	3149.27	3619.7	2319.66	1846.17	1634.74	2999.26	1339.06	2097.06		1825.11	745.225	3211.6	575.999	1554.97	1072.51	2226.48	2100.52	1704.69	1962.28	1538.41	2890.63	2747.98	2011.99	1514.09	2541.11	1040.02	1731.43	1682.04
Amino acid and Its metabolites	Small Peptide	Leu-Ser-Leu-Glu-Glu	T3_positive	MW0152493	C25H43N5O11	-	-	-		0.815754	-0.293793	0.0825251		120788	169961	217297	123981	51647.2	92577.9	122483	101856	172456	108899	103617	111933	72753.3		98533.7	78942.6	132412	96590.2	50334.9	98917	56996.6	55360.4	93338.7	73400.3	110028	78433.7	171483	106222	166303	112145	96553.8	93444.8	102701
Amino acid and Its metabolites	Small Peptide	Thr-Trp-Met	T3_positive	MW0157826	C20H28N4O5S1	-	145458226	-		0.807258	-0.308898	0.159593		14258	9471.7	18731.9	13953.7	7233.8	7060.78	14934	9474.29	20953.7	28982.7	24107	8225.02	7967.23		11509.9	10037.6	14809.6	672.272	9903.92	21345.5	9506.8	14977	1396.17	18674.8	8925.98	6326.49	12710.3	11524.9	21040.1	7382.05	3196.76	26098.2	8649.25
Amino acid and Its metabolites	Small Peptide	Phe-Tyr-Val-Lys	T3_negative	MW0155398	C29H41N5O6	-	-	-		0.802441	-0.317533	0.000248951		87523.9	89161.9	90803.4	75118.4	92379.7	81857.5	72188.3	89008.4	86364	73406.6	102244	91678.6	106076		70232.7	77554.2	64685.1	54833.4	53121.6	72773.7	71213.2	63337.3	64986.7	46950.3	83371.1	82224.9	77425.6	54999.6	88307.4	97511.3	74862.4	71752.3	64278.9
Amino acid and Its metabolites	Small Peptide	Tyr-Gln-Asn-Glu	T3_negative	MW0158430	C23H32N6O10	-	-	-		0.800244	-0.321487	0.000361782		45328.6	51156.9	46606.8	53343.8	49442.8	27058.4	45129.6	45269.1	42255.6	39919.9	47537.8	47171.9	49050.2		36273.9	43140.4	38832.9	40748.3	40466.3	33794.6	37377.2	34047.3	34611.5	36143.7	33882.8	39236.4	38939	32819.1	32350.7	36939.7	35220.5	28221.1	36159.2
Amino acid and Its metabolites	Small Peptide	Leu-Asp-Pro-Asp-Tyr	T3_positive	MW0152268	C28H39N5O11	-	-	-		0.800014	-0.321903	0.0632156		108337	183362	179336	135154	105009	105746	109682	109534	14881.2	91896.2	97278.1	77925.1	90242.2		86671.2	82527.2	61849.8	69787	79065.2	95764.7	83829.4	71532.1	72039.8	82272.3	99164.1	89362.7	95636.5	88575.5	116601	97941.2	93627.9	95123.8	85382.6
Amino acid and Its metabolites	Small Peptide	His-Gly-Tyr-Val-Glu	T3_positive	MW0150948	C27H37N7O9	-	-	-		0.797344	-0.326726	0.0261765		38439	54795.1	64074.2	45256.5	36055.1	37655	37612.7	40936.6	26629.8	23694.3	34071.8	29095.4	31391.2		30649.1	32892.4	23608.9	22612.3	24106.4	27770.8	28770.9	27190.3	22940.8	26815.4	30965.3	28820	32727.4	37578.9	49114.7	37977.6	34293.7	34932.4	28565.3
Amino acid and Its metabolites	Small Peptide	Gln-Gln-Gln-Glu-Gln	T3_negative	MW0149665	C25H41N9O12	-	-	-		0.795106	-0.330781	0.00176733		35458.7	43045.4	43892.3	44611.9	39919.9	31658.5	33888.7	35454.3	28986.3	37530.9	30240.3	29632.2	26643.3		28193.4	25360.1	40673.7	21711.1	27931.2	28273.3	26432.7	24197.8	24969.6	29711.4	26126.9	27629.3	29097.8	41874.6	26109.4	21995.7	27385.9	31952.4	26048.4
Amino acid and Its metabolites	Small Peptide	Ser-Arg-Ala-Lys	T3_positive	MW0156638	C18H36N8O6	-	-	-		0.794801	-0.331335	0.0616664		20160.9	44479.7	19736.3	16245.6	17330.3	23500.2	27094.5	15458.4	15229.2	17322.6	14510.5	15901.8	15121.4		16023.9	15515	14329.7	16341.4	18045.8	16899.8	14738.7	15010.6	15112.5	15414.1	15798.2	15982.8	14745.4	15466.4	17296.3	18856.9	16656.8	15688.3	16531.3
Amino acid and Its metabolites	Small Peptide	Phe-Met-Gln	T3_positive	MW0155286	C19H28N4O5S1	-	145457274	-		0.794008	-0.332774	0.0894402		2854.6	5445.89	5202.3	3720	2518.32	2032.74	3112.24	3015.68	1824.88	790.389	2263.18	2064.77	2264.77		2266.57	2320.51	1777.93	1894.58	2183.45	2383.32	1873.53	1058.49	2448.52	2615.44	2206.03	3267.04	2593.47	2851.5	1556.85	3182.22	2244.38	2347.39	1993.67
Amino acid and Its metabolites	Small Peptide	Ala-Ala-Arg	T3_positive	MW0105450	C12H24N6O4	-	9861720	-		0.793761	-0.333224	0.135113		4633.35	7909.34	7557.86	4306.69	746.027	4604.18	6704.15	857.257	7477.16	2923.02	2420.26	3798.88	6295.34		3677.77	2569.01	6130.72	8045.7	2340.76	4080.22	2595.49	4030.04	3275.63	3381.25	2502.56	603.854	3720.96	5897.15	3894.05	2608.42	3352.15	4098.44	3073.42
Amino acid and Its metabolites	Small Peptide	Ser-Asp-Asn	T3_positive	MW0156676	C11H18N4O8	-	145457688	-		0.792998	-0.334611	0.0187127		32207.8	46937.8	43108	39900.6	30282.5	31332.5	35944.2	33502.7	27278.9	24918.7	27546.3	27585	18156.3		25540.7	3922.94	25092.1	22984.7	21360.5	23169.6	30516.2	30402.9	27401.1	24902.7	25156.4	25912.6	21799.9	27422.5	25934.1	28340.8	48030.4	25592.6	21790.4
Amino acid and Its metabolites	Small Peptide	Phe-Ala-Thr-Asp-Asp	T3_positive	MW0155082	C24H33N5O11	-	-	-		0.791908	-0.336596	0.0760697		5031.14	4277.03	5203.9	5364.92	8053.43	5361.63	4380.79	3721.62	5719.3	5502.27	3715.87	974.009	8098.97		3984.2	3929.16	3650.94	1247.57	3367.45	1069.87	5138.91	2708.14	2568.17	7805.85	5815.8	2061.11	3030.45	6695.88	6420.68	5199.48	3219.5	3788.99	3997.71
Amino acid and Its metabolites	Small Peptide	Asp-Gln-Asn-Asp	T3_negative	MW0146076	C17H26N6O11	-	-	-		0.791227	-0.337836	0.00890592		2892.62	3404.39	2494.15	2764.08	1997.1	2885.49	3287.81	2366.45	3715.9	3445.16	2524.67	2450.91	3375.33		2288.72	3056.46	3332.34	2644.56	781.616	1586.53	1171.25	2816.79	1040.28	2252.44	1874.61	2589.12	3047.43	2607.33	2397.63	2553.92	2993.71	1535.72	2915.24
Amino acid and Its metabolites	Small Peptide	Ile-His-Pro-Lys-Asn	T3_negative	MW0151457	C27H45N9O7	-	-	-		0.777489	-0.363106	0.000765519		8330.85	7523.54	9164.54	6930.39	8270.42	8520.43	6487.71	8187.28	9399.18	7289.56	8544.64	10316.6	9335.87		6477.14	7087.08	6875.21	4715.61	3202.74	5173.29	5886.87	6063.38	6006.5	5745.51	7208.78	7499.95	7433.73	4309.72	8099.16	11338	7388.76	7034.49	5519.8
Amino acid and Its metabolites	Small Peptide	Thr-Leu-Lys-Lys	T3_negative	MW0157706	C22H44N6O6	-	-	-		0.776805	-0.364376	0.144268		13798.5	13303	13875.8	10007.5	23887.8	16272.7	4059.11	11789.3	19798.6	25600.1	6045.54	10442.8	10500		10718.8	5339.05	18231.9	6051.09	9711.86	12338.8	23937.9	7432.63	7687.03	3804.3	4704.66	10708.1	5433	3139.05	40192.9	9491.01	8635.85	6563.48	9535.06
Amino acid and Its metabolites	Small Peptide	Val-Leu-Glu-Ser-Phe	T3_positive	MW0159061	C28H43N5O9	-	-	-		0.776655	-0.364655	0.00762586		25339	28689.7	35316.6	30273.5	17795.7	25621.3	19040.3	20597.5	24956.4	24873.5	25350.1	24740.2	26813.4		19679.7	18903.7	15048.5	13851.4	15387.2	1991.16	20005.8	13047.3	14947.8	18526.5	24146.5	19786.3	22111.1	21542.5	35425	27776.5	25161.4	26178.1	20397
Amino acid and Its metabolites	Small Peptide	Arg-Glu-Ala-Phe-Arg	T3_negative	MW0145339	C29H47N11O8	-	-	-		0.776253	-0.3654	0.00125935		5987.99	7398.22	7328.55	6616.87	7116.03	6412.62	3636.68	5168.03	5444.08	5455.37	5226.2	6178.24	5874.94		4648.19	4811.36	3866.29	3612.12	3711.11	4021.01	4147.89	3579.52	2926.32	5095.27	5378.38	4092.59	4843	4792.59	5926.16	5637.46	5016.43	7060.32	5149.69
Amino acid and Its metabolites	Small Peptide	Nap-Nap-OH	T3_negative	MW0154290	C31H24N2O6	-	-	-		0.774305	-0.369025	0.188472		9712.72	1122.05	19793.7	6868.71	12378.8	13737.2	939.28	15920.8	4642.01	25301.8	1187.55	8071.07	6589.77		7520.62	8950.25	7234.91	17112.7	9019.81	6576.97	7507.72	11007	5843.72	10059.3	9930.21	3578.92	6376.09	2691.54	3274.21	8958.54	6267.6	6504.77	4476.86
Amino acid and Its metabolites	Small Peptide	Ile-Asn-Val-Asp	T3_negative	MW0151357	C19H33N5O8	-	-	-		0.770877	-0.375427	0.0229425		8846.75	9936.46	7937.92	9724.54	11499.2	14789.1	10595.8	5986.53	4932.26	6031.96	8734.54	5865.03	10127.7		6819.76	8895.96	8045	5545.72	4637.18	5730.25	7008.32	8972.35	2858.99	5554.76	4735.59	6969.63	8534.01	6862.89	5577.5	7018.62	8227.39	10978	6603.6
Amino acid and Its metabolites	Small Peptide	Leu-Ser-Ser-Asp-Ile	T3_positive	MW0152501	C22H39N5O10	-	-	-		0.770828	-0.37552	0.0101701		76671	98035.2	113936	78575.5	45606.3	84439.3	64708.9	73101.3	80208.3	62925.4	70432.6	72468.5	75614.6		59100.1	62964.6	52068.3	36752.8	49372.2	57619.1	54644.3	30318.1	2307.42	58892.9	79680.2	52653.7	70543.8	57964	96266.9	79520	78648.4	78133	65452.8
Amino acid and Its metabolites	Small Peptide	Met-Ser-Phe-Thr-Phe	T3_positive	MW0153665	C30H41N5O8S	-	-	-		0.769212	-0.378546	0.0950115		10770.9	22108.9	16982	16250.8	5181.62	9597.96	9499.88	11717.3	7277.21	1370.17	10655.3	9124.15	9484.91		8285.07	9681.94	3705.68	6644.88	4607.18	16662	4950.45	3843.07	4511.01	5434.32	10214.3	8956.78	14496.7	10284.1	13040.9	7263.22	8463.55	9362.71	7008.64
Amino acid and Its metabolites	Small Peptide	Asn-Leu-Arg-Arg	T3_negative	MW0145803	C22H43N11O6	-	-	-		0.767209	-0.382308	0.193981		13962.8	12904.3	8460.7	31625.4	3923.47	14034.9	22427.5	2261.78	26067.2	9484.01	13986.7	12377.3	10000.8		10712.4	4712.63	1444.74	4801.96	6381.33	1180.99	3410.73	501.665	9828.39	4266.28	2852.28	13490.3	13376	3660.16	22127.6	27041.8	3140.39	36547.5	34059
Amino acid and Its metabolites	Small Peptide	Ser-Gln-Tyr-Lys	T3_positive	MW0156718	C23H36N6O8	-	-	-		0.766915	-0.382861	0.230895		3146.52	2014.46	1420.14	2403.72	1737.45	1989.47	3435.27	8552.11	7277.7	604.335	5084.45	588.312	2650.85		2413.12	2625.08	1314.87	976.468	12949.5	1525.66	998	1596.83	1688.41	3823.8	1169.05	2905.14	2125.35	2555.76	884.555	2116.61	541.93	1922.05	1717.04
Amino acid and Its metabolites	Small Peptide	Ile-Phe-Val-Lys	T3_negative	MW0151553	C26H43N5O5	-	-	-		0.763994	-0.388367	0.00120907		27166.8	29649.8	28273.3	21877	26913.1	24683.5	19952.7	26513.7	24862.7	23282.4	31589.6	32358.3	36045.8		20755.3	25654.2	20353.5	16206.7	14578.6	16848.8	20588.3	19833.8	20210	17807.2	28808	24501.1	23793.7	14713.7	27708.9	32324.4	8516.1	21231.4	19916.7
Amino acid and Its metabolites	Small Peptide	Phe-Ile-Arg	T3_positive	MW0109114	C21H34N6O4	-	145457235	-		0.762912	-0.390411	0.0486785		6125.25	6282.56	10088.7	5991.63	8043.44	4474.61	10560	8212.36	3547.06	3408.75	5852.09	4251.96	2789.79		4673.03	3441.13	3621.69	4379.15	5713.98	3123.72	3971.54	1470.45	4178.41	5553.32	6847.7	5325.56	4739.98	5855.2	7101.57	6102.8	4404.76	4354.21	3929.28
Amino acid and Its metabolites	Small Peptide	Asn-Leu-Pro-Ala-Lys	T3_positive	MW0145814	C24H43N7O7	-	-	-		0.762831	-0.390565	3.44068e-05		2.9077e+06	3.28812e+06	3.39135e+06	2.40351e+06	2.8744e+06	2.82607e+06	2.41178e+06	3.26224e+06	2.73241e+06	2.53112e+06	3.16857e+06	2.75178e+06	3.25102e+06		2.21808e+06	2.48242e+06	1.7206e+06	1.63768e+06	1.53643e+06	1.83228e+06	2.29435e+06	1.91915e+06	2.05523e+06	1.82757e+06	2.56856e+06	2.70026e+06	2.60949e+06	1.85348e+06	3.07567e+06	2.43251e+06	2.83741e+06	2.23881e+06	2.30356e+06
Amino acid and Its metabolites	Small Peptide	Asp-Arg-Asn-Lys	T3_positive	MW0146018	C20H37N9O8	-	-	-		0.756694	-0.402218	0.0358834		14340.2	20419.8	17427.1	10634.9	14496.4	13757.6	11069.7	16387.7	14983.3	4144.12	9060.32	15324.5	24376.5		10851.1	12589.3	13171.6	2834.41	8209.86	11393.3	16703.5	12071.5	13200.7	8237.53	16818.1	14076.4	12677.3	14032.4	2122.09	8086.02	5582.23	9130.3	14383.5
Amino acid and Its metabolites	Small Peptide	Met-Phe-Thr-Glu-Asp	T3_positive	MW0153637	C27H39N5O11S	-	-	-		0.752694	-0.409865	1.87041e-05		65745.6	76134.7	75791.7	71993.2	76723.6	71084.3	65270.6	54902	60095.9	54903.1	62787.6	60383	58877.8		49486.3	52722	48767.2	52299.4	44607.6	17066.8	52130.8	51981.8	51008	48465.6	56861.7	54305.5	52316	46071.5	58867	60630.8	56601.9	43005.3	43044.8
Amino acid and Its metabolites	Small Peptide	Leu-Val-Arg-Lys	T3_positive	MW0152558	C23H46N8O5	-	-	-		0.750755	-0.413586	0.214733		48023.3	81866.2	169232	56240.4	46421.5	37555.1	6679.18	47221.5	62470	23159.4	12098.4	22813.9	10522.2		36053.7	19465.7	18247.5	123616	9486.18	24679.7	40707.4	11360.2	25985.8	32609.7	11516.7	78928.6	85075.5	23331	10046	48318.3	26268.8	45796.2	13527.8
Amino acid and Its metabolites	Small Peptide	Ser-His-Ala-Lys	T3_negative	MW0156767	C18H31N7O6	-	-	-		0.749788	-0.415445	0.0149821		12871.2	17151.7	17589.8	17464.7	18203.3	12066.7	3237.6	12782.8	12301.8	11360.3	13003.5	10435.1	8856.99		9650.66	8646.56	10366.9	11059.8	9570.28	10727.6	9280.51	11195.2	9517.46	8747.47	9964.48	10911.3	9083.24	11092.2	10148.6	9117.71	11190.2	10022.9	3069.41
Amino acid and Its metabolites	Small Peptide	Gly-Lys-Gln-Leu-Glu	T3_positive	MW0150417	C24H43N7O9	-	-	-		0.747462	-0.419928	0.00334097		27812	35310.1	38752	27971.8	19162.5	29622.9	22559.2	26866.3	30232.6	23335.5	27032	23981.3	28918.3		20788.4	23031.8	19962.7	14885.9	608.169	21263.5	18698.2	9010.37	17860.2	20400	27071.3	17852.4	26394.7	19706.6	35740.1	27410.5	24930.1	26776.3	22589.1
Amino acid and Its metabolites	Small Peptide	Phe-Leu-Val-Gly-Gly	T3_positive	MW0155262	C24H37N5O6	-	-	-		0.743824	-0.426967	0.119168		5478.01	4011.75	4488.86	4394.59	13303.6	7434.12	3408.64	1805.34	6906.82	5217.6	4019.15	659.761	10085.9		4074.68	4839.03	3517.44	3089.29	1131.07	3264.97	5797.64	3772.41	3421.99	8649.09	6891.69	2763.84	793.806	6695.54	8116.63	3163.74	1643.76	3223.5	2568.77
Amino acid and Its metabolites	Small Peptide	Gly-Arg-Ala	T3_positive	MW0150294	C11H22N6O4	-	145455566	-		0.742668	-0.42921	0.113401		3638.36	7261.84	6359.59	3176.71	782.38	2467.91	6002.82	691.767	5276.09	3452.32	1402.39	1986.38	4800.11		2702.1	1643.34	4524.07	6683.16	699.196	2873.35	1605.35	2435.57	4260.77	2552.85	1712.3	332.02	2360.04	4540.41	3214	1910.93	1851.01	3334.31	2105.04
Amino acid and Its metabolites	Small Peptide	Asn-Gln-His-Arg	T3_positive	MW0145724	C21H35N11O7	-	-	-		0.733777	-0.446586	7.867e-05		14152.6	14885.1	11802.5	15532.7	13003.9	13318.1	14364.4	15695.8	12392	12457.7	17248.2	12975.7	16155.2		10384.9	11663	10744.9	10083.3	5143.54	12285.7	10961.9	10685.8	9718.83	8095.59	10555	14753	10526.2	12884.1	13633.9	1866.72	10610.4	11857.3	10858.3
Amino acid and Its metabolites	Small Peptide	Leu-Ile-Asp-Glu-Leu	T3_positive	MW0152371	C27H47N5O10	-	-	-		0.732561	-0.448978	0.00222945		35139.7	44804.7	28137.1	26451.9	40777.2	44432.8	28940.6	24866.9	34642	29997.4	39410.2	41999.5	37216.1		25742	26068.6	19359.6	22873.9	15164	27655.6	31910.1	19152.5	23906.4	26013.9	33992.6	30009	18825.8	15110.7	38914.5	4799.21	39563.3	33727.4	36308.6
Amino acid and Its metabolites	Small Peptide	Arg-Val-Ile-Trp-Gly	T3_positive	MW0145565	C30H47N9O6	-	-	-		0.72681	-0.46035	0.0214955		4222.14	7183.68	6329.41	4143.82	3290.64	5590.35	3294.24	3515.57	3489.4	2079.44	3686.73	3601.08	4461.38		3068.7	2514.88	1623.89	1950.32	3021.57	3421.65	2411.7	1650.64	2183.95	1369.17	4277.73	3541.34	2867	977.771	6461.02	3824.44	4854.98	5062.44	3222.07
Amino acid and Its metabolites	Small Peptide	Leucokinin V	T3_positive	MW0152584	C35H46N10O11	-	101656146	-		0.722289	-0.469352	0.00187211		4549.41	5193.61	4537.91	6550.96	4349.05	4464.45	6084.76	4677.28	4563.13	3772.58	3692.9	2879.85	3826.44		3285.99	1215.32	4013.66	934.043	4874.12	3669.66	4392.27	4107.52	3158.77	3575.68	2072.56	3305.29	3693.11	3752.85	2893.24	2970.67	4485.88	4137.13	1896.02
Amino acid and Its metabolites	Small Peptide	Leu-Leu-Asp-Leu-Leu	T3_negative	MW0152392	C28H51N5O8	-	-	-		0.719299	-0.475336	0.000937744		10008.7	10383.8	11333.6	9774.61	9734.41	11122.7	6634.74	8137.4	9924.25	10123.9	10804.8	10438.6	11692.2		7199.28	7610.61	7683.23	5866.12	5487.77	8352.75	7301.55	6309.33	4274.52	2518.41	12023.4	6573.79	9816.65	6198.53	10975.6	8300.66	828.334	12251.4	7214.52
Amino acid and Its metabolites	Small Peptide	Tyr-Asn-His-Arg	T3_positive	MW0158396	C25H36N10O7	-	-	-		0.715104	-0.483774	0.0211165		4272.91	6110.16	7830.38	4259.93	3519.3	4936.66	4222.41	5021.87	4968.06	1910.87	3795.98	2735.14	1964.19		3055.58	3903.8	2506.05	785.455	931.788	3162.3	3128.4	3449.04	4063.18	2797.87	3252.44	2960.74	4446.95	4756.76	3162.1	4125.47	1860.15	3740.2	1967.72
Amino acid and Its metabolites	Small Peptide	Leu-Pro-Val-Leu-Glu	T3_negative	MW0152475	C27H47N5O8	-	-	-		0.711039	-0.492	0.000761868		5817.68	7240.38	7041.8	4545.14	6067.73	5958.2	4583.21	5359.84	5893.72	5408.79	5212.96	6224.49	6275.86		4136.59	4743.21	3325.39	3885.57	2579.88	4518.71	4808.45	3089.69	3212.76	1697.09	2148.6	1197.49	6656.37	4586.41	6700.98	5615.76	5564.95	6949.53	3177.85
Amino acid and Its metabolites	Small Peptide	Ser-Lys-Val-Glu	T3_negative	MW0156854	C19H35N5O8	-	-	-		0.70638	-0.501483	0.0029202		21834.8	24933.3	26054.2	21394	21332.6	28207.1	33893.6	14359	16469.7	15996	22375.6	13331.4	23670.9		15423.7	18071.1	21168.5	13776	13013.2	13946.9	15357.3	13181.4	7647.81	14695.4	11981.3	15202.9	18184.9	12389.5	12787.9	14539.9	19630.3	29008.5	13043.6
Amino acid and Its metabolites	Small Peptide	Tyr-Trp-Lys	T3_positive	MW0110224	C26H33N5O5	-	10391072	-		0.700596	-0.513344	0.0348208		12319	12195.1	12257.5	9066.8	15136.1	12161.4	3536.06	16787	12713.3	5820.66	13916.3	12087.2	22150.8		8630.65	9536.27	4867.31	825.307	3450.27	8436.86	8571.08	5342.61	778.121	5640.77	11321.1	7958.06	14715.6	6942.54	14673.4	25803.3	10517.1	7765.93	8206.29
Amino acid and Its metabolites	Small Peptide	Leu-Thr-Gln-Gln-Leu	T3_negative	MW0152508	C26H47N7O9	-	-	-		0.697081	-0.520602	0.13		1156.09	1291.12	3460.61	748.413	427.833	427.651	369.591	592.2	858.793	1876.21	877.656	643.212	2299.74		805.885	497.705	861.608	451.525	2527.34	432.112	630.378	348.499	478.063	714.652	613.394	424.281	522.976	405.424	1598.11	1081.9	948.363	958.761	1010.84
Amino acid and Its metabolites	Small Peptide	Ser-Pro-Thr-Phe-Leu	T3_positive	MW0156900	C27H41N5O8	-	-	-		0.695679	-0.523507	0.141639		51830.6	49641.9	178944	28232.7	27213	30000.6	30965	18700.7	55489.4	40458.8	29080.2	19506	113734		36057.4	34767.8	36918.7	24233.1	15286.4	33367.6	40745.9	22463.2	31144.2	32627.5	28560.6	26630.1	37199.8	37876.9	66549.5	48011.8	53389.2	27000.6	52261.1
Amino acid and Its metabolites	Small Peptide	Ile-Pro-Ile	T3_negative	MW0107459	C17H31N3O4	-	94701	90614-48-5		0.694593	-0.52576	0.0376114		4675.71	7624.81	9608.18	4454.87	4726.98	7415.99	1561.39	2657.12	3116.43	2730.03	5038.38	4275.88	2898.42		3247.71	3091.94	3640.36	2902.67	531.507	4274.56	3389.07	3966.07	2202.89	3108.49	2589.38	3986.44	3397.27	3578.17	1236.78	3391.57	3478.79	4771.72	4921.14
Amino acid and Its metabolites	Small Peptide	Arginylasparagine	T3_positive	MW0105688	C10H20N6O4	HMDB0028704	9900579	-		0.693057	-0.528955	0.0300101		2115.71	3646.91	2753.35	1263.15	1562.36	1354.09	3056.47	1714.39	3357.28	2071.22	1615.37	728.033	2265.87		1466.3	1457.43	2539.77	3211.28	390.381	1740.1	428.109	1358.78	590.673	1860.94	475.969	1924.56	1280.96	2367.04	1407.93	760.501	1472.47	2463.55	663.032
Amino acid and Its metabolites	Small Peptide	Glu-Asn-Ile-Ile-Asp	T3_positive	MW0149931	C25H42N6O11	-	-	-		0.690736	-0.533794	0.0368507		8396.65	6616.36	13994.6	6332.96	10431.7	4088.73	5700.57	7929.86	7878.58	6916.43	8030.48	5730.52	17109		5799.87	7457	13693.8	1018.7	2380.61	11081.5	9638.47	6537.9	3441.34	769.713	4725.19	6464.79	8575.02	8983.14	2929.27	506.087	5470.44	4865.44	5859.18
Amino acid and Its metabolites	Small Peptide	Gln-Lys-Phe-Arg	T3_negative	MW0149761	C26H43N9O6	-	-	-		0.690479	-0.53433	0.0834769		102212	91482.6	147746	52600.1	111899	93992.9	79728.2	55083.2	94700.7	81771.1	89531.2	60283.1	267720		70574.9	63551.2	84696.5	30712.1	26201.8	34055.4	54251.9	37241.7	49270.7	46066.1	47521	31728.2	60217.8	44482.3	148073	289500	74324.3	81786.4	66667.8
Amino acid and Its metabolites	Small Peptide	Leu-Asn-Arg-Glu	T3_negative	MW0152242	C21H38N8O8	-	-	-		0.685194	-0.545415	0.0808345		126554	80916.3	83900.1	334239	225318	77175.1	66884.9	117050	160424	181167	52018.9	85997.3	53563.1		86714.4	177764	41135.3	58513.4	79225.7	146493	92420.7	138244	74842.8	101022	124914	39413.6	178925	36094.6	74796.7	49467.7	8760.59	82286.1	56540.7
Amino acid and Its metabolites	Small Peptide	Phe-Abu-OH	T3_negative	MW0155439	C18H18N2O6	-	-	-		0.679902	-0.556601	0.181877		16352.8	5112.45	32983.9	15307	3315.44	1292.64	14391.4	864.948	24654.3	53409.2	9493.94	8330.17	27077.7		11118.3	6488.09	10395	8535.24	54724.4	1253.79	11551.1	4581.26	8954.56	41882.6	6226.95	845.816	13681.5	902.352	1634.48	9063.19	9179.9	1374.33	8854.48
Amino acid and Its metabolites	Small Peptide	S-Glutathionyl-L-cysteine	T3_negative	MW0107687	C13H22N4O8S2	-	10455148	-		0.679857	-0.556696	0.102308		9506.87	19247.3	19140.7	5770.64	501.693	5815.14	11276.5	2365	15186.6	17823.4	3796.12	12378.1	781.258		6463.31	10889.1	16827.8	4094.9	2207.96	4832.46	2487.21	4512.07	3699.84	2584.46	7389.19	6492.91	10893.6	2358.74	9178.73	12299.1	1255.68	7358.59	6977.25
Amino acid and Its metabolites	Small Peptide	Nap-Gly-OH	T3_negative	MW0154272	C20H16N2O6	-	-	-		0.675811	-0.565308	0.194491		35110	25415.8	24059.3	2315.93	21641.1	20490.1	102097	90894.1	4063.1	2954.89	28324.3	63945.5	35119.1		23727.7	5226.4	445.94	14803.3	109281	2148.34	15079.6	1790.14	2823.8	8712.31	119498	4949.95	601.161	11131.1	4033.57	41922.2	68079	14252.1	2320.76
Amino acid and Its metabolites	Small Peptide	H-Arg-gly-tyr-ala-leu-gly-OH	T3_negative	MW0145593	C28H45N9O8	-	15020119	59587-24-5		0.673548	-0.570148	0.00180644		91366.6	104807	145450	73065.1	90660.5	117114	70027.4	56569.7	98465.8	82130.7	88039.7	65986.2	104083		61539.8	51627.7	54804.6	33538.9	48993.2	41044.6	58139.6	45928.7	55490.7	83176.8	91695.3	36074.4	57142.4	75507.7	74497.5	81105.2	13647.5	114721	90579.8
Amino acid and Its metabolites	Small Peptide	Leu-Ser-Ala-Leu-Glu	T3_negative	MW0152478	C23H41N5O9	-	-	-		0.673541	-0.570163	0.00717977		7773.67	9626.39	14350	6352.7	7007.52	10174.6	6369.37	4582.65	6835.56	8677.41	5074.31	5969.84	8263.71		5235.89	4912.09	4615.46	1859.99	3387.01	2628.77	6056.67	3338.11	4049.23	7299.38	8153.43	1766.52	4028.11	6711.14	9573.95	4224.02	5701.09	8821.11	7119.88
Amino acid and Its metabolites	Small Peptide	His-Ala-Arg	T3_positive	MW0107240	C15H26N8O4	-	145455731	-		0.670975	-0.57567	0.0382146		5476.82	11886.5	8899.66	9299.8	5907.3	3344.52	6987.82	4302.2	3184.69	2426.72	4124.89	2493.17	2864.6		3674.81	2840.67	3687.87	2348.56	4967.33	3044.02	2434.75	2928.15	3006.8	3197.88	3713.62	4933.42	4731.54	5739.99	4670.34	4022.03	3297.35	3416.34	3165.92
Amino acid and Its metabolites	Small Peptide	Asp-Leu-His-Ala-His	T3_positive	MW0146172	C25H37N9O8	-	-	-		0.663322	-0.592218	0.0176625		7546.96	7473.86	14793.9	6181.49	8195.7	11261.3	4015.72	5167.28	6700.97	6943.25	2166.5	6757.53	10906.1		5006.07	3703.47	3289.65	906.29	4127.82	3359.57	4963.17	3619.1	3561.87	7255.57	6899.83	3089.71	6067.97	7904.83	7701.16	5783.76	2542.98	7819.54	7512.91
Amino acid and Its metabolites	Small Peptide	Ile-Glu-His-Lys	T3_positive	MW0151417	C23H39N7O7	-	-	-		0.641759	-0.639897	0.00170332		34412.9	30722.5	47330.7	36276.1	37550.6	44453.3	23343.7	40564	34311	7756.57	37344.7	31381	41920.2		22084.8	25124.6	24861.4	11078.9	18888.6	29951.8	23601.2	24224	12646.4	28980.9	17899.8	16652.2	29301.6	19422.7	10243.8	3420.48	38489.6	29092.8	33644.9
Amino acid and Its metabolites	Small Peptide	Asp-Met-Leu-Asp-Leu	T3_positive	MW0146210	C25H43N5O10S	-	-	-		0.64166	-0.640118	0.00467749		76210.6	127719	138310	90546.6	71781.4	80696.9	59845.1	73067	65454.3	41811.4	52096.9	52001.6	61196.7		48901.3	51235.5	37272	38732.2	36307.6	48760.8	46055	42738	34574.6	32557.8	63656.9	71038.8	54735	44478.4	61154.4	60983.6	46455.9	56305.8	53181.8
Amino acid and Its metabolites	Small Peptide	Thr-Glu-Leu-Lys	T3_positive	MW0157634	C21H39N5O8	-	-	-		0.639332	-0.645362	0.0307708		827491	906646	13700.1	964201	836133	1.08081e+06	870517	922077	1.00938e+06	42180.5	1.26209e+06	1.00884e+06	1.01331e+06		529041	13331.4	831262	699567	76476.7	728612	8301.85	8638.77	1.2894e+06	44037.5	657683	889981	30210.5	772245	977946	602365	972266	9009.2	911410
Amino acid and Its metabolites	Small Peptide	Arg-Ala-Gln-Lys	T3_positive	MW0145246	C20H39N9O6	-	-	-		0.636602	-0.651536	0.00111401		30986.2	34766.8	31043.8	17957	21103.9	20570.5	33084.3	49945.4	35845.1	30996.2	36783.6	26808.4	32929.4		19725.9	27606.5	17871.8	13058.5	15673.4	18759.8	19664.9	19472	2216.76	11385.5	19579.6	21542.3	14392.8	14849.3	35802.5	41751.5	27582.1	14271.3	19585.3
Amino acid and Its metabolites	Small Peptide	Arg-Gln-Leu	T3_positive	MW0145328	C17H33N7O5	-	145453795	-		0.626025	-0.675708	0.116752		3407.15	634.592	11846.1	538.264	2673.06	2850.82	2866.89	1988.79	7753.57	2710.11	796.767	3335.64	2891.17		2132.96	2611.54	1690.61	1663.31	2325.17	839.709	2472.18	2666.19	443.008	877.595	886.146	1701.97	1705.86	1664.75	7022.52	6172.23	1002.51	1127.37	1520.61
Amino acid and Its metabolites	Small Peptide	His-Val-Gln-Arg	T3_positive	MW0151145	C22H38N10O6	-	-	-		0.625688	-0.676485	0.00044261		55564.5	49639.2	71572.7	32415.4	48060.8	48535.9	38260.8	64079.6	59553.7	55777.3	66729.4	54585.6	77563.6		34766	40224	20548.4	18466.9	18110.6	21294.6	34911.1	27460.2	32214.6	32671.5	50723.4	47808.7	47325.5	16995.1	74218.3	4376.61	57174.4	35031.5	46233
Amino acid and Its metabolites	Small Peptide	Phe-Trp-Tyr	T3_positive	MW0155374	C29H30N4O5	-	44611954	-		0.623826	-0.680785	0.0194481		115594	129542	137635	11075.5	114722	129816	11990.9	124428	155628	89469.7	189557	144303	148954		72110.2	93020.3	117932	86172.8	96073	9993.33	27701.5	134767	89417.6	22344.8	6146.37	1295.58	135245	78143	132846	99440.2	21317.5	141726	4403.12
Amino acid and Its metabolites	Small Peptide	Pro-Arg-Ala	T3_positive	MW0155774	C14H26N6O4	-	145457380	-		0.614213	-0.703189	0.000616547		13764.7	19369.4	22641	16208.2	13616.3	14810.4	15194.4	14167.2	10874.7	9421.32	8322.68	10419.7	10131.4		8454.47	8051.09	8762.95	8173.83	5302.54	11048.8	8275.23	2200.04	10696	10150.1	6797.2	8958.69	7603.63	9308.3	8328.18	10443	8564.36	8943.04	10573.6
Amino acid and Its metabolites	Small Peptide	Leu-Gln-Ile-Arg	T3_positive	MW0152293	C23H44N8O6	-	-	-		0.608409	-0.716886	0.179394		10016.7	5765.26	11995	5583.34	22429.8	2445.62	1135.67	48517.1	4931.39	6568.29	3048.92	6612.08	1167.81		6094.25	1454.14	20626.4	5325.39	5535.51	3218.4	1764.4	13013.9	2354.45	709.65	3584.78	20748.6	5978.33	5795.43	857.064	5082.04	6252.11	4591.79	2804.11
Amino acid and Its metabolites	Small Peptide	His-Leu-Asp-Gln-Gln	T3_positive	MW0150986	C26H41N9O10	-	-	-		0.602367	-0.731285	0.00327041		5580.36	7683.94	11369.6	6145.49	5871.86	4209.11	4585.64	4928.53	5297.27	3361.22	4195.88	3996.53	5319.21		3361.42	4576.09	1496.98	2261.19	2128.01	806.632	3884.5	2686.61	1649.99	2554.64	7200.82	4184.4	4418.78	2664.21	2996.7	5047.57	2981.6	5308.51	3658.37
Amino acid and Its metabolites	Small Peptide	Phe-Asn-Ile-Glu	T3_positive	MW0155108	C24H35N5O8	-	-	-		0.599103	-0.739125	0.0724764		6530.74	4757.04	18998.8	2670.17	6004.61	4703.63	3355.8	1330.47	5084.47	13037.9	2951.99	1853.15	13620.9		3912.59	1619.36	4199.37	4073.1	931.376	2684.91	901.463	3167.79	6447.46	1955.17	3968.13	3620.36	5462.75	8199.01	3048.64	7048.29	4622.15	2113.68	6363.53
Amino acid and Its metabolites	Small Peptide	Ser-Gly-Glu-Leu-His	T3_negative	MW0156753	C22H35N7O9	-	-	-		0.594208	-0.75096	0.0017405		14885.3	13766.9	13810.2	9489.07	22103.4	10986.5	7558.17	18906.5	8849.88	12502.7	20603.3	16351.2	23695.3		8844.93	10508.1	5318.78	2012.73	3793.59	8603.54	8309.96	6873.08	8143.33	7947.97	15308	11117	10456.7	5502.11	13840.2	16469.4	8203.57	7978.96	8821.81
Amino acid and Its metabolites	Small Peptide	Phe4Cl-TyrMe-OH	T3_positive	MW0155436	C24H21ClN2O7	-	-	-		0.566096	-0.820883	0.00291093		11695.7	19323.2	22698.1	12644.5	10426.5	12330.6	11349.1	13549.4	8500.8	9218.99	7112.92	6213.1	6981.36		6620.9	8019.02	6849.99	10065.4	2147.33	8214	6659.4	1961.05	3052.93	269.742	5901.94	9345.09	6682.84	8906.34	8514.92	7545.33	8342.48	7803.73	8894.65
Amino acid and Its metabolites	Small Peptide	Ser-Glu-Leu-Ser-Met	T3_positive	MW0156736	C22H39N5O10S	-	-	-		0.558489	-0.8404	0.0723486		44459.7	180817	43892.3	28879.7	30916	32208.7	37400.3	32798.7	30643.2	30275.7	28948.6	27809.7	28926.7		24830.2	26013.2	19557.8	19633.3	20277.1	20970.7	21230.1	23176	19333.3	22196.7	29089.4	23236	23553.1	24353	35381	30465.2	32419.8	31846.8	24211.6
Amino acid and Its metabolites	Small Peptide	His-Gln-Tyr-Arg	T3_positive	MW0150908	C26H38N10O7	-	-	-		0.549401	-0.864069	0.00155771		18495.4	28921.7	29781.7	23386	23928.3	21082	17041	15432.6	19028.8	6792.97	16461.4	6041.91	14046.5		10161.4	8450	11790.1	11567.4	10067	1487.03	9881.97	10981	4360.34	15073.7	13709.7	10918.3	15048.2	4542.09	11955.4	15012.2	3393.69	12129.6	12537.3
Amino acid and Its metabolites	Small Peptide	Gly-Phe-Asn-Thr-Phe	T3_negative	MW0150445	C28H36N6O8	-	-	-		0.548461	-0.866538	0.0346902		8501.68	16416.7	12284.6	11952.5	7955.11	8772.85	1927.06	6756.24	2615.56	22447.5	783.844	6027.03	4081.06		4662.84	4423.36	3287.98	4762.98	2665.78	2602.19	6072.96	3601.54	3425.34	6917.99	1072.48	4410.26	2331.18	4914.76	8998.95	9763.55	1205.87	9156.72	4317.23
Amino acid and Its metabolites	Small Peptide	Leu-Val-Leu-Gly-Phe	T3_positive	MW0152564	C28H45N5O6	-	-	-		0.545836	-0.873461	0.0155524		3090.16	3710.68	7405.77	1888.23	5342.49	1291.37	1377.59	3120.04	2571.98	809.987	4510.89	2552.19	2500.73		1686.72	803.131	1206.81	523.348	1517.89	903.878	2818.03	1077.78	2719.96	994.747	2603.96	1688.97	2695.48	2605.7	2593.5	2776.03	729.15	741.5	1361.11
Amino acid and Its metabolites	Small Peptide	Asn-His-Lys-Asp	T3_negative	MW0145773	C20H32N8O8	-	-	-		0.545016	-0.875629	0.0945697		11549.8	2342.56	34286.3	13250.2	8355.3	682.154	6828.73	602.289	3843.2	37917.3	2254.61	10216.2	18018.8		6294.83	8684.91	7787.72	6764.75	2712.2	6294.5	3867.25	983.088	3439.2	17563.7	10128	554.85	9950.91	3247.68	584.873	9481.99	6742.43	8594.19	5924.71
Amino acid and Its metabolites	Small Peptide	Tyr-Thr-Gln-Arg	T3_negative	MW0158621	C24H38N8O8	-	-	-		0.527198	-0.923583	0.0311301		8041.98	3085.47	2710.63	3839.64	16316.2	4133.18	4988.83	21948.5	9075.93	5070.3	12549.7	7026.61	5758.8		4239.72	3906.57	13890.9	1358.99	3758.42	1159.63	703.455	5571.18	4406.12	9262.76	6688.79	6432.78	2870.82	1845.79	1655.06	3493.64	2074.33	4345.81	2889.86
Amino acid and Its metabolites	Small Peptide	Pro-Gln-Tyr	T3_positive	MW0155841	C19H26N4O6	-	145457454	-		0.526403	-0.92576	0.00212065		572838	574193	6157.85	617265	542993	683459	557360	586512	698578	465860	754843	711074	675761		301544	11958.3	6712.32	426160	85023.6	5909.36	5036.69	11193.9	166109	39151.4	661329	569571	595721	499205	627350	473883	622512	4501.83	616458
Amino acid and Its metabolites	Small Peptide	Glu-Glu-Lys	T3_positive	MW0106901	C16H28N4O8	-	11441068	-		0.506295	-0.981951	0.0553877		8705.07	16773.6	30048.2	6590.35	7367.97	15540.6	602.985	7537.42	4743.97	736.243	679.983	5113.04	8726.48		4407.33	4776.23	3462.93	5157.79	3143.16	6525.49	4939.24	5699.44	3795.16	4493.29	4475.19	2581.61	3461.12	3932.48	599.948	5845.29	6924.26	2528.97	6990.33
Amino acid and Its metabolites	Small Peptide	Thymopentin	T3_negative	MW0157921	C30H49N9O9	-	451417	69558-55-0		0.494496	-1.01597	0.0942126		3480.19	3581.55	553.18	2208.87	2131.43	898.005	14866.4	1097.9	912.582	1453.26	518.987	6086.42	7453.75		1720.94	1203.05	453.77	734.707	1220.39	3000.07	414.66	1332.8	545.236	774.574	2203.74	456.421	2234.88	4272.4	2072.26	5311.2	613.601	3484	649.216
Amino acid and Its metabolites	Small Peptide	Ser-Tyr-Arg	T3_positive	MW0109640	C18H28N6O6	-	145457910	-		0.440302	-1.18344	0.00725762		63389.7	141908	122730	86013	66152.9	76476.8	78831.2	79644.5	22754.7	19241.3	26445.2	23503.1	16976.2		27910.6	22286.5	19198.2	22323.8	32091.5	22466.3	18664.9	6648.46	22554	29494.7	32492.5	32471.1	26990.9	36257.2	43482.4	39144.6	25440.5	24994.9	45388.5
Amino acid and Its metabolites	Small Peptide	Asn-Phe-Ala-Arg	T3_positive	MW0145850	C22H34N8O6	-	-	-		0.425775	-1.23184	0.01731		27789.9	54024.7	87434.1	36329.1	27963	20056.6	11498.6	30013.1	14960.9	12760.8	13832.7	13896.4	10708.6		11832.2	9996.39	9857.68	10349.7	3189.31	16178.5	11118.4	8583.93	12074.8	16461.3	13767.6	17134.7	14979.5	13144	3639.67	20958	7903.88	10844.4	12798.4
Amino acid and Its metabolites	Small Peptide	Decernotinib	T3_negative	MW0106370	C18H19F3N6O	-	59422203	944842-54-0		0.413306	-1.27472	0.0292448		5325.49	6998.71	4736.5	1283.7	2815.38	6087.36	3061.24	18342.9	11149.4	2617.82	1072.68	2170.39	3569.73		2201.06	5585.96	3668.2	546.311	1919.8	628.652	2495.43	1946.33	984.169	569.584	743.789	2363.75	1743.7	641.976	1290.85	1381.52	788.612	6230.19	6090.17
Amino acid and Its metabolites	Small Peptide	His-Asn-Ile	T3_positive	MW0150853	C16H26N6O5	-	145455768	-		0.410881	-1.28321	3.95341e-05		486563	766358	729745	639061	490436	495200	544868	478848	383278	460490	316702	279812	253955		199919	268523	198769	264796	230008	241230	219938	228986	219548	186498	176353	189246	190540	187691	175344	163580	149024	141279	167198
Benzene and substituted derivatives	Benzene and substituted derivatives	Suprofen	T3_negative	MW0112028	C14H12O3S	HMDB0015008	5359	40828-46-4		7.11853	2.83158	0.0451824		9901.21	2725.14	7291.37	6856.3	435.777	6486.62	768.131	7468.92	8017.89	435.961	64560.5	6281.04	7486.91		70482.1	7374.34	7698.61	7457.18	7679.86	399.121	200028	7319.73	124965	5833.91	339214	6274.41	6261.83	7306.77	7451.05	7288.38	8448.25	510307	7369.73
Benzene and substituted derivatives	Benzene and substituted derivatives	Olmesartan	T3_negative	MW0009257	C24H26N6O3	HMDB0014420	158781	144689-63-4		2.77655	1.47329	0.105837		4261.74	1934.2	3748.75	4761.25	4102.91	4553.16	2438.97	3027.31	9202.06	2740.95	5879.59	4632.34	4119.41		11833	3279.9	102903	2825.75	44188.7	8779.84	4311.78	5812.71	2288.06	4716.04	5501.18	2444.02	4311.69	1936.87	3185.59	4448.93	4674.48	3681.32	3703.55
Benzene and substituted derivatives	Benzene and substituted derivatives	Acylated phloroglucinol	T3_negative	MW0144351	C24H38O5	-	-	-		2.66835	1.41595	0.107798		2147.89	807.91	765.613	1568.3	9376.31	1618.24	1403.28	748.932	4929.27	1067.59	1304.16	818.63	1366.49		5731.33	626.593	50581.5	1299.98	2185.63	7268.22	2725.47	2755.24	7761.38	9226.52	3162.27	2683.95	975.617	3667.95	843.591	1898.97	1663.15	1944.5	1893.41
Benzene and substituted derivatives	Benzene and substituted derivatives	Alangicine	T3_positive	MW0144835	C28H36N2O5	-	442158	16531-04-7		2.66169	1.41234	0.122147		1245.5	222.002	1041.35	466.008	647.628	582.685	520.741	331.092	591.995	2086.38	7222.13	319.787	914.174		3315.12	983.28	985.841	505.454	1817.14	475.172	1189.83	1002.43	24257.5	1604.75	20205.2	496.94	874.061	907.478	639.487	1716.03	403.909	991.412	616.301
Benzene and substituted derivatives	Benzene and substituted derivatives	(Z,4Z)-2-hydroxy-4-(2-oxoindan-1-ylidene)but-2-enoic acid	T3_negative	MW0142379	C13H10O4	-	25246219	-		2.48951	1.31586	0.0356057		22538.6	2307.82	70344.7	17377.8	463.98	50677.7	3330.26	7441.25	36642.7	3456.11	37803	6006.66	34611.3		56110	530.931	184385	24063.9	2502.52	81872.8	48428.4	10269.6	85983.3	6876.18	18705.2	49499.5	141654	10294.6	247607	22750.3	11069	55073.8	8414.27
Benzene and substituted derivatives	Benzene and substituted derivatives	4-Hydroxybenzyl isothiocyanate rhamnoside	T3_negative	MW0113082	C14H17NO5S	HMDB0032801	14865502	73255-40-0		2.42031	1.27519	0.000277229		3719.08	5674.81	4726.63	6039.95	2645.11	2333.52	6942.93	1548.42	1685.54	1377.53	4411.58	1394.82	5848.06		9001.31	11191.1	3629.38	6370.51	825.712	11254.1	7831.73	20079.8	4833.12	875.207	6322.02	11307.8	13935.3	7881.81	13630.5	6002.83	9249.82	14523.1	12279.7
Benzene and substituted derivatives	Benzene and substituted derivatives	Levosimendan	T3_negative	MW0007500	C14H12N6O	HMDB0015058	3033825	141505-33-1		2.35632	1.23653	0.175391		2181.34	1300.16	1467.68	2140.58	1306.58	1682.13	3813.18	2911.9	2270.44	2796.81	2213.24	525.424	3747.95		5139.92	696.361	1121.02	1915.88	8504.02	1897.84	421.118	723.482	3114.33	56880.1	1673.8	1391.63	1672.46	1469.27	3019.48	2125.22	2320.42	1435.66	2136.51
Benzene and substituted derivatives	Benzene and substituted derivatives	Dioctyl phthalate	T3_positive	MW0006883	C24H38O4	HMDB0251427	8346	-		2.32262	1.21575	0.0935359		6327.53	3671.17	2725.04	2523.88	3699.4	5099.24	7550.27	10706.4	6030.23	702.822	15480.3	8672.22	9069.46		14696.4	8362.59	23029.9	559.25	1211.83	3048.69	8321.46	6384.3	2179.27	7868.19	10181.9	6549.58	8528.89	21489.4	7435.55	7869.96	16691	11430.3	113394
Benzene and substituted derivatives	Benzene and substituted derivatives	Phenoxyacetic acid	T3_negative	MW0009402	C8H8O3	HMDB0031609	19188	122-59-8		2.01	1.00719	0.126679		6221.51	1918.68	8057.38	26083.7	7272.35	8584.48	819.602	6715.89	554.113	1260.02	426.7	11418.8	1546.47		12505.2	4137.75	13198	758.304	13756.9	407.946	6228.84	9370.53	5711.48	89835.6	8259.81	2303.73	11271.8	1074.62	33614.6	9140.53	524.188	949.265	14550
Benzene and substituted derivatives	Benzene and substituted derivatives	(1S,4aS,12aS)-3-carbamoyl-1-(dimethylammonio)-4a,6,7-trihydroxy-11-methyl-4,5-dioxo-1,4,4a,5,12,12a-hexahydrotetracen-2-olate	T3_negative	MW0134460	C22H22N2O7	-	51527838	-		1.80647	0.853174	0.255958		2919.98	2033.08	1758.65	3282.12	3411.97	2001.09	1950.91	3209.61	2902.61	6809.38	4356.17	592.115	2732.07		5274.86	926.411	1133.35	477.306	64427.5	2882.04	1333.36	2400.64	3753.17	2547.2	473.706	876.086	2221.24	2955.76	2833.41	357.054	3097.46	1150.67	1101.15
Benzene and substituted derivatives	Benzene and substituted derivatives	(6aR,10aR)-1-methoxy-6,6,9-trimethyl-3-(2-methyloctan-2-yl)-6a,7,10,10a-tetrahydrobenzo[c]chromene	T3_positive	MW0122176	C26H40O2	-	5311215	174627-50-0		1.75589	0.812202	0.0236021		1503.59	560.212	2015.97	579.385	1943.22	1719.39	1162.97	2698.05	1256.51	1837.45	1561.88	981.128	1726.88		2640.13	473.561	1646.73	611.937	9850.47	4748.27	2605.91	4263.75	2501.89	4175.69	1180.83	1459.08	2054.18	1077.36	2367.06	2414.45	2399.59	1753.23	1938.35
Benzene and substituted derivatives	Benzene and substituted derivatives	Chaetoglobosin N	T3_negative	MW0000177	C33H38N2O5	HMDB0031919	131751214	156980-59-5		1.72196	0.784052	0.0578305		26208.8	16305.7	25459	14848.3	30248.4	29254.5	32036.4	32766.7	28079.1	38331.8	38504.9	12002.4	16668		45130.5	28267.1	31595.6	15615.5	223646	31389.1	64882.2	31247.5	42776.6	56262.8	60643.4	35448.4	17550.2	21994.5	26899.6	8849.25	58572.5	30418	26290.5
Benzene and substituted derivatives	Benzene and substituted derivatives	1-Chloro-3,5-dimethoxybenzene	T3_positive	MW0005648	C8H9ClO2	-	81502	7051-16-3		1.64195	0.715407	0.044771		1951.83	1107.48	2116.35	1913.73	2345.17	806.815	2033.89	2287.46	4844.95	1002.57	1425.94	1553.06	1984.61		3204.81	12281.2	2426.61	659.733	1229.52	2519.23	1904.88	2694.93	6016.84	2413.46	2578.21	6682.89	2492.89	3242.74	2622.61	1372.54	3037	1975.62	1535.69
Benzene and substituted derivatives	Benzene and substituted derivatives	ortho-Hydroxyphenylacetic acid	T3_negative	MW0003152	C8H8O3	HMDB0000669	11970	614-75-5		1.63428	0.708651	0.101624		2591.07	1004.06	3434.35	3278.52	3250.41	3219.04	3044.82	2334.9	2736.38	2978.15	1773.78	2078.85	1959.57		4234.52	1578.63	2658.84	5616.5	23522.8	1673.21	2933.03	3329.46	4965.92	3464.85	416.099	1969.74	3324.26	1963.09	9091.6	2076.87	3684.77	2827.46	1124.27
Benzene and substituted derivatives	Benzene and substituted derivatives	4-Pyridoxic acid	T3_negative	MW0120692	C8H9NO4	HMDB0000017	6723	82-82-6		1.62782	0.702942	0.121638		4072.04	751.443	4950.04	5428.42	5293.26	3331.76	4228.35	2256.11	3638.18	6180.09	3803	5323.04	3680.81		6628.55	5705.71	15452	2521.77	37844	4138.48	2021.84	2534.37	2784.7	1811.47	14394.5	542.933	7875.55	2547.7	5987.08	1613.91	3388.58	4747	3402.39
Benzene and substituted derivatives	Benzene and substituted derivatives	Kynostatin 272	T3_negative	MW0152057	C33H41N5O6S2	-	60927	147318-81-8		1.57991	0.659847	0.0127879		2560.59	4650.56	1690.9	753.045	3120.26	2151.37	6040.05	809.44	2503.68	2087.62	3102.08	2869.97	948.055		4045.51	5300.28	3734.03	1404.1	1038.93	4758.63	6652.77	5909.15	2196.62	6323.68	2420.04	4106.92	4586.99	7479.08	4832.6	2884.61	3618.63	2771.39	2800.65
Benzene and substituted derivatives	Benzene and substituted derivatives	2',6'-Dihydroxyacetophenone	T3_negative	MEDP2116	C8H8O3	HMDB0029660	69687	699-83-2		1.51171	0.596185	0.245819		16439	15502.3	15332.6	7945.78	11030.9	9339.96	21729.3	27596	19638.1	28215.7	4020.26	31922.2	4994.67		24851	4980.4	10848.2	16781.9	220884	8763.03	9228.55	23154.4	5987.68	16012.2	29935.5	6050.5	17520.4	1661.23	10924.5	19467.7	6489.84	11408	27220.7
Benzene and substituted derivatives	Benzene and substituted derivatives	1-N-(pyrimidin-2-yl)benzene-1,4-diamine	T3_negative	MW0001651	C10H10N4	-	21653136	743449-54-9		1.48872	0.574076	0.0725609		3076.26	2084.21	3051.12	3653.85	2967.29	2698.95	1912.83	3640.91	3474.95	3827.3	3498.02	2841.15	3264.5		4579.69	3839.06	3760.7	2776.76	20275	6051.58	1909.87	3735.49	4355.27	6771.49	2978.87	3875.2	4646.51	3407.21	1997.44	2777.49	3158.42	2038.79	4079.33
Benzene and substituted derivatives	Benzene and substituted derivatives	2-Ethylhexyl 2-(2,4-dichlorophenoxy)propanoate	T3_negative	MW0000567	C17H24Cl2O3	-	3086106	79270-78-3		1.4767	0.562378	0.117639		2027.47	2066.52	2202.77	3515.93	2687.13	1057.13	2217.25	2487.05	1644.26	739.269	764.552	2348.56	2599.2		2993.97	1202.49	3150.62	780.614	14991.6	2440.93	3944.01	1974.9	3107.44	3805.58	3960.02	1470.68	1192.95	2105.72	2188.5	960.322	3362.1	2695.2	557.731
Benzene and substituted derivatives	Benzene and substituted derivatives	6-Chloro-1-tetralone	T3_negative	MW0005803	C10H9ClO	-	12291149	26673-31-4		1.45779	0.543779	0.0947918		32669.5	34394.3	35583.9	32945.4	28762.3	35039	35361.3	33409.6	36004.9	31470.8	40035.7	26278.8	22747.9		47625.1	37515.9	36159.4	34843.2	19207.9	32547.2	38879.8	34512.8	35851.4	52139.8	52875.3	58955	5922.97	223858	36094	31552.9	36747.7	24092.8	65496.1
Benzene and substituted derivatives	Benzene and substituted derivatives	11-(Dansylamino)undecanoic acid	T3_negative	MW0001484	C23H34N2O4S	HMDB0250876	122016	-		1.44455	0.530623	0.291986		7908.19	2246.91	7611	3403.62	4612.4	3524.43	29632	7849.11	3219.73	10846.3	6412.37	11035.2	4505.31		11423.8	4547.17	668.316	8864.91	111091	9389.39	10054.3	4186.39	3117.53	422.652	865.283	3109.83	4814.54	1710	4959.19	16467.6	11265.8	4870.22	5224.59
Benzene and substituted derivatives	Benzene and substituted derivatives	Fluorescein	T3_negative	MEDN0529	C20H12O5	HMDB0014831	16850	-		1.42648	0.51246	0.0638944		8663.83	6526.9	6517.7	7707.61	8102.84	9594.67	8952.83	10727.6	12604.6	9278.64	9414.54	6905.47	7632.66		12358.8	9814.39	13685.6	3852.54	48625.2	17202.2	10141.2	11959.7	8479.74	14319.1	6933.7	8616.83	9737.15	6457.68	10081.2	9295.06	11482.1	8264.77	13510
Benzene and substituted derivatives	Benzene and substituted derivatives	5-Nitro-2-(2-pyridinyl)-1H-benzimidazole	T3_negative	MW0121660	C12H8N4O2	-	100489	51759-60-5		1.35526	0.438566	0.198018		1396.16	1099.84	890.237	3304.33	1707.54	1005.11	1637.48	1692.64	717.602	2676.75	944.355	122.647	955.436		1892.16	8063.68	721.99	1346.29	755.022	207.369	667.677	1561.62	1653.66	852.847	980.571	7171.95	724.846	1285.27	724.54	688.861	2027.35	2963.81	1661.52
Benzene and substituted derivatives	Benzene and substituted derivatives	4-Hydroxy-3-methylbenzoic acid	T3_negative	MW0005064	C8H8O3	HMDB0004815	68138	499-76-3		1.35514	0.438441	0.146149		167961	245184	216004	282402	216352	94712.4	179738	266859	125108	28715.7	161281	196595	2577.39		227610	128798	226454	106065	995264	171408	265289	181162	182721	398999	232223	57277	91159.9	236027	221799	201114	194369	142824	64032.4
Benzene and substituted derivatives	Benzene and substituted derivatives	(4r,5s,6s,7r)-4,7-Dibenzyl-5,6-dihydroxy-1,3-bis[4-(hydroxymethyl)benzyl]-1,3-diazepan-2-one	T3_negative	MW0140420	C35H38N2O5	-	72404	151867-81-1		1.32579	0.406855	0.205219		1274.9	1145.14	1755.58	534.183	502.744	968.357	1767.33	1499.64	1413.99	2544.96	1643.55	587.758	935.528		1690.25	1021.73	804.243	523.128	9080.72	1255.43	1218.84	597.986	1848.25	3236.58	1203.49	960.135	1065.04	1309.2	765.282	1006.65	1123.26	941.805	2462.71
Benzene and substituted derivatives	Benzene and substituted derivatives	Usaf K-1357	T3_positive	MW0004423	C17H18N2S	-	690234	63704-50-7		1.32574	0.406794	0.00610867		1632.17	1322.39	2382.64	1589.84	885.582	1791.33	629.782	1278.61	2028.54	2151.24	1977.96	1405.47	2142.65		2163.83	2069.56	2020.35	2984.2	2823.53	2012.91	1461.4	2303.71	1592.8	1405.49	2095.57	2950.09	2574.6	2538.19	2157.13	2562.7	1960.19	1625.74	1810.72
Benzene and substituted derivatives	Benzene and substituted derivatives	n-Benzylacetamidine	T3_positive	MW0008927	C9H12N2	-	445678	69981-57-3		1.30196	0.380689	0.0502122		54698.8	36205.5	61618	85476.5	38608.1	81717.7	19412.1	36336.4	76906.3	45456.5	36765.5	81313.7	56569.1		71215.8	83263.3	62876.8	74875.2	60518.4	87200.8	18829.2	123052	108794	38599.6	19084.7	47369.5	106494	51488.2	62895.1	51630.9	107323	101153	76436.8
Benzene and substituted derivatives	Benzene and substituted derivatives	4-Chloro-3-(trifluoromethyl)phenol	T3_positive	MW0004823	C7H4ClF3O	-	80520	6294-93-5		1.29386	0.371677	0.116605		4535.2	8074.39	8390.27	4662.16	4550.02	2210.24	5527.05	2901.87	4969.46	1817.16	5074.44	4015.84	2229.56		5867.9	4308.08	4122.87	4727.41	3382.26	5011.12	3222.38	3556.06	13147.8	4025.47	5374.92	11409.9	11807.9	3692	4358.04	4710.7	1427.66	3305.71	14031.9
Benzene and substituted derivatives	Benzene and substituted derivatives	4-Hydroxyphenylpyruvic acid	T3_positive	MW0005121	C9H8O4	HMDB0000707	979	156-39-8		1.28359	0.360179	0.0843196		1061.81	1123.38	1000.01	835.355	1078.46	1764.34	699.181	948.533	949.74	1096.14	1022.26	1157.52	1066.79		1362.92	763.4	841.125	1242.38	3364.12	1270.76	932.351	2924.1	784.245	565.863	1130.73	1377.43	1217.13	1087.07	865.635	1175.61	1285.63	664.2	3040.84
Benzene and substituted derivatives	Benzene and substituted derivatives	Teleocidin B-1	T3_negative	MW0157377	C28H41N3O2	-	185384	95044-71-6		1.27573	0.351318	0.153097		31111.4	40385	10193.3	36497.2	29967.9	11443.1	16197.5	47566	18916	25452.8	62321.3	41068.9	33327.4		39689.6	10470.2	7297.15	41863.1	14472.8	29015.8	60471	43783.9	17588.3	38207.1	28196.3	21467	13729.9	16509.3	54989.9	53199	105692	104846	52612.3
Benzene and substituted derivatives	Benzene and substituted derivatives	Mefruside	T3_negative	MW0007577	C13H19ClN2O5S2	-	4047	7195-27-9		1.24279	0.313586	0.0183208		1895.8	967.536	2124.58	2066.62	2522.94	2455.34	1598.79	1750.92	2242.5	1921.64	1357.66	1514.75	2226.36		2356.09	1228.34	1254.02	2847.51	2175.5	2318.02	1933.24	3437.67	2988.53	2298.19	2305.5	2523.69	2631.43	3914.2	2175.51	1990.09	1659.27	2626.06	2102.85
Benzene and substituted derivatives	Benzene and substituted derivatives	Lidocaine N-ethyl bromide	T3_negative	MW0107884	C16H27BrN2O	-	9884487	21306-56-9 | 24003-58-5		1.24079	0.311262	0.0122971		1632.89	1313.72	1943.18	1425.8	1285.61	2260.18	1664.52	1456.4	1116.97	1474.47	2167.16	1706.09	1780.63		2026.08	2403	1749.65	2480.25	2833.04	1961.53	2064.29	1936.76	2707.69	1100.75	2331.4	1927.03	1408.9	1754.43	1975.39	2979.61	972.129	1666.78	2216.84
Benzene and substituted derivatives	Benzene and substituted derivatives	Bulleyaconitine A	T3_negative	MW0016245	C35H49NO9	HMDB0249438	159311	-		1.22941	0.297966	0.149057		33896.1	46968.3	12167.6	43589.3	34140.6	16198.8	18040.6	48265	21361.5	26532.5	62624.2	42087.7	34776.9		41672.2	12484	9555.62	45258.8	17903.2	31338.8	42131.2	43946.1	18501.8	43758.1	60227.1	24023.6	20741.5	27438.5	58548.9	55933.1	91817.7	95558.8	50932.5
Benzene and substituted derivatives	Benzene and substituted derivatives	Salicin	T3_positive	MW0009707	C13H18O7	HMDB0003546	439503	138-52-3		1.22453	0.292229	0.210316		2367.56	1933.37	1460.41	584.862	5394.27	3387.88	4848.8	1782.07	2186.55	1010.85	720.282	3932.76	1168.59		2899.15	2381.86	1820.73	1442.53	4810.95	4687.38	6574.88	624.914	950.174	1993.3	5702.71	2844.72	630.178	1688.42	3109.18	5617.05	4153.13	1137.2	2015.36
Benzene and substituted derivatives	Benzene and substituted derivatives	6-bromo-4-fluoro-1-isopropyl-2-methyl-1H-benzo[d]imidazole	T3_negative	MW0122013	C11H12BrFN2	-	56971662	-		1.21403	0.279805	0.129496		50884	68467.3	64804.9	75713.5	68253.8	36687.8	57449.8	78881.9	41909.5	11161.5	52957.6	52853	1466.88		61774.7	43549	67256.6	54192.5	140270	55320.6	77729.5	57838.6	55751.9	97166.9	64478.5	22054.7	36171	74452.8	66403.3	58198.1	64807.4	49625.8	26677.2
Benzene and substituted derivatives	Benzene and substituted derivatives	3-(2-chlorophenyl)-5-methyl-N-[4-(propan-2-yl)phenyl]-1,2-oxazole-4-carboxamide	T3_negative	MW0003413	C20H19ClN2O2	-	1241573	349138-97-2		1.21368	0.279387	0.125688		3829.93	3644.46	3250.74	3852.75	3121.03	4924.88	4244.36	3231.63	4431.35	5214.33	2660.55	3003.3	4379.72		4648.3	4505.04	6179.33	3278.19	14881.1	3847.06	4505.18	4470.17	4733.37	4466.77	2501.99	2853.3	3397.57	4248.86	4104.27	3291.51	2753.97	6491.78	3160.03
Benzene and substituted derivatives	Benzene and substituted derivatives	3-amino-1-(2-chlorophenyl)-1H-benzo[f]chromene-2-carbonitrile	T3_negative	MW0132992	C20H13ClN2O	-	3121295	111861-47-3		1.20598	0.270201	0.326367		9620.83	12297.8	6011.94	569.589	8759.52	5988.86	8630.16	19686.1	6007.94	9392.18	27331.8	3073.51	7700.59		11602.5	5188.99	4857.47	5592.47	35908.2	1300.77	46215.9	4385.1	14915.1	10286.8	11534.2	2543.64	1699.71	2147.02	588.914	4515.93	657.961	53014.7	3491.91
Benzene and substituted derivatives	Benzene and substituted derivatives	2,3-Diacetoxy-7,8-epoxy-24,29-dinor-1,3,5-friedelatriene-20-carboxylic acid	T3_negative	MW0002136	C33H44O7	-	6710688	-		1.18957	0.250439	0.390781		5257.42	975.248	1127.32	473.863	8241.18	5757.77	1410.85	1336.62	6558.83	1941.22	987.301	33933.2	345.615		6254.06	2034.79	7097.65	4742.08	6944.56	537.769	7798.11	43348.9	5519.41	1612.6	562.11	425.786	3887.77	9026.36	5603.06	3642.95	676.244	812.978	8299.88
Benzene and substituted derivatives	Benzene and substituted derivatives	Baccatin III	T3_negative	MW0016030	C31H38O11	-	65366	27548-93-2		1.18187	0.241076	0.336067		1482.64	593.974	1625.34	735.42	1494.4	2035.49	2264.08	1515.66	601.871	3249.19	2034.44	738.513	903.308		1752.29	933.743	1112.18	457.415	11348.8	523.316	2465.15	921.267	1011.19	1644.12	1149.24	1257.76	896.801	1170.25	2175.94	1124.44	304.893	2321.39	723.445
Benzene and substituted derivatives	Benzene and substituted derivatives	3-Chloropropyl p-toluenesulfonate	T3_positive	MW0003958	C10H13ClO3S	-	69434	632-02-0		1.18117	0.240211	0.223533		1516.99	1965.68	1571.64	2300.05	2036.16	539.63	1111.84	1875.36	788.867	1849.51	848.482	1916.66	1399.94		1791.81	951.928	1604.91	1193.73	6822.27	1235	2520.74	1496.23	980.713	2364.68	1447.76	1425.53	1265.23	2143.26	1281.17	1477.86	1722.33	809.122	1510.15
Benzene and substituted derivatives	Benzene and substituted derivatives	p-Hydroxyphenylacetic acid	T3_positive	MW0005119	C8H8O3	HMDB0000020	127	156-38-7		1.17492	0.232561	0.313194		678157	1.17593e+06	8304.84	9146.09	19008.6	1.43257e+06	11899.1	17071.4	1.44614e+06	967053	1.56169e+06	1.47515e+06	13926.8		796780	835439	1.1413e+06	882217	920792	14386.7	1.26957e+06	14675.6	773057	989283	26904.1	1.16873e+06	1.22038e+06	1.02707e+06	27928	11173.9	1.30552e+06	1.41955e+06	1.29406e+06
Benzene and substituted derivatives	Benzene and substituted derivatives	Famphur	T3_negative	MW0106692	C10H16NO5PS2	-	5859	52-85-7		1.17362	0.230971	0.206788		2126.27	1197.54	1037.24	2589.13	3948.49	1709.27	3781.44	2416.72	2453.98	1681.18	2283.58	1612.07	804.664		2495.45	2649.06	3653.7	934.797	5297.14	3919.12	3276.3	1763.73	2209.03	2806.05	920.09	1989.33	1261.57	1454.67	5399.53	2388.72	3304.23	1250.92	440.077
Benzene and substituted derivatives	Benzene and substituted derivatives	Bepridil	T3_negative	MW0006336	C24H34N2O	HMDB0015374	2351	64706-54-3		1.15834	0.21206	0.281275		24474.8	23122.5	10234.2	21913.1	33002.5	14456.5	14377.2	80789.1	20356.3	14192	32531.1	14708.2	14014.6		28350.1	66500.1	53983.4	32289.6	14325.4	32351.8	12733.4	20990.7	25259.7	16012.8	45742.1	33680.4	31894.4	12601.3	36659.2	21035.4	20347.7	13746.3	20148.7
Benzene and substituted derivatives	Benzene and substituted derivatives	1-Tert-butyl-3-(3-methylphenyl)thiourea	T3_negative	MW0008539	C12H18N2S	-	805346	185500-49-6		1.15458	0.207371	0.0276744		2699.32	2478.81	2813.61	3167.67	2630.58	2403.32	2418.05	2674.56	3284.02	2674.24	3390.87	1907.6	2548.47		3116.58	3783.49	2179.67	3470.07	3479.47	4163.07	3153.46	3038.58	3761.54	1477.68	2897.88	3164.52	2690.92	3117.86	3409.86	3994.38	2242.82	2260.75	3812.49
Benzene and substituted derivatives	Benzene and substituted derivatives	2,4-Dinitrotoluene	T3_negative	MW0002288	C7H6N2O4	HMDB0245464	8461	-		1.14513	0.19551	0.191983		98600	86979.7	108988	138764	93619.9	94218.7	94271.6	98416.5	94022.8	93039.3	94916.8	93318.6	92644		112910	105907	84975.1	90203.2	84492.8	155241	71584.6	84491.9	90846	102894	94243.4	123115	366654	90302.1	77546.6	101273	106624	106591	95391.1
Benzene and substituted derivatives	Benzene and substituted derivatives	Bezafibrate	T3_positive	MW0006349	C19H20ClNO4	HMDB0015465	39042	41859-67-0		1.144	0.194092	0.293478		8191.72	8040.52	8128.85	8025.21	9138.54	7933.8	8083.18	7957.77	7569.24	9948.72	8517.83	7491.83	7465.14		9371.36	5865.43	7772.81	7456.27	7071.84	7082.32	45209.2	7585.28	6989.96	6198.76	8227.56	7439.55	8271.89	7216.84	7891.53	7802.61	4360.42	7700.81	8541.45
Benzene and substituted derivatives	Benzene and substituted derivatives	Triflumuron	T3_positive	MW0009979	C15H10ClF3N2O3	-	47445	64628-44-0		1.13961	0.188536	0.180084		331269	35821.9	446081	399491	390677	251488	412333	104161	238042	366235	384462	530403	416028		377516	423140	258009	367013	417944	483989	412189	495080	354596	319971	488280	377441	211009	510634	389619	74715.9	346449	422608	442599
Benzene and substituted derivatives	Benzene and substituted derivatives	2-Benzylmalate	T3_negative	MW0142256	C11H12O5	-	11229827	-		1.13863	0.187294	0.236945		4092.71	1288.79	4997.53	4425.93	2505.27	2879.8	1007.36	8933.95	5273.12	7286.64	1351.5	5509.11	3653.48		4660.06	4382.97	4518.01	6343.72	3536.49	3700.23	4548.83	3807.18	4496.42	4284.91	6512.4	4043.52	5261.36	5039.84	6938.66	6807.22	3375.85	3685.67	2597.83
Benzene and substituted derivatives	Benzene and substituted derivatives	2-(((2-Ethylhexyl)oxy)carbonyl)benzoic acid	T3_negative	MW0001720	C16H22O4	HMDB0013248	20393	4376-20-9		1.13344	0.180708	0.15964		7102.79	6351.9	4355.03	6864.48	6118.56	7202.11	8530.85	8141.44	3144.94	7430.65	10121.4	7218.36	9753.69		8050.58	5029.07	12789.4	4775.12	16307.8	8370.26	9232.73	11483.2	6789.58	7839.2	6493.31	6219.67	7483.01	6687.94	5047.87	4437.81	6311.17	10183.3	9430.16
Benzene and substituted derivatives	Benzene and substituted derivatives	O-Desmethylnaproxen	T3_negative	MW0009246	C13H12O3	HMDB0013989	13393711	52079-10-4		1.12623	0.171506	0.00212102		170784	145817	160735	144542	168793	197014	158539	175156	160112	170769	183078	196819	188035		192343	199357	144437	226198	177242	196484	176445	201705	190266	170234	203168	210712	199825	203770	181404	172103	206117	193883	208819
Benzene and substituted derivatives	Benzene and substituted derivatives	Dehydrochorismic acid	T3_negative	MW0006719	C10H8O6	HMDB0036314	9920917	81757-66-6		1.1222	0.16633	0.384842		498.832	179.62	242.598	1564.87	492.721	347.184	1049.7	449.886	375.87	491.719	367.213	64.3514	360.245		559.789	2786.01	106.807	337.359	86.236	960.195	266.209	253.139	232.429	927.237	288.797	1948.79	283.56	262.442	424.094	260.374	173.906	325.275	153.345
Benzene and substituted derivatives	Benzene and substituted derivatives	Benzenamine, 4-(8-chloro-2-methyl-11H-imidazo(1,2-C)(2,3)benzodiazepin-6-yl)-	T3_negative	MW0000949	C18H15ClN4	-	9927197	-		1.11383	0.155527	0.218518		586.088	783.438	484.673	380.405	327.171	537.957	548.231	725.875	677.029	572.315	586.225	701.556	708.182		652.801	711.397	339.18	559.636	804.12	305.425	447.51	685.743	469.472	538.167	480.576	350.006	529.548	359.407	902.766	1137.85	1154.26	1398.09	577.273
Benzene and substituted derivatives	Benzene and substituted derivatives	o-Thymotic acid	T3_negative	MW0013502	C11H14O3	-	11052	548-51-6		1.11161	0.152646	0.282453		5146.84	4439.77	9020.46	3492.34	2166.13	7205.22	4806.75	7636.57	4890.49	4930.7	5243.18	4935.99	2994.45		5721.26	7990.6	16306.8	3922.23	6488.17	5944.6	1690.16	4413.7	1994.66	6938.09	3857.43	3925.38	6097.46	2199.23	9811.08	6731.4	4551.15	3422.11	6698.33
Benzene and substituted derivatives	Benzene and substituted derivatives	N-(3-methylbutyl)-3,5-dinitrobenzamide	T3_negative	MW0009095	C12H15N3O5	-	1756355	-		1.1041	0.142876	0.33281		3610.81	3845.05	1069.46	2976.22	8238.25	5164.68	936.315	5196.74	3064.84	1328.88	5984.85	1933.23	3591.2		3986.71	1295.4	3257.22	2636.62	11733	6163.88	4974.17	7092.66	3204.1	3738.81	2644.5	3101.37	2819.65	2218.59	3188.73	1818.23	3610.7	3176.9	5086.25
Benzene and substituted derivatives	Benzene and substituted derivatives	Butoconazole nitrate	T3_negative	MW0006441	C19H18Cl3N3O3S	-	47471	64872-77-1		1.09628	0.132613	0.346381		3580.9	3886.42	4225.34	7809.71	2745.54	1614.58	3388.8	5494.35	1388.46	456.974	3377.13	5320.84	3262.68		3925.66	2741.13	4674.41	1577.53	12550.6	3573.29	5270.79	3554.99	3781.02	6758.13	5172.61	444.665	1018.08	4396.92	3667.16	4040.1	3873.68	2691.41	875.373
Benzene and substituted derivatives	Benzene and substituted derivatives	4-(Hydroxymethyl)benzenesulfonic acid	T3_negative	MW0004392	C7H8O4S	-	441138	122855-96-3		1.07063	0.0984542	0.271481		16891.2	19127.1	17661.8	25555.4	19064.2	11078.3	8718.8	18645.5	18456.8	16373.2	15341.1	16618.2	16054.1		18084.2	21182.4	35098.2	10309.2	11243.8	18337.9	10846.2	10865.6	21695.1	28170.3	18678	17148.1	19729.5	21102.4	15853.4	17327.2	18913.5	18096	10918.7
Benzene and substituted derivatives	Benzene and substituted derivatives	5,6-Dimethylbenzimidazole	T3_positive	MW0120983	C9H10N2	HMDB0003701	675	582-60-5		1.06634	0.0926665	0.296917		27801.5	28869.4	11639.7	38771.1	22971.7	27356.1	15945	29235.6	38571.5	30792.7	37022.7	27087.5	25354.4		29645.8	31878.8	13722	32487.8	32922.3	21390.6	27541.5	22250.5	39495.3	33288.2	38891.4	41646	36515.2	4784.83	19114.7	37576.7	28460.9	27537.2	44120.2
Benzene and substituted derivatives	Benzene and substituted derivatives	Benzyl alcohol	T3_positive	MW0006078	C7H8O	HMDB0003119	244	100-51-6		1.0634	0.0886894	0.245389		12518	11906.6	11732.9	15977	3444.1	10953.4	13393.8	12376.8	13692.5	15303.6	12580	13860.3	14995.4		13311.7	11454	13708	10802.1	22001	11123.5	12976.8	13275.5	11546.7	16283.7	15053.8	11253.9	15368.8	13005.2	11863.6	11448.7	13011	14023.3	11411.6
Benzene and substituted derivatives	Benzene and substituted derivatives	Mirtazapine	T3_negative	MW0125188	C17H19N3	HMDB0014514	4205	85650-52-8 | 61337-67-5 | 207516-99-2		1.06182	0.0865363	0.127614		6687.52	7416.57	7221.58	5528.89	7310.79	7520.76	6456.24	6028.89	7575.61	7418.45	6122.32	5911.32	5738.78		7100.92	7256.83	7775.02	7489.87	5728.85	6424.2	6797.58	7342.95	5844.84	5954.31	6449.76	7338.11	6980.44	8235.59	5822.63	8099.97	7059.48	10589.4	6626.76
Benzene and substituted derivatives	Benzene and substituted derivatives	Nadolol	T3_positive	MW0008810	C17H27NO4	HMDB0015334	39147	42200-33-9		1.06092	0.0853159	0.419678		18992.3	19246.4	17421.1	15262.8	14759.4	19361.1	9420.52	14252.6	23468.3	41981.8	15542.5	17520.7	19670.4		20149.3	11135.9	32843	10709	102747	13996.3	16050.1	13953	11969.9	19393.7	5118.7	8994.37	11260.6	7978.94	15477.4	10913.1	23061.4	29287.1	17797.7
Benzene and substituted derivatives	Benzene and substituted derivatives	Populin	T3_positive	MW0115164	C20H22O8	-	92735	99-17-2		1.06006	0.0841435	0.412962		5005.16	11653	4695.57	8534.79	8636.15	2490.02	2999.6	2479.42	5181.3	6489.28	2356.6	2417.27	2128.87		5305.76	8529.61	2597.63	2258.98	2805.31	2610.15	5276.3	9721.76	2395.72	7975.65	8528.04	5228.75	2259.08	2127.92	17712.6	2301.35	2288.86	1815.51	9070.39
Benzene and substituted derivatives	Benzene and substituted derivatives	4-[4-(2,3-Dihydro-1,4-benzodioxin-6-YL)-3-methyl-1H-pyrazol-5-YL]-6-ethylbenzene-1,3-diol	T3_negative	MEDP2280	C20H20N2O4	-	984170	171009-07-7		1.06001	0.0840845	0.183036		151915	122511	128282	180815	135642	133480	154637	157114	159325	187043	154203	119310	190622		161032	137629	157105	121206	221159	130158	166358	167845	148308	227587	182835	144353	183639	144964	167492	138392	150606	173903	135046
Benzene and substituted derivatives	Benzene and substituted derivatives	9,10-Anthracenedione, 1,5-bis(phenylamino)-	T3_negative	MW0006062	C26H18N2O2	-	76266	2944-27-6		1.05707	0.0800675	0.131806		2231.42	2294.22	2104.73	2461.35	2366.66	2224.35	2165.26	2242.86	2409.93	2065.69	1705.13	2308.2	2428.73		2358.77	1995.84	2391.72	2309.25	2836.65	2456.21	2920.49	2049.94	2516.94	1331.93	2431.14	2212.59	2463.29	2582.62	2296.9	3108.38	2023.72	2429.08	2101.09
Benzene and substituted derivatives	Benzene and substituted derivatives	Azelnidipine	T3_positive	MW0006109	C33H34N4O6	HMDB0248792	65948	-		1.05529	0.0776414	0.37441		1903.17	2020.02	2699.69	1555.1	848.086	3289.28	1759.61	521.656	2623.57	1609.86	2507.51	2194.19	1209.52		2008.4	1623.38	1457.85	1653.14	1321.96	2385.42	1846.73	734.177	3333.46	3476.36	1106.34	962.127	2084.4	2939.75	3461.2	1852.82	502.077	3253.81	2156.28
Benzene and substituted derivatives	Benzene and substituted derivatives	Aminosalicylic Acid	T3_negative	MW0004669	C7H7NO3	HMDB0014378	4649	65-49-6		1.0552	0.0775139	0.4464		10277.2	3844.1	10911.6	3372.66	7343.74	5979.17	3622.93	9038.72	23704.3	11438.6	4129.56	1161.84	38779.6		10844.5	4252.12	5506.87	954.266	47365.2	929.668	7198.36	8240.4	27924.7	5739.44	9185.74	6551.53	6839.95	3132.19	5998.28	7115.31	17761.7	25058.5	5446.97
Benzene and substituted derivatives	Benzene and substituted derivatives	2-Phenylphenol	T3_negative	MW0002750	C12H10O	HMDB0032582	7017	90-43-7		1.05404	0.0759308	0.0684532		9559.19	8905.69	9591.62	10024.4	10015.4	9768.42	9130.79	8895.57	8417.85	9505.5	10500.1	9024.68	10930.3		10075.8	10611.2	10365	9195.81	10100.1	8977.45	11614.5	10445.7	10397.8	10713.8	10142	11100.7	11767.6	9436.94	9498.9	9636.88	10120.7	10454.9	6783.96
Benzene and substituted derivatives	Benzene and substituted derivatives	Chrysoobtusin	T3_negative	MW0006564	C19H18O7	HMDB0034218	155381	70588-06-6		1.05006	0.0704763	0.348976		10314.2	16649.5	7903.79	9604.73	12711.7	10504.2	6165.87	13559.7	8264.6	8003.47	12683.1	14803.7	2915.69		10830.5	15236.1	10071.6	13347.4	7566.08	8897.18	15533.7	11397.7	10059.1	8578.69	8529.1	9176.91	9607.71	11677.6	10267.9	14118.5	8663.61	6889.28	15331.6
Benzene and substituted derivatives	Benzene and substituted derivatives	Citalopram	T3_positive	MW0006597	C20H21FN2O	HMDB0005038	2771	59729-33-8		1.03848	0.0544799	0.259131		77787	86401.8	85989.2	79154.7	83658	82947.9	29833.8	80754.1	78199.7	83177.4	81407.1	77486.5	84433.9		80780.6	79744.7	83511.1	82242	82131.4	80659.3	81282.7	80927.2	81609.3	84067.6	82769.1	84444.5	82154.1	71570.3	79545.2	76549.2	80850.9	79441.1	80551.2
Benzene and substituted derivatives	Benzene and substituted derivatives	Drofenine	T3_positive	MW0006940	C20H31NO2	-	3166	1679-76-1		1.03274	0.0464839	0.452524		5906.19	12122.9	11974.6	7472.1	4883.88	5356.82	6401.26	4110.62	5102.7	4442.91	3123.47	2948.3	2934.79		6099.59	3480.04	4580.97	7655.92	3482.62	4068.04	28023.2	4924.22	4099.95	5518.52	5468.33	4340.02	4772.48	4407.1	4196.23	6737.81	4180.43	6533.54	3323.22
Benzene and substituted derivatives	Benzene and substituted derivatives	Isocarboxazid	T3_negative	MW0007401	C12H13N3O2	HMDB0015377	3759	59-63-2		1.0326	0.0462863	0.185824		37930.9	36334.3	37514.9	38708.4	41990	43750.1	32252	33308.3	34213	35739.8	43854.6	39048.1	38457.1		39167.5	39853.2	39215.3	32942.2	41367.3	39625.1	44028.5	34658.1	44961.4	36985.8	39198.6	39178.7	40799.7	40677.6	36656.1	39996.8	38072.6	43092.9	33705.9
Benzene and substituted derivatives	Benzene and substituted derivatives	Siphonol E	T3_negative	ZINC27103565	C39H44O14	-	10963687	-		1.03042	0.0432374	0.335828		5266.64	4617.5	6501.23	6533	7093.73	5098.65	4014.58	4978.6	5239.76	4122.59	5010.62	4802.46	5186.95		5426.87	4707.39	5779.18	5108.19	4474.22	4608.41	4720.09	4315.56	5352.45	5914.51	6793.56	5118.19	4588.55	7468.01	6812.75	6260.74	4749.38	7029.12	3883.35
Benzene and substituted derivatives	Benzene and substituted derivatives	Myclozolin	T3_negative	MW0154003	C12H11Cl2NO4	-	92350	54864-61-8		1.02165	0.0308972	0.379161		53017	59347	47063.6	44493.2	72695.8	44691.7	48517.4	54916.5	52673	38209.9	47479.8	54598.2	71517.8		54164.7	51332.3	51661.2	70198.4	50714.4	46922.1	52644.8	47195.8	47855.1	44471.5	50435.4	74260.6	49988.5	54767.8	71120.3	54797.5	52293.7	46934.3	57370.4
Benzene and substituted derivatives	Benzene and substituted derivatives	1-Pyrrolidinecarboxamide, N,N'-(4-methyl-1,3-phenylene)bis-	T3_positive	MW0001713	C17H24N4O2	-	6453890	60006-11-3		1.02131	0.0304211	0.383097		8979.61	8457.91	9308.23	8844.04	8717.56	8581.59	9336.24	8326.63	9929.49	9811.72	7851.17	10287.8	8302.91		9170.97	12764	15481.9	9012.25	8186.43	8273.45	8807.3	10115.4	2455.77	8888.95	9616.18	8330.24	7851.37	8464.38	8323.23	9429.39	9610.7	8390.5	11075.9
Benzene and substituted derivatives	Benzene and substituted derivatives	Prunasin	T3_negative	MEDL01997	C14H17NO6	HMDB0034934	119033	99-18-3		1.01877	0.0268225	0.361691		5952.55	5156.4	4420.91	6291.87	5324.13	8238.88	6517.79	6014.47	5613.19	5871.5	5970.44	5921.1	6089.92		6064.26	4777.8	6074	5010.19	6574.44	5592.08	6889.32	6678.57	5739.45	6712.53	7129.88	6024.26	6388.78	5531.65	5976.51	5677.59	6141.86	7064.75	5172.94
Benzene and substituted derivatives	Benzene and substituted derivatives	Sulfachlorpyridazine	T3_negative	MW0009783	C10H9ClN4O2S	-	6634	80-32-0		1.01876	0.0268194	0.454598		4248.05	5896.32	5278.52	2357.72	2282.75	6750.87	1957.3	5595.25	5066.03	5601.5	3951.63	3563.38	2675.3		4327.76	2621.91	8762.91	3658.7	1932.53	8968.59	3050.24	6027.8	2835.74	3394.78	1763.99	5724.83	5382.98	4053.7	3884.97	3664.26	3616.23	2251.65	6303.81
Benzene and substituted derivatives	Benzene and substituted derivatives	1-Naphthylacetic acid	T3_negative	MW0001663	C12H10O2	HMDB0032708	6862	86-87-3		1.01639	0.0234579	0.338042		201103	203770	207255	199421	190694	214641	203794	206067	186270	220624	202818	201666	176210		204399	210273	180477	293293	192370	195122	196595	187682	252826	233084	169453	199391	207108	180324	181689	195638	192269	211671	199922
Benzene and substituted derivatives	Benzene and substituted derivatives	Phenethyl rutinoside	T3_positive	MW0115115	C20H30O10	HMDB0032622	14312558	88510-08-1		1.01478	0.0211706	0.404758		211262	198705	272280	203706	170303	233400	259486	201450	183081	238320	230844	170709	172855		214385	209086	221153	215331	200846	289137	194658	255891	181505	261687	202343	176271	213622	212327	235158	170077	190535	252810	176486
Benzene and substituted derivatives	Benzene and substituted derivatives	4-Phenethylphenol	T3_negative	MW0143448	C14H14O	-	80630	6335-83-7		1.01329	0.0190514	0.441708		446.683	334.079	410.594	339.017	567.558	381.634	660.954	442.831	626.555	373.237	331.341	361.069	531.33		452.621	497.43	440.579	494.43	461.699	418.933	686.482	307.587	449.543	334.583	402.516	467.106	409.605	573.812	393.258	525.04	465.632	405.677	413.268
Benzene and substituted derivatives	Benzene and substituted derivatives	Psilocybine	T3_negative	MW0126274	C12H17N2O4P	-	10624	520-52-5		1.01252	0.0179503	0.283175		21942.1	23020.5	21830.6	20896.6	22346.3	21979	22501.6	22321.1	20537.9	23607.1	19496.6	21761.4	23006.1		22216.8	20974	21425.6	23478.8	23196.5	22765.1	19975.1	21660	20899.6	22207.1	22169.5	23490.7	21819.6	21900.3	21895.1	21695	26605.6	22310.5	21434.4
Benzene and substituted derivatives	Benzene and substituted derivatives	Glucosinalbin 4-(4-acetylrhamnoside)	T3_positive	MW0114553	C22H31NO15S2	HMDB0036939	131752099	-		1.01037	0.0148822	0.454354		9190.19	5380.18	11115.1	6858.83	9673.46	8494.36	8441.15	8135.58	7880.31	11111.1	8346.46	13100.5	11745.3		9285.48	12808.3	9437.2	10385.6	11554.3	10690.7	9104.47	9504.27	8384.16	5366.97	9359.12	12206.8	5752.27	11397.9	9358.95	9452.21	6205.43	6243.17	9926.86
Benzene and substituted derivatives	Benzene and substituted derivatives	Ketoprofen glucuronide	T3_positive	MW0007461	C22H22O9	HMDB0010321	131281	-		1.01009	0.0144871	0.469154		9807.97	6830.67	15030.5	10428.1	6282.49	7311.02	14635.2	9043.61	8551.52	12068.3	9663.87	6028.71	11821.6		9906.95	11523.3	11265.2	6692.91	20244.7	7117.69	11018	10104.3	10600.1	16787	3427.97	10492.4	10481.4	7877.75	6542.36	9620.17	9338.94	6554.31	8636.83
Benzene and substituted derivatives	Benzene and substituted derivatives	2-Hydroxybenzyl alcohol	T3_positive	MW0009708	C7H8O2	HMDB0059709	5146	-		1.00988	0.0141859	0.453859		1555.08	1787.48	1830.6	1759.73	1677.82	1292.84	1304.15	1334.22	2002.49	1826.82	1260.23	1120.61	1464		1570.45	1850.91	1146.91	1504.61	2878.28	836.107	1536.51	1634.03	1305.46	1459.14	1684.96	1784.03	1799.84	1556.05	1518.61	1558.72	1833.56	1367.49	1012.86
Benzene and substituted derivatives	Benzene and substituted derivatives	3-O-beta-D-Glucopyranosylandrographolide	T3_positive	MW0111379	C26H40O10	-	11519131	869384-84-9		1.00923	0.0132485	0.461703		1984.37	2370.23	2365.85	2315.55	2491.57	1901.49	2066.75	1307.5	2436.34	1165.81	1972.73	1970.66	1447.93		2002.68	2297.58	2457.46	1874.34	2364.06	2688.89	1278.33	1132.21	2214.48	2026.24	2879.12	2157.39	2742.41	1320.02	1747.42	880.138	2200.78	1635.05	2152.25
Benzene and substituted derivatives	Benzene and substituted derivatives	Escitalopram	T3_positive	MW0006991	C20H21FN2O	HMDB0005028	146570	128196-01-0		1.00873	0.012547	0.462252		22741.9	25674.4	11005.5	23901.2	25261.7	25499	27833.5	22847.9	18706.3	23621.7	19473.1	21755	27323.2		22940.5	21657.1	30036.8	27733.4	9149.6	23965.3	27170.2	26078.5	20566	20243.9	29963.4	23522.6	27439.7	4765.93	28718.7	21546.4	21429.8	27725.5	21216.8
Benzene and substituted derivatives	Benzene and substituted derivatives	2-Amino-3-chloro-5-nitrobenzotrifluoride	T3_negative	MW0002872	C7H4ClF3N2O2	-	13784427	400-67-9		1.00765	0.010993	0.477854		7774.54	6972.72	6894.13	3025.06	8020.85	12267.6	8011.37	3677.69	3414.6	11251.5	11433	8578.6	9747.36		7834	9055.75	7906.61	6516.59	8992.46	9908.88	9781.65	3559.68	8917.28	9923.46	7063.96	10661.4	5874.42	4457.27	9046.26	7473.03	8268.15	10111.3	3493.98
Benzene and substituted derivatives	Benzene and substituted derivatives	2-(Methylthio)benzoic acid	T3_negative	MW0002039	C8H8O2S	-	19498	-		1.00752	0.0108019	0.460117		242282	215262	237332	211007	244897	309285	246608	255160	198677	230043	234235	279522	245356		244103	271238	286923	275051	259839	256878	242138	258728	273136	243837	30402.5	268275	282577	267075	272908	103995	256923	252929	291003
Benzene and substituted derivatives	Benzene and substituted derivatives	3-Hydroxybenzyl alcohol	T3_positive	MEDL02763	C7H8O2	HMDB0059712	102	620-24-6		1.0074	0.0106355	0.45306		6050.02	5778.85	5022.54	7721.68	4763.06	5270.89	6470.5	5523.3	6361.33	6524.67	6066.05	6028.77	7068.63		6094.79	5479.94	5532.11	4303.18	9655.2	4924.16	5856.31	5974.04	5586.43	7205.04	7349.8	5658.85	6895.07	6270.64	5851.63	4862.88	6218.18	6814.54	5268.17
Benzene and substituted derivatives	Benzene and substituted derivatives	Diphenoxylate	T3_positive	MW0006892	C30H32N2O2	HMDB0015213	13505	915-30-0		1.00568	0.00816632	0.464411		30709.5	15964.7	30138.8	33560.5	32878	23435.9	35440.4	33780.5	31918.6	34833.3	34723.2	33131.1	28708.9		30883.8	36187.6	34038.7	35324.7	35772.2	29984.2	33539.1	33078.1	34606.8	30322.1	27517.9	35481.1	32069.4	25624.1	22623.2	30187.1	27677.3	24804.4	27070.3
Benzene and substituted derivatives	Benzene and substituted derivatives	Candesartan	T3_negative	MW0006469	C24H20N6O3	HMDB0014934	2541	139481-59-7		1.00515	0.00740448	0.49049		8182.77	5412.81	6298.33	9560.47	6356.84	6384.41	13510.5	7537.23	12097.9	11306.4	6894.67	7289.55	5544.15		8224.88	7421.37	5338.34	9369.66	29321.4	5211.52	3964.95	5974.26	6071.02	8229.43	3752.28	5433.36	6819.58	3793.27	10718.4	8324.33	20696.8	3564.74	4043.03
Benzene and substituted derivatives	Benzene and substituted derivatives	Chloramphenicol succinate	T3_negative	MW0006529	C15H16Cl2N2O8	-	656580	3544-94-3		1.00449	0.00645697	0.459982		131709	152054	127480	132102	127101	154410	119070	133140	121248	117586	124373	124821	147116		132299	113471	168935	118260	136811	142579	134065	147575	119502	128549	84453.8	124103	111487	142791	143970	148944	125057	153320	137517
Benzene and substituted derivatives	Benzene and substituted derivatives	Fluometuron	T3_negative	MW0007182	C10H11F3N2O	-	16562	2164-17-2		1.003	0.00432753	0.43367		23071.3	23441.4	22007.5	23818.6	23319.2	21611.6	23225.9	23297.6	22568.5	23876.3	25531.6	23347	20810.4		23140.6	22334.7	23327.3	24641.4	22546.2	22685.8	23812.7	24074.4	23841.4	21939.6	23711.2	21210	23403.6	22902.5	22281.7	22724.6	23648.3	24373.3	23072.4
Benzene and substituted derivatives	Benzene and substituted derivatives	Dibenz[a,h]acridine	T3_positive	MW0123604	C21H13N	-	9183	226-36-8		1.0011	0.00158803	0.490445		5265.33	4934.95	4267.82	5521.66	5756.93	5862.19	5017.96	4726.27	5237.21	4747.51	5948.3	4651.21	6511.95		5271.13	5566.3	5471.97	5616.19	5582.39	3737.17	5287.88	6628.95	4897.23	5208.06	5771.62	4891.97	4958.11	5502.58	5083.52	5676.58	5673.32	4903.68	4422.8
Benzene and substituted derivatives	Benzene and substituted derivatives	Nitazoxanide	T3_negative	MW0009105	C12H9N3O5S	HMDB0014649	41684	55981-09-4		1.00103	0.00148528	0.492567		1.04586e+06	1.18943e+06	1.07793e+06	1.15471e+06	1.1087e+06	1.05555e+06	1.04705e+06	1.03066e+06	1.09092e+06	964692	1.08568e+06	579383	1.16566e+06		1.04694e+06	1.03376e+06	1.0445e+06	889038	1.07673e+06	995693	986722	1.28248e+06	941826	1.06369e+06	618268	1.06264e+06	1.13255e+06	1.13083e+06	1.13234e+06	1.13734e+06	1.09953e+06	1.22617e+06	990853
Benzene and substituted derivatives	Benzene and substituted derivatives	Bisphenol AF	T3_negative	MW0006390	C15H10F6O2	HMDB0249276	73864	-		1.00013	0.00019304	0.499276		959948	778577	907881	1.13738e+06	930873	1.37655e+06	889387	925232	955728	739427	935309	1.02164e+06	921386		960076	1.00149e+06	903473	696378	975428	887015	1.23197e+06	1.38011e+06	749307	685866	869878	876739	805631	930631	858701	791840	988155	1.25692e+06	1.39184e+06
Benzene and substituted derivatives	Benzene and substituted derivatives	4-(Methylsulfonyl)-2-nitrobenzaldehyde	T3_negative	MW0004396	C8H7NO5S	-	2761060	849035-66-1		0.994786	-0.00754215	0.488788		41974.5	43590.9	27929.3	43551.1	11838.2	33057.3	84864.9	40145.7	48410.1	46188.6	47822.3	37312.5	38983.1		41755.6	12559.6	45060.2	41795.7	36196.2	90025.3	38808.5	76985.9	37749.5	17723.7	40579.7	86062.7	34037.4	11816.3	30075.3	26566.1	14970.1	82370.4	28218.9
Benzene and substituted derivatives	Benzene and substituted derivatives	cyclo-Dopa-glucuronylglucoside	T3_negative	MW0147933	C21H27NO15	-	46173991	-		0.994613	-0.00779323	0.453514		7569.59	9138.84	7016.87	8034.84	8543.35	9473.32	8006.73	6396.45	6190.19	6828.09	7476.9	6883.01	6846.53		7528.82	7598.67	6624.55	7082.55	7271.77	6656.84	6992.07	6959.24	7495.97	7021.16	7679.89	7489.17	8297.03	8260.16	8509.56	7970.12	7205.54	8898.36	7506.03
Benzene and substituted derivatives	Benzene and substituted derivatives	Fenaminosulf	T3_negative	MW0111038	C8H10N3NaO3S	-	23668198	140-56-7		0.994064	-0.00858982	0.46492		3044.55	2697.49	2551.9	3217.54	3991.53	2849.97	2985.8	3747.59	2466.92	3160.14	3414.84	3057.61	2393.26		3026.47	3257.97	2750.06	2997.5	3744.4	3306.81	3518.31	3702.42	3412.3	2713.25	3586.02	2329.53	1998.16	1440.17	3518.84	2995.5	2949.22	3158.87	3097.2
Benzene and substituted derivatives	Benzene and substituted derivatives	Valdecoxib	T3_negative	MW0010025	C16H14N2O3S	HMDB0005033	119607	181695-72-7		0.991967	-0.0116356	0.439607		1.50038e+06	1.21798e+06	1.42094e+06	1.46392e+06	1.5318e+06	1.74073e+06	1.60558e+06	1.3838e+06	1.796e+06	1.16082e+06	1.46287e+06	1.73503e+06	1.48516e+06		1.48833e+06	1.37898e+06	1.48723e+06	1.09769e+06	1.48241e+06	1.58773e+06	1.66411e+06	1.80545e+06	1.10913e+06	1.16078e+06	1.4332e+06	1.43961e+06	1.34089e+06	1.63357e+06	1.48384e+06	1.37216e+06	1.79169e+06	1.63677e+06	1.88472e+06
Benzene and substituted derivatives	Benzene and substituted derivatives	(1R,2R)-3-[(1,2-Dihydro-2-hydroxy-1-naphthalenyl)thio]-2-oxopropanoic acid	T3_positive	MW0140217	C13H12O4S	-	11954050	-		0.991112	-0.0128794	0.483303		5655.96	9792.16	10616.2	3423.71	3020.27	12648.9	5695.88	4532.48	4466.05	2516.3	2723.42	5083.59	3352.54		5605.69	9037.41	12585.3	3291	5139.91	4188.89	6480.32	6788.56	3187.55	4206.19	4518.41	5851.09	11228.5	4004.64	5277.39	4485	4363.56	4132.76	2135.99
Benzene and substituted derivatives	Benzene and substituted derivatives	2,3-Dihydrobenzofuran	T3_positive	MW0002155	C8H8O	HMDB0013815	10329	496-16-2		0.990819	-0.0133069	0.441712		45570.7	42050.3	39298.1	54965.3	41001.6	38516.8	47417.7	42324.5	47344.5	49916.3	44488.5	47648.7	51876		45152.3	40986.3	40217	35049.3	78236.2	36250.4	41395.8	44722.7	41320.6	57816.1	52090.6	39897.8	49102	43254.6	41070.8	36712.5	46481.9	50126.6	38010.1
Benzene and substituted derivatives	Benzene and substituted derivatives	m-Chlorobenzoic acid	T3_positive	MW0003934	C7H5ClO2	HMDB0001544	447	535-80-8		0.989759	-0.0148504	0.43843		2480.43	2596.19	1594.32	2480.75	2463.58	2102.05	3326.81	2521.83	2651.76	2470.53	2313.19	2544.03	2700.08		2455.03	2721.3	2489.23	3006.19	2358.8	2159.01	2738.68	2705.6	3094.25	2456.63	2098.64	2307.85	1762.58	3456.5	2885.01	1599.65	2216.54	2195.29	1938.71
Benzene and substituted derivatives	Benzene and substituted derivatives	2-Aminoindan	T3_positive	MW0002710	C9H11N	HMDB0245020	76310	-		0.983332	-0.02425	0.395677		35656.2	31781.3	33754.4	34657.6	35282.3	43879.5	35081.7	18611.7	46062.7	39862.2	35835.6	35187.3	37878.1		35061.9	35407.8	31876.1	33176.9	33649.8	33545.6	35411.1	31681.3	42539.5	34905.9	33850	43591.4	42265.8	33922.4	26056.4	33534.3	33330.3	33610	38759
Benzene and substituted derivatives	Benzene and substituted derivatives	Imatinib	T3_positive	MW0007360	C29H31N7O	HMDB0014757	5291	152459-95-5		0.98314	-0.0245314	0.272455		64753.3	67834.4	64408.5	71763.8	62686.2	67979.9	71943.2	62330.6	60659.9	67580.7	61781.5	61290.8	56780.1		63661.6	63056.8	67991.1	74662.1	70869.6	64881	64580.3	69709.1	68580.7	62158.8	58868.7	62633.5	59971.3	61493.4	58477.9	56906.5	60242.7	58694.4	62130.1
Benzene and substituted derivatives	Benzene and substituted derivatives	Glucoputranjivin	T3_negative	MW0150254	C10H19NO9S2	-	441524	18432-16-1		0.981207	-0.0273703	0.45303		1676.65	2327.64	1949.67	1736.93	1007.83	932.106	2763.8	2661.68	809.732	1521.13	1871.9	1292.82	1244.55		1645.14	738.902	2484.12	1419.87	1989.07	811.722	2132.51	2745.74	3014.14	954.322	1746.18	1449.34	1378.63	859.854	3136.48	1170.8	1591.98	1131.32	857.525
Benzene and substituted derivatives	Benzene and substituted derivatives	Roxadustat	T3_negative	MW0107123	C19H16N2O5	-	11256664	808118-40-3		0.981043	-0.027612	0.279646		10978.5	11069.4	11053.3	11416.9	10643.9	12628	10983.7	11325.6	11523.6	9024.25	11418.4	11053.1	9601.63		10770.4	9887.16	11031.6	10714.2	10167.6	11444.6	10110.7	10514.5	11179.6	10880.2	11058.4	10951.8	11469.2	11707.8	9036.64	11685.3	11478.2	8346.35	12202.7
Benzene and substituted derivatives	Benzene and substituted derivatives	Procarbazine	T3_negative	MW0009101	C12H19N3O	HMDB0015299	4915	671-16-9		0.979641	-0.0296746	0.316021		6320.81	5953.84	7383.26	6820.06	5336.99	8352.86	6328.76	5453.82	6194.23	6151.8	6136.8	5852.15	5885.09		6192.12	5856.01	5369.37	5894.41	6104.94	6207.19	6269.29	6198.31	6057.95	6522.35	6188.61	5883.9	5687.88	6257.97	7290.78	6316.33	6633.86	6626.98	6092.07
Benzene and substituted derivatives	Benzene and substituted derivatives	1-O-Sinapoyl-beta-D-glucose	T3_negative	MW0129939	C17H22O10	-	5280406	-		0.979549	-0.029811	0.460291		2285.12	1672.86	3610.71	1431.88	1221.68	3125.23	3550.23	1890.4	2065.04	3116.04	1381.66	2779.75	1575.95		2238.39	1106.97	1110.31	3191.74	3538.13	973.836	1174.7	4001.49	1311.42	1685.02	3353.95	1392.8	3132.45	2330.11	7273.38	640.219	1736.1	1576.51	761.811
Benzene and substituted derivatives	Benzene and substituted derivatives	4-Aminophenol	T3_positive	MW0004668	C6H7NO	HMDB0001169	403	123-30-8		0.97539	-0.0359485	0.0422951		4918.16	5234.95	4895.58	4988.07	4960.26	5100.28	4672.23	5090.85	4914.66	4854	4835.52	4918.27	4553.24		4797.12	4791.71	4933.95	5087.86	4484.18	4875.52	4768.21	4867.65	4891	4804.18	4725.24	4568.74	4967.8	4677.44	4747.92	4853.17	4929.38	4949.75	4424.52
Benzene and substituted derivatives	Benzene and substituted derivatives	2,3-Dioxo-6-nitro-7-sulfamoylbenzo(f)quinoxaline	T3_positive	MW0002174	C12H8N4O6S	-	3272524	118876-58-7		0.974261	-0.0376196	0.43363		29831	19480	25248.9	25711.2	26650.3	55750	24157.1	24534.2	22396.1	36576	52942.8	23961.6	20563.4		29063.2	54418.9	16712.8	27670.3	27545.7	24300	19763.2	24498.3	50622.7	19565.6	49077	24042	20525.4	47197	22954.6	28152.8	23605.3	23313.5	19171.8
Benzene and substituted derivatives	Benzene and substituted derivatives	Nbd-ceramide	T3_positive	MW0053905	C30H49N5O6	-	16219783	94885-02-6		0.972551	-0.0401547	0.423423		30255.9	33502.2	26046.6	46281.8	20571.2	32409.3	22475.6	40721.5	40106.1	708.648	33281.6	28504.3	38462.3		29425.4	15881.4	17020.9	21333.4	31012.2	29387.8	23868.3	22650.3	24709.8	32112.6	24376.4	20004.6	36399.2	30614.5	40723.3	32398	47813.5	54558.2	24793.4
Benzene and substituted derivatives	Benzene and substituted derivatives	2-Phenylethyl acetate	T3_negative	MW0009378	C10H12O2	HMDB0033945	7654	103-45-7		0.96979	-0.0442557	0.453409		5346.36	3683.24	4117.65	3597.94	4533.98	5225.22	16775.6	7232.59	3316.36	6178.79	2274.68	4704.34	2515.94		5184.85	2745.11	2794.13	3234.58	6450.91	4945.55	4459.43	4500.41	5356.23	2363.33	11513.3	4927.64	3700.71	4626.84	8951.85	14382.2	2236.58	3911.23	2227.28
Benzene and substituted derivatives	Benzene and substituted derivatives	Fenamiphos	T3_negative	MW0007109	C13H22NO3PS	HMDB0031787	31070	22224-92-6		0.96723	-0.0480696	0.0184383		28753.8	29798.6	28180.4	30996.8	28901.6	30977.9	28707.6	27816.9	27177	29178.9	27366.1	27682.1	28262.3		27811.6	28968.6	27890	28278.7	27007.2	27229.9	26885	26931.7	26552.1	27654.7	27754.4	28709.2	28629.3	27759.5	29454.6	27858.9	27523.6	28032.3	27488.5
Benzene and substituted derivatives	Benzene and substituted derivatives	Diisooctyl phthalate	T3_positive	MW0006844	C24H38O4	HMDB0251353	33934	-		0.966181	-0.0496346	0.377853		188151	233997	252672	202284	169765	129382	246174	161236	226550	173899	173878	207312	80658.7		181788	193087	184004	64551.6	134935	200206	154166	185230	196635	286860	194098	194526	188528	89490.9	328221	177425	149846	184838	165533
Benzene and substituted derivatives	Benzene and substituted derivatives	Pridinol	T3_positive	MW0009512	C20H25NO	-	4904	511-45-5		0.964652	-0.0519188	0.28069		22328.3	26936.8	27866.1	23260.8	24108.5	20770.1	22714.9	23206.4	20602.8	24585.3	18174	19517.5	16196.4		21539.1	25236.1	17933	18961.5	20479.5	23180.4	20536.7	16897	19285.1	20630.3	28617.5	20657.3	15397.9	22141.8	22223.8	22731.9	21931.9	19871	30990.2
Benzene and substituted derivatives	Benzene and substituted derivatives	Phenylacetaldehyde	T3_negative	MW0007335	C8H8O	HMDB0006236	998	122-78-1		0.962797	-0.0546965	0.443054		2373.78	3112.59	1465.6	3449	1955.59	693.809	2452.27	6278.5	1101.57	2484.72	642.457	3888.51	960.695		2285.46	1111.44	2602.36	2125.06	2063.52	488.664	2075.79	1639.8	1276.96	1359.16	4029.93	1502.59	2215.03	1825.72	534.739	6913.56	3280.09	1127.38	4966.58
Benzene and substituted derivatives	Benzene and substituted derivatives	Oxadiazon	T3_positive	MW0009293	C15H18Cl2N2O3	-	29732	19666-30-9		0.961785	-0.0562142	0.23806		9101.3	8509.3	9311.09	6480.54	9455.28	9169.22	8703.73	13423.2	8947.38	9023.22	8550.02	9481.94	8160.67		8753.49	8664.75	8662.5	9178.97	9334.99	8237.51	8741.83	9206.69	9632.88	7792.97	8727.13	7730.01	8969.49	8560.83	9308.27	8759.54	8118.28	8853.07	9083.12
Benzene and substituted derivatives	Benzene and substituted derivatives	Chloranocryl	T3_negative	MW0147386	C10H9Cl2NO	-	16560	-		0.959566	-0.0595467	0.442319		7670.52	5369.78	20670.8	7684.24	11464.2	3357.29	7598.16	11199.2	2639.86	5363.04	3438.11	5999.88	7261.69		7360.37	3884.12	5525.25	3920.08	28533.7	2982.26	4802.53	2837	13472.7	3172.19	8452.91	3214.92	1934.22	12409.5	15345.1	4798.39	2692.88	8149.31	6359.51
Benzene and substituted derivatives	Benzene and substituted derivatives	p-Coumaryl alcohol 4-O-glucoside	T3_negative	MW0115093	C15H20O7	-	5280847	120442-73-1		0.959108	-0.0602342	0.196028		3595.52	3250.34	3363.1	3092.01	3228.62	3873.77	3203.83	3795.65	3608.08	4411.72	3879.63	3751.66	3687.85		3448.49	3333.86	3756.62	2939.57	3560.05	4871.01	3021.26	4022.76	3596.34	3323.59	3507.01	3396.17	3293.26	3628.39	2184.45	3671	2888.16	3438.17	3641.21
Benzene and substituted derivatives	Benzene and substituted derivatives	Letrozole	T3_negative	MW0007494	C17H11N5	HMDB0015141	3902	112809-51-5		0.955722	-0.0653377	0.213563		2313.66	2107.8	2355.9	1853.08	2283.14	2808.32	2170.9	2235.29	2250.49	2873.58	1970.21	2509.78	2345.46		2211.22	2099.19	2359.12	1853.39	2274.96	2347.14	2853.05	2480.07	2767.86	2426.24	2546.61	1475.21	1972.9	1947.47	2324.26	2384.24	1361.76	2307.69	2020.75
Benzene and substituted derivatives	Benzene and substituted derivatives	4-Chloro-2-[(furan-2-ylmethyl)ammonio]-5-sulfamoylbenzoate	T3_negative	MW0194331	C12H11ClN2O5S	HMDB0001933	118985385	-		0.954755	-0.0667972	0.253672		256373	275639	236133	278860	266184	268579	243180	239045	264667	224740	266462	247636	265349		244773	245426	238414	206410	237409	209158	248422	291000	234614	247527	3536.9	248507	278183	300285	312861	314483	276738	302971	209977
Benzene and substituted derivatives	Benzene and substituted derivatives	2-Nitrobenzaldehyde semicarbazone	T3_negative	MW0003293	C8H8N4O3	-	6870110	16004-43-6 | 120445-33-2		0.950916	-0.0726095	0.110041		3890.14	4100.6	3936.43	3736.2	4098.68	4908.58	3911.7	3201.04	3643.53	3908.34	4070.28	3613.95	3552.39		3699.2	2910.62	3736.81	4458.26	3462.22	3085.99	3469.47	3272.4	3544.62	3910.53	3643.35	3609.38	4088.85	3762.84	3848.65	3890.34	4339.52	3811.59	3740.2
Benzene and substituted derivatives	Benzene and substituted derivatives	N-[2-(Dimethylamino)ethyl]-N-methyl-4-[({4-[4-morpholin-4-yl-7-(2,2,2-trifluoroethyl)-7H-pyrrolo[2,3-d]pyrimidin-2-yl]phenyl}carbamoyl)amino]benzamide	T3_negative	MW0006162	C31H35F3N8O3	-	44599690	-		0.949401	-0.0749104	0.412066		14060.5	12537.5	8280.7	12268.2	10397.7	14413.1	19527.2	16703	18083.7	12066.6	26579.2	5075.1	12794.5		13349.1	15838.9	10284.1	8126.91	55550.2	12700.8	6664.64	13027.6	11777.5	21372.6	3065.53	14816.5	8613.37	17719.7	10426.5	6031.65	3238.67	10327.3	10701.1
Benzene and substituted derivatives	Benzene and substituted derivatives	2,4-Dichloro-5-[(cyclopropylamino)sulfonyl]benzoic acid	T3_positive	MW0002235	C10H9Cl2NO4S	-	2577227	31914-94-0		0.948835	-0.0757714	0.350484		2265.6	1767.83	1816.27	2346.1	2227.07	1945.33	2394.06	2378.08	1955.56	1489.4	2198.27	3965.82	2703.4		2149.68	692.203	4105.02	2360.56	1896.85	2063.96	2473.04	2468.34	2692.92	2057.27	2045.23	2012.43	2091.51	1531.93	2164.34	4736.68	1253.09	744.204	1304.64
Benzene and substituted derivatives	Benzene and substituted derivatives	2,1,3-Benzothiadiazole-4-carbaldehyde	T3_positive	MW0117743	C7H4N2OS	-	2776283	5170-68-3		0.948747	-0.0759045	0.333664		62705.5	73141.1	64059.1	80380.1	55058.3	61917.1	69519.3	66107.4	62275.9	58421.1	62942.8	67439.1	31204.2		59491.6	55631.8	53845.3	78086	73792.4	56781.9	42120.7	69057	1133.52	60095.2	62940.1	137895	65069.3	66135.6	50865.8	66435.1	11583.2	59839.2	59542.4
Benzene and substituted derivatives	Benzene and substituted derivatives	trans-Coumaryl acetate	T3_negative	MW0147812	C11H12O3	-	14320459	124389-48-6		0.948576	-0.076164	0.448276		4693.84	4103.63	1210.73	412.331	7067.38	6879	1499.74	18391.2	542.282	5672.87	6432.33	2563.22	1551.41		4452.47	2618.91	16875.7	2645.46	14396.6	4806.93	10979.5	7074.07	1839.71	2515.09	591.59	310.281	2030.25	2911.99	4034.63	2695.98	454.29	1649.25	1714.26
Benzene and substituted derivatives	Benzene and substituted derivatives	Salicylanilide	T3_positive	MW0156504	C13H11NO2	-	6872	87-17-2		0.945871	-0.0802854	0.265091		638.012	831.845	762.707	574.232	633.031	959.446	496.571	653.936	579.863	614.647	380.695	620.01	549.165		603.477	427.722	642.653	496.525	463.689	668.58	634.715	700.477	494.501	420.708	526.411	623.414	695.294	405.208	626.939	668.617	717.125	793.252	856.758
Benzene and substituted derivatives	Benzene and substituted derivatives	Butylparaben	T3_positive	MW0006458	C11H14O3	HMDB0032575	7184	94-26-8		0.94344	-0.083998	0.0824071		22503.5	20900.3	19913.3	22219.2	22587	24735.8	22500.4	22961.3	20519.7	27449.7	20014.6	23260.3	22980.8		21230.7	21009.2	20024.9	19582	19993.8	19291	21530.1	18454.5	21214.7	23195.9	21708	22070.4	20992.1	20770.4	20037.8	20819.6	20260.8	19924.5	31273.4
Benzene and substituted derivatives	Benzene and substituted derivatives	Methyleugenol	T3_positive	MW0125160	C11H14O2	HMDB0031864	7127	93-15-2		0.943022	-0.0846362	0.104647		9150.99	10665.9	11455.7	9159.55	9432	8221.19	8820.36	9437.08	9417.41	9468.1	8560.25	6638.19	8536.14		8629.58	7797.94	7695.76	8583.36	8911.06	10105.6	7337.52	9762.25	8517.25	8786.37	8899.57	8683.9	9405.15	9974.44	7782.11	8508.17	8354.17	7258.08	8969.78
Benzene and substituted derivatives	Benzene and substituted derivatives	Buprenorphine	T3_negative	MW0006430	C29H41NO4	HMDB0015057	644073	52485-79-7		0.942086	-0.0860701	0.202827		9866.5	9902.02	7088.7	9424.9	9027.82	11278.2	9334.18	9809.2	9645.56	7250.49	11144.3	11544.6	12948		9295.08	10787.1	6876.24	6725.25	6391.4	10650.1	7040.18	6906.88	8121.71	10894.2	9103.11	8100.01	11003	9794.21	12951.2	11133.4	9632.36	9676.29	11524.8
Benzene and substituted derivatives	Benzene and substituted derivatives	Dopaquinone	T3_positive	MW0168109	C9H9NO4	HMDB0001229	439316	4430-97-1		0.940687	-0.0882134	0.110012		16128.8	16288.6	15114.3	19397.4	13776.1	14599.6	18604.8	15949	16164.1	15991.8	15050.3	15387.3	17222.2		15172.1	14375.1	14586.5	13901.2	22754.4	13052.9	15676.9	16419.4	14773.6	18035.3	16508.3	13595.7	16278.3	15090.6	14255	12206.5	14240.1	16516.2	10832.6
Benzene and substituted derivatives	Benzene and substituted derivatives	(R)-Naproxen	T3_negative	MW0008848	C14H14O3	HMDB0245654	1302	-		0.940674	-0.0882336	0.393585		1849.92	1457.26	2357.59	1513.44	2222.92	2429.41	1065.49	2864.99	1197.45	2206.66	2396.58	942.451	1544.82		1740.17	1070.49	535.947	847.169	6652.28	1672.12	625.777	2313.41	2071.98	3436.3	1008.63	3467.21	1790.51	1293.91	1232.76	737.604	1438.5	505.551	622.96
Benzene and substituted derivatives	Benzene and substituted derivatives	Pyridalyl	T3_negative	MW0009612	C18H14Cl4F3NO3	-	11488729	179101-81-6		0.940059	-0.0891762	0.123947		29406.8	37760.2	28158	27487.2	33966.4	30125.7	28867.2	28007.5	31948.2	20345	27332.3	30107.3	28776.1		27644.1	27445.7	27416.6	27605	25857.9	26407.9	30300.3	34145.6	26885	26293.5	16775.9	25733.2	32235.2	32286.3	27130.3	26924.7	26167.6	29493.8	28489.3
Benzene and substituted derivatives	Benzene and substituted derivatives	2,2'-Dithiodianiline	T3_negative	MW0002077	C12H12N2S2	-	14358	1141-88-4		0.939982	-0.0892953	0.363413		2735.71	2599.44	3746.71	1951.63	2611.39	5797.76	1778.26	4081.41	2220.96	1398.41	1368.29	3416.19	1858.01		2571.51	2661.37	4139.67	1977.91	2965.8	4153.29	2124.97	4474.28	2358.46	1221.16	630.548	3752.83	1700.11	1609.21	1439.62	2923.76	2010.71	2146.47	3997.05
Benzene and substituted derivatives	Benzene and substituted derivatives	Skyrin	T3_negative	MW0009751	C30H18O10	-	73071	602-06-2 | 131233-49-3 | 35144-94-6		0.938828	-0.0910669	0.171943		2668.82	2685.61	2570.3	2549.48	2647.11	2554.72	1737.21	2816.09	2927.42	3120.61	2332.03	2809.24	3276.07		2505.57	2814.33	2860.21	3348.38	2006.56	2442.04	2286.44	2696.93	2321.04	1884.15	2639.07	2572.74	3406.77	2502.71	2096.55	2157.9	1769.95	3501.48	1792.95
Benzene and substituted derivatives	Benzene and substituted derivatives	Benzimidazole	T3_positive	MW0123058	C7H6N2	HMDB0248993	5798	51-17-2		0.937706	-0.0927928	0.0799128		11935.6	11913.4	11834.7	12590.3	11512.7	9200.13	12092	12163.4	12076.8	13077.8	12859.1	11962.2	11944.5		11192.1	11164.5	12166.5	11689.9	10374.5	8915.89	12222.4	12220.2	11300.4	13356.2	10552.6	13898.6	8493.44	11449.2	14165.2	9116.58	12014	10920.9	7436.36
Benzene and substituted derivatives	Benzene and substituted derivatives	BIX 01294 Trihydrochloride	T3_negative	MW0125286	C28H41Cl3N6O2	-	46945860	-		0.937427	-0.0932211	0.37534		44441.9	41463.1	43873.3	36820.5	45936.6	54710.3	34920.1	51640.1	45691	48896.1	63521	23246.9	42583.5		41661	35865.9	22799	22483.2	155433	28935.8	17701.9	54422.6	41291.2	80984	25788.9	78796.6	5612.62	38878.2	31275.3	26760.5	17693.7	30994.8	34181.7
Benzene and substituted derivatives	Benzene and substituted derivatives	2-Amino-4,5,6-trifluorobenzothiazole	T3_positive	MW0120022	C7H3F3N2S	-	2318828	328037-32-7		0.932595	-0.100677	0.0120108		2.45e+06	2.56937e+06	2.67437e+06	2.55362e+06	2.36211e+06	2.48201e+06	2.67524e+06	2.35478e+06	2.33429e+06	2.39341e+06	2.29292e+06	2.22358e+06	2.48432e+06		2.28486e+06	2.34658e+06	2.61248e+06	1.97574e+06	2.41503e+06	2.40676e+06	2.25765e+06	2.37496e+06	2.00515e+06	2.34666e+06	2.30705e+06	2.44231e+06	2.22099e+06	2.36763e+06	2.49096e+06	2.36289e+06	2.2468e+06	2.3648e+06	1.58303e+06
Benzene and substituted derivatives	Benzene and substituted derivatives	Halofenozide	T3_negative	MW0007290	C18H19ClN2O2	HMDB0253040	114994	-		0.932559	-0.100733	0.120611		2913.13	2729.62	2569.89	2830.93	2917.14	3090.53	2574.7	2859.35	2862.81	3383.75	3868.08	2371.73	2899.07		2716.67	2583.14	2213.29	2416.62	2387.44	3872.07	2762.44	2872.4	2774.32	1490.61	2947.9	3053.57	2695.74	2711.47	2936.3	3229.44	2166.1	2987.95	2799.27
Benzene and substituted derivatives	Benzene and substituted derivatives	N-benzylformamide	T3_negative	MW0154321	C8H9NO	HMDB0304423	80654	-		0.931337	-0.102625	0.233181		3947.28	5706.14	3605.28	4770.78	3699.22	3060.03	4494.43	2360.77	4590.86	4614.64	2998.9	3209.5	4256.83		3676.25	2044.22	3689	4095.62	2822.36	4768.26	2300.48	2376.79	4920.63	2958.14	3869.72	2333.43	4487.31	4730.86	3163.43	4828.67	3306.65	4797.73	4679.15
Benzene and substituted derivatives	Benzene and substituted derivatives	1H-Benzotriazole, 1-(4-piperidinyl)-	T3_negative	MW0116458	C11H14N4	-	2735464	79098-96-7		0.931219	-0.102807	0.361597		14540.1	3076.3	31520.4	13284.2	15765.9	10271.7	13447.5	16489.2	11446.2	18389.2	11731.3	16077.1	12982		13540	7234.77	12052.6	2354.09	39337.3	1319.98	14662.2	17064.2	4944.29	24159.3	16874.4	8957.75	13972	12408.8	12934.4	18446.5	15165.3	13479.2	8353.16
Benzene and substituted derivatives	Benzene and substituted derivatives	2,3-Dihydroxybenzenesulfonic acid	T3_negative	MEDN1206	C6H6O5S	-	440983	6917-79-9 | 35857-70-6		0.927658	-0.108336	0.3776		105978	95928	200919	69019.3	49172.2	55159.1	154940	138956	67256	201263	29873.6	177594	31652.3		98311	44636.4	71591.9	132850	223588	86151	37690.7	139652	52488.5	50946.4	253918	34042.3	109537	23690.4	109747	173294	58761	75000.2	92014.2
Benzene and substituted derivatives	Benzene and substituted derivatives	5-Sulfosalicylic acid	T3_positive	MW0003126	C7H6O6S	HMDB0011725	7322	-		0.927595	-0.108433	0.312977		42966.6	48229.8	9724.09	7975.8	39579	49550.5	40288.7	41080.1	49499.7	36639.6	57349.7	54414.2	81268.2		39855.6	49107.6	40671.9	5708.74	40911.4	45417.9	46083.5	45103	46718.9	42165	41144	43958.9	43470.6	43398.4	41870.5	41355.8	25683.5	49815	24816.6
Benzene and substituted derivatives	Benzene and substituted derivatives	2-Amino-5-nitrobenzophenone	T3_positive	MW0002692	C13H10N2O3	-	15681	1775-95-7		0.926534	-0.110085	0.000719609		10925	11140.9	11040.5	11467.2	10950.3	11919.2	11374.7	10034.1	10410.3	10824.3	11137.6	9604.44	11196.5		10122.4	10230.9	10786.7	10431.2	10128.2	10157.1	10353.6	10212.5	10642.2	10447.4	10294.7	10380.4	9943.87	10140.2	10037.8	9961.73	9645.11	8588.73	9820.15
Benzene and substituted derivatives	Benzene and substituted derivatives	Benazolin	T3_positive	MW0106008	C9H6ClNO3S	HMDB0248943	19662	-		0.925979	-0.110948	0.246442		8886.41	10927.8	7143.04	8642.91	8313.99	10860.4	5037.62	7670.44	13090.6	7573	7708.14	10507.1	9161.81		8228.63	9488.56	9675.02	1023.59	14290	7810.19	7207.69	8753.69	6285.17	11885.7	3968.06	4550.38	8150.39	8072.93	10895	8622.92	10520.7	8406.86	8508.58
Benzene and substituted derivatives	Benzene and substituted derivatives	3,3',4,4'-Tetraaminodiphenyl ether	T3_positive	MW0004450	C12H14N4O	-	75887	2676-59-7		0.92494	-0.112569	0.281827		5343.14	6349.05	6395.65	6582.7	2566.76	4994.87	7756.31	785.419	6836.27	6954.65	2946.88	5601.58	6347.55		4942.08	2626.5	7154.88	7510.07	5068.28	5097.15	4405.68	4204.93	5471.47	5501.81	4952.63	2239.18	5499.64	5044.48	4837.82	4432.31	4735.62	5045.11	5129.9
Benzene and substituted derivatives	Benzene and substituted derivatives	2-(4-methoxyphenyl)-5-nitro-1H-benzimidazole	T3_negative	MW0125083	C14H11N3O3	-	895866	96954-35-7		0.923324	-0.115091	0.0669163		5960.95	5220.11	6473.66	5604.59	6879.28	5237.45	5982.78	5854.57	5618.39	4909.91	6455.07	6511.65	6783.94		5503.89	6086.25	5846.06	5305.02	5548.59	5655.6	6485.94	5600.96	5768.82	4216.99	6158.76	6089.4	5737.6	5669.48	5596.72	5727.86	5397.72	6041.4	2136.8
Benzene and substituted derivatives	Benzene and substituted derivatives	Endomorphin-2	T3_positive	MEDP2219	C32H37N5O5	HMDB0005774	5311081	141801-26-5		0.923066	-0.115495	0.330245		4484.8	3237.27	3502.45	3605.01	6822.11	6984.61	3332.85	3200.88	5838.55	2011.07	3419.02	2786.53	9077.29		4139.77	3641.66	3555.13	2015.32	2074.42	1369.08	5475.33	3406.23	3266.46	7780.76	6584.61	2197.95	3157.49	7195.65	6628.66	4535.12	2228.7	3869.92	5533.32
Benzene and substituted derivatives	Benzene and substituted derivatives	N-Demethoxylinuron	T3_positive	MW0001098	C8H8Cl2N2O	HMDB0255108	19113	-		0.921858	-0.117384	0.0370374		23024.8	23221.8	25385.1	25734.2	22031.1	19628.8	26343.8	20527.8	25508.3	22045.1	19119.1	22861.1	23891		21225.6	25171.1	24657.8	18108.9	21080.2	20081.4	22230.7	25713.3	18121.8	19039	19891.3	22976.5	20865.8	22576.6	22784.1	21013.6	20186.7	23072.8	14488.5
Benzene and substituted derivatives	Benzene and substituted derivatives	meta-O-Dealkylated flecainide	T3_positive	MW0007599	C15H19F3N2O3	HMDB0060831	134295	-		0.920817	-0.119014	0.330609		6358.14	4244.88	5033.69	4796.32	4553.78	4220.98	6692.25	4482.43	6391.47	6552.66	8004.53	4728.67	16596		5854.68	8039.5	7325.64	699.893	5370.96	7752.55	8385.65	7998.05	1499.93	3665.81	7388.67	5945.65	5953.79	3013.48	7201.16	7201.9	7086.76	5310.73	5544.16
Benzene and substituted derivatives	Benzene and substituted derivatives	Isoconazole	T3_positive	MW0007402	C18H14Cl4N2O	-	3760	27523-40-6		0.920757	-0.119108	0.0421617		14584.7	16071.4	14563.5	15119.5	15745.2	15086.7	14462.7	11082.6	14198.4	13594.5	14971.4	15673	14447.6		13429	14579.7	15184	10368.6	14573.3	14702	13722.5	15675.1	12326	12730.4	8329.21	13870.9	12888.1	15266.8	14988.7	15578.4	15616.8	11928.8	9392.34
Benzene and substituted derivatives	Benzene and substituted derivatives	2-[(3-nitrophenyl)methylsulfanyl]-1H-benzimidazole	T3_positive	MW0116970	C14H11N3O2S	-	706117	401589-66-0		0.917677	-0.123942	0.0180724		3853.32	4131.34	4069.43	4224.32	4218.03	2788.82	4057.71	3782.8	3401.56	4011.73	3627.47	4117.17	3809.48		3536.1	3976.55	3829.84	3880.35	3060.31	3770.38	3865.56	3452.05	3468.57	3855.63	3706.87	3013.58	3714.73	3438.82	3261.82	3443.65	3531.33	3149.53	3230.26
Benzene and substituted derivatives	Benzene and substituted derivatives	1-(4-fluorophenyl)-3-(phenylsulfonyl)-1H-pyrrolo[2,3-b]quinoxalin-2-amine	T3_positive	MW0119110	C22H15FN4O2S	-	1915791	374922-43-7		0.917633	-0.124011	0.190779		4053.47	4639.18	3560.85	4765.8	5695.99	2273.94	3659.37	4025.75	4136.18	5625.31	2284.87	4066.91	3907.44		3719.6	3452.04	2844.82	4958.19	3355.01	2249.86	4009.23	4043.52	3489.81	4233.3	4876.17	2910.52	4402.03	3486.02	2530.56	4864.12	2872.06	3310.39	5065.07
Benzene and substituted derivatives	Benzene and substituted derivatives	Ethacrynic acid	T3_negative	MW0007001	C13H12Cl2O4	HMDB0015039	3278	58-54-8		0.916586	-0.125658	0.213039		16500.1	22745.9	18916.9	18918.1	18586.7	14581.4	14868.9	14891.6	9968.69	16708.8	13261.1	17303	17250.6		15123.8	17055.2	18840.4	18082.7	12189.2	6819.75	14840	14837.4	14007.4	28594.7	5025.65	17901.2	8283.56	26217.1	17530.2	10523.1	13207.5	16828	11445.3
Benzene and substituted derivatives	Benzene and substituted derivatives	Secoemestrin C	T3_negative	MW0009726	C27H22N2O10S4	-	45359411	-		0.914022	-0.1297	0.0623388		82186.8	86703.7	87758.6	81560.8	80937	83348.5	84821.5	85363.6	76165.4	80782.7	81239.1	77339.7	80221.6		75120.6	73835.2	80044.3	74109.9	95194.7	82597	66181.9	71349.1	83498.7	83469.4	10975.4	87075.7	82888.1	65739.2	63286.1	82252.6	79890.6	90701	79081
Benzene and substituted derivatives	Benzene and substituted derivatives	Islanditoxin	T3_negative	MW0107546	C24H31Cl2N5O7	HMDB0030458	114782	10089-09-5		0.91105	-0.134399	0.0545818		5664.3	6506.86	5671.56	6116.32	6357.74	5730.55	5924.24	5775.38	5910.77	4333.2	4985.01	5589.02	5070.97		5160.46	4413.55	5325.11	5684.32	2939.91	5024.81	2495.01	4824.74	5240.55	4764.09	5690.09	5285.17	5076.9	6687.67	5515.23	5814.2	5920.29	5898.06	6288.55
Benzene and substituted derivatives	Benzene and substituted derivatives	4-Acetamidobenzaldehyde	T3_negative	MW0009321	C9H9NO2	-	73942	122-85-0 | 34-24-2		0.905825	-0.142696	0.109893		2105.56	2384.69	2119.48	2305.78	2102.6	2286.05	1415.18	1234.96	2298.79	2286.9	2534.75	2308.74	1988.76		1907.27	2457.57	2282.36	2292.76	2410.56	1920.28	1111.23	1847.26	1557.61	1838.59	1881.3	2129	2371.04	883.597	1618.44	2333.2	1874.89	1283.94	2237.17
Benzene and substituted derivatives	Benzene and substituted derivatives	N-Benzyl-3-bromo-5-(trifluoromethyl)benzenesulfonamide	T3_negative	MW0008913	C14H11BrF3NO2S	-	26986209	951885-22-6		0.903546	-0.14633	0.257618		3950.46	5462.15	3066.92	3324.96	2949.44	2481.02	4258.43	5340.74	2652.72	2117.09	3319.8	6284.86	6147.36		3569.42	2901.01	6877.12	5069.62	949.242	2712.07	6034.19	3815.02	2429.35	2348.59	2567.13	2860.27	3371.39	4692.33	2532.41	4216.52	6335.46	2355.47	2182.34
Benzene and substituted derivatives	Benzene and substituted derivatives	2,4-Dichlorobenzoic acid	T3_positive	MW0002243	C7H4Cl2O2	-	5787	50-84-0		0.902906	-0.147353	0.348029		34521.6	81317.8	50445.7	30141.5	80922.7	11741.5	35968.3	43264.6	9750.66	7647.61	12754.3	27800.9	22503.3		31169.7	35103.7	34725.2	40047.6	30229.1	35242.8	9059.68	30446.4	33577.6	18660.9	31230.9	32340	15663.5	69405.9	31845.3	30792.5	68758.4	4044.16	9881.32
Benzene and substituted derivatives	Benzene and substituted derivatives	Bromhexine	T3_positive	MW0168859	C14H20Br2N2	-	2442	3572-43-8		0.895672	-0.158957	0.116993		104722	99128.6	116992	89738.1	139928	103814	93397	114553	105186	65611.3	91167.4	134488	102661		93796.7	89175.4	120613	75667.6	103497	105998	100763	126051	56282.2	48356.9	106997	111767	32652.5	96477.7	100611	90776.4	149557	65087.2	108011
Benzene and substituted derivatives	Benzene and substituted derivatives	2-(2,4-Dichlorophenyl)-3-(4-(dimethylamino)phenyl)acrylonitrile	T3_negative	MW0129982	C17H14Cl2N2	-	901346	7496-18-6		0.893182	-0.162974	0.259816		1457.73	908.162	2905.92	1478.75	794.447	1216.45	1015.7	931.16	480.808	1605.39	1935.99	2403.61	1816.34		1302.02	1409.54	1072.94	1863.76	1460.36	900.655	1980.22	695.221	1278.73	1682.79	2119.23	1169.25	1148.45	1281.62	374.993	2040.08	636.232	951.038	1371.19
Benzene and substituted derivatives	Benzene and substituted derivatives	7-Hydroxy-2-acetamidofluorene	T3_positive	MW0005864	C15H13NO2	-	9695	363-49-5		0.891887	-0.165068	0.121582		32397.3	14047.4	48853.4	31024.5	25556.1	39933.8	27866.4	29524.5	35460.8	30882	34206.8	32603.6	38808.5		28894.7	30165.7	22575.3	21630.5	22894.7	23850.2	25699.2	23318.8	22627.3	25179.2	35199.7	22531.9	30890	27665.1	40589	36981.9	40203.6	37463.1	30640
Benzene and substituted derivatives	Benzene and substituted derivatives	Ripazepam	T3_positive	MW0156412	C15H16N4O	-	33474	26308-28-1		0.891755	-0.165281	0.214116		38702.7	49804	32432.5	26109.7	43880.9	56840.2	26328.1	40821.1	47831.3	55915.3	30721.3	28944.1	24803.9		34513.3	27610.9	42714.7	11640.7	88898.3	41809	51635.6	27947.8	25115.4	37191.3	30986.3	18683	25972.1	27134.5	35195	22490.2	37512.7	29237.3	39465.4
Benzene and substituted derivatives	Benzene and substituted derivatives	Buclizine	T3_negative	MW0006426	C28H33ClN2	HMDB0014498	6729	82-95-1 | 163837-51-2 | 163837-52-3		0.888568	-0.170446	0.365587		4061.38	888.99	8821.43	1177.77	3210.17	4072.29	1644.67	1890.19	13511.8	3408.39	1789.14	5781.3	2540.37		3608.81	4528.77	3480.81	1049.83	12085.1	1079.75	3341.7	4162.57	9454.92	446.194	2750.43	1205.89	1831.8	2123.41	6363.9	5544.71	2133.96	1308.88	2066.01
Benzene and substituted derivatives	Benzene and substituted derivatives	1,6-Digalloyl-beta-D-glucopyranose	T3_negative	MW0129696	C20H20O14	HMDB0039179	3332212	23363-08-8		0.887897	-0.171536	0.0194697		16031.3	18081.2	15206	17797.2	15487.3	11633.3	15064	16087.7	14517.8	22056.3	16150.1	15204.3	15090.9		14234.2	17094.7	15972	13641.7	13362.4	15307.4	13911.1	14019.6	15176.7	14008.3	15140.4	16497.1	14429.7	13095.2	13867.3	13209.5	12560.8	11066.3	13854.6
Benzene and substituted derivatives	Benzene and substituted derivatives	4,4'-Sulfonyldiphenol	T3_negative	MW0004457	C12H10O4S	HMDB0240712	6626	-		0.886629	-0.173597	0.0983644		1677.53	1331.43	2644.95	1664.14	1811.67	1964.92	1365.01	1488.24	1386.59	1822.66	1696.44	1803.25	1151.1		1487.35	1698.76	1168.94	1161.9	2042.73	1282.63	1296.8	1815.29	1595.77	1391.86	2456.81	1295.28	1368.29	1184.43	893.848	1729.25	1230.58	1589.11	1570.01
Benzene and substituted derivatives	Benzene and substituted derivatives	(3,5-Dimethoxy-benzoylamino)-acetic acid	T3_negative	MW0002579	C11H13NO5	HMDB0131468	2384281	62098-74-2		0.885406	-0.175589	0.0464799		5477.56	4941.74	5336.65	5566.28	5471.58	6841.6	5374.16	4792.85	6003	4696.55	5993.46	5289.16	5423.69		4849.87	4745.65	5325.57	5382.82	4696.53	608.35	5601.19	5484.68	4392.8	5566.24	4937.88	5221.08	2176.94	5395.43	5529.4	5444.45	5325.36	6046.99	5416.22
Benzene and substituted derivatives	Benzene and substituted derivatives	Aristolochic acid II	T3_negative	ZINC2383163	C16H9NO6	HMDB0248599	108168	-		0.880825	-0.183073	0.0304274		78018.5	71355.9	89447.5	72291.2	74560.1	79626.8	70890.4	71381.5	70072.4	122697	71261.5	67239.9	75398.4		68720.7	67833.7	67733.9	66303.5	70028.9	69337.8	66343.2	68488.8	71835.7	65288.4	70551.9	68350.1	80208.7	65422.8	63731.5	64795.8	76710.2	67310.2	66696.6
Benzene and substituted derivatives	Benzene and substituted derivatives	Phenylboronic acid	T3_negative	MW0155489	C6H7BO2	-	66827	98-80-6		0.875924	-0.191122	0.0858543		5735.81	6051.42	4942.9	7662.08	4013.47	5220.22	4180.5	5168.21	7734.59	7631.23	4326.3	5180.1	6718.76		5024.14	5182.81	6292.5	6471.33	4312.92	6076.28	5152.61	4390.08	4264.34	5713.95	3996.27	5713.93	6827.2	5813	3935.18	3469.9	3098.02	6971.3	2752.87
Benzene and substituted derivatives	Benzene and substituted derivatives	Sulfanilamide, N1-(5-methyl-1,3,4-thiadiazol-2-yl)-	T3_negative	MW0194006	C9H10N4O2S2	HMDB0014715	622973	-		0.874293	-0.193811	0.00232568		3452.24	3058.46	3606.89	3705.43	4002.02	3818.92	3427.27	3068.07	2675.59	4065.18	3344.63	3398.15	3256.32		3018.27	3095.18	3311.28	3046.07	2516.5	2954.66	3252.18	2899.97	3592.21	3114.89	3150.22	2657.19	3000.49	3164.92	2951.57	2645.03	3059.37	2951.08	2966.11
Benzene and substituted derivatives	Benzene and substituted derivatives	3,4-Dihydro-4-phenyl-1,3,5-triazino[1,2-a]benzimidazol-2-amine	T3_negative	MW0120669	C15H13N5	-	3300652	26958-67-8		0.874071	-0.194177	0.2327		3684.75	5388.48	3237.45	1285.82	2086.51	6062.28	1924.4	1716.77	4377.28	5657.72	4574.62	4090.85	3814.82		3220.73	1578.49	5411.35	490.748	3018.93	3822.38	1040.92	6257.84	1097.84	1951.06	1778.91	2858.82	2643.84	2568.99	5682.3	3907.43	5160.57	3863.13	4839.63
Benzene and substituted derivatives	Benzene and substituted derivatives	N-[3-[(2-oxo-1-naphthalenylidene)methylamino]phenyl]-2-phenylpropanamide	T3_negative	MW0009706	C26H22N2O2	-	135659046	-		0.867712	-0.204711	0.246172		4670.44	6751.19	5395.19	9112.61	5892.2	5979.47	2471.01	3169.91	4422.05	2673.71	3153.34	3236.52	3788.13		4052.6	1385.48	3892.48	3723.34	3104.8	2526.02	5413.47	9335.84	1493.67	3087.95	1693.39	1350.07	6028.91	3940.22	6342	5390.77	1164.29	1693.34	11380.8
Benzene and substituted derivatives	Benzene and substituted derivatives	(S)-2-(2-Chlorophenyl)-2-(6,7-dihydrothieno[3,2-c]pyridin-5(4H)-yl)acetic acid	T3_positive	MW0106177	C15H14ClNO2S	-	9861403	144457-28-3		0.866013	-0.207539	0.043918		7691.14	9061.69	8484.55	8877.06	7738.19	4644.06	8330.65	8722.53	8844.93	7736.33	7701.32	4357.59	7794.77		6660.63	6366.16	7891.03	6573.41	8274.48	7928.79	4110.72	8049.72	7830.99	5155.1	4475.03	6048.81	8273.4	7278.66	6080.37	7392.18	7724.16	7123.89	3314.38
Benzene and substituted derivatives	Benzene and substituted derivatives	2-(4-(Trifluoromethoxy)phenoxy)acetic acid	T3_negative	MW0000959	C9H7F3O4	-	697705	72220-50-9		0.864853	-0.209473	0.0619113		824.583	806.65	766.158	846.145	790.505	678.069	1224.63	921.02	899.598	806.518	728.298	948.867	478.54		713.143	854.68	628.829	862.721	613.584	1215.99	926.768	800.327	746.042	531.399	306.095	815.003	548.825	881.701	550.772	522.937	672.865	695.87	662.155
Benzene and substituted derivatives	Benzene and substituted derivatives	Aurin	T3_negative	MW0006100	C19H14O3	HMDB0248730	5100	-		0.863337	-0.212004	0.0430001		1792.22	1483.76	2114.08	2154.65	1960.16	1714.8	1956.58	1836.16	2150.03	1340.5	2008.24	1069.1	1718.55		1547.29	1993.62	1947.81	1587.52	1835.01	2080.32	1907.31	1439.99	1620.43	1756.19	844.861	789.478	1636.31	738.02	1744.88	1509	1454.87	1331.01	1634.57
Benzene and substituted derivatives	Benzene and substituted derivatives	Methylisoeugenol	T3_positive	MW0007794	C11H14O2	HMDB0041553	637776	6379-72-2 | 93-16-3 | 6380-24-1 | 54349-79-0		0.859132	-0.219049	0.0328557		5179.38	6331.88	4104.91	4493.83	4399.33	6999.29	4361.05	4523.57	4499.77	5057.95	5100.04	6061.74	6219.14		4449.77	3191.44	3910.23	5277.9	4404.91	6220.18	3606.58	3932.45	3584.48	4453.43	5919.82	3217.84	3979.55	3889.29	3912.97	3829.93	6399.86	3965.48	6399.44
Benzene and substituted derivatives	Benzene and substituted derivatives	Furalaxyl	T3_negative	MW0007223	C17H19NO4	-	42504	57646-30-7		0.859115	-0.219077	0.033697		3391.03	3586.68	2918.36	3547.29	4000.7	2972.44	3049.78	3277.16	3412.8	2949.49	3639.69	3956.21	3381.78		2913.28	3586.2	3616.78	774.341	607.324	3545.92	1726.26	3194.32	2557.35	3540.81	3325.03	3126.1	3297.36	3002.47	3083.58	3307.65	3998.38	2619.28	3529.95
Benzene and substituted derivatives	Benzene and substituted derivatives	Arachidonoyl m-Nitroaniline	T3_positive	MW0145226	C26H36N2O3	-	35026079	-		0.857432	-0.221906	0.089612		22166	33572.6	34761.5	10043.7	24770	22472.8	26984.9	23350.4	19319.5	19147.4	17533.4	16907.7	17128		19005.8	20720.3	18248.3	6201.16	17129.7	20428.1	21231.9	24002.1	18518	16972.5	18898.2	21536.6	23019.4	19594.8	19398.1	21078.7	19586.8	19731.7	15808.8
Benzene and substituted derivatives	Benzene and substituted derivatives	2-Methyl-1-[1,3,7,9-tetrahydroxy-4,6-dimethyl-8-(2-methyl-1-oxobutyl)-2-dibenzofuranyl]-1-butanone	T3_negative	MW0118695	C24H28O7	-	3270699	-		0.856384	-0.223671	0.205598		8304.76	10617.7	5710.21	2042.55	14018	12893	8251.34	15037.6	7875.02	6235.93	7851.08	3557.82	5566.77		7112.06	8013.19	7560.06	6490.75	12906.5	15008.7	10462.7	6900.92	6257.14	1720.81	4320.57	4520.31	5054.4	6728.02	4964.28	4402.42	6586.74	5058.05	11061.5
Benzene and substituted derivatives	Benzene and substituted derivatives	2,4,6-Trihydroxy-5-[1-(4-hydroxy-1,1,4,7-tetramethyl-1a,2,3,4a,5,6,7a,7b-octahydrocyclopropa[h]azulen-7-yl)-3-methylbutyl]benzene-1,3-dicarbaldehyde	T3_negative	MW0013133	C28H40O6	HMDB0038704	14807364	142698-60-0		0.853674	-0.228243	0.000350169		14200.4	14370.1	16520.2	15281.6	15294.4	15351	15075.4	12882.1	12965.4	11548.5	13679.8	15265.4	12170.4		12122.5	12326	12439.4	12681.2	12370.8	14016.4	12685.7	10591.6	11863.5	13684.4	13595.5	12270.6	12096.9	11210.8	11442.3	12622.6	11588.7	9618.1	11100
Benzene and substituted derivatives	Benzene and substituted derivatives	Gamma-CEHC	T3_negative	MW0118051	C15H20O4	HMDB0001931	133098	178167-75-4 | 178167-77-6		0.853194	-0.229055	0.23869		24665.9	25090.2	13928.8	21424.2	42461.2	22725.8	12380.2	33037.9	25394.2	34781.1	37131.7	6472.25	21163		21044.8	10211.8	22554.2	6346.04	80317	20194	10329.8	30566.5	27712.4	15269.8	10875.1	16322.7	16865.1	14372.1	17953.8	6506.88	32321.8	27900.5	12186.3
Benzene and substituted derivatives	Benzene and substituted derivatives	Benzoyl-beta-D-glucoside	T3_negative	MW0161475	C13H16O7	-	12314096	-		0.85259	-0.230077	0.273355		3032.74	2642.39	3918.3	4571.11	2104.28	1628.9	3282.07	654.215	4657.18	5413.63	1254.59	896.233	5370.02		2585.69	678.523	8264.57	491.238	3047.69	928.863	3243.56	2115.18	4407.78	1230.84	6708.7	915.873	3427.61	902.069	1005.85	1280.45	539.55	5044.24	2309.76
Benzene and substituted derivatives	Benzene and substituted derivatives	Fenthion	T3_positive	MW0106698	C10H15O3PS2	HMDB0033209	3346	55-38-9		0.85119	-0.232446	0.0181561		53803.3	64335.9	49630.9	50559.6	63103	52004.2	63524.8	39453.2	51592	41645.4	46041.2	62648.9	61100.6		45796.9	33288.8	35542.2	51464.8	55070	53953.2	54176.7	48890.5	43524.1	53541.8	62120.6	54918.8	43198.4	36682.9	50944.9	40242.7	48521	42563.6	15698.5
Benzene and substituted derivatives	Benzene and substituted derivatives	N-[(3-chloro-2-hydroxy-5-nitrophenyl)carbamothioyl]benzamide	T3_negative	MW0008603	C14H10ClN3O4S	-	3664359	53501-41-0		0.848983	-0.236193	0.136058		16034.1	19112.7	18022.6	25407.2	17464.4	10414.8	18483.2	19532.1	16472.1	6520.34	17477.4	17369.6	6132.92		13612.7	9753.8	18348.9	5399.49	12197.7	1706	21925.2	16764.8	15608.1	14068.9	16890.8	2626.83	12238.5	20569.2	16350.4	15665.6	20804.6	7620.16	16489.9
Benzene and substituted derivatives	Benzene and substituted derivatives	Ciprofibrate	T3_negative	MW0006590	C13H14Cl2O3	HMDB0250268	2763	-		0.845848	-0.24153	0.305399		9803.56	8196.95	25688.6	6857.63	701.012	4703.07	5077.77	8567.8	8588.68	30459.4	604.753	13116.2	5080.82		8292.32	15557.8	10264.1	12321.3	9907.33	4002.33	11880.1	11960.5	4068.36	9012.91	719.605	842.921	3472.33	1633.89	5732.48	11432.5	11352.1	15847.5	9253.97
Benzene and substituted derivatives	Benzene and substituted derivatives	8-Chloro-2-dibenzofuranol	T3_negative	MW0144061	C12H7ClO2	-	11954124	74423-73-7		0.841984	-0.248135	0.0589041		3502.75	3746.63	3245.84	4925.66	2679.1	4857.31	5397.56	2474.46	2808.93	2734.42	2993.87	2870.94	3298.3		2949.26	2901	4173.78	2388.08	2726.82	2018.89	3964.31	2915.3	2246.55	2572.19	2554.62	2514.61	4268.93	2468.52	3944.1	2888.14	3092.33	3546.67	1901.88
Benzene and substituted derivatives	Benzene and substituted derivatives	1-(2,4-Dinitrophenyl)-2-phenylhydrazine	T3_positive	MW0001060	C12H10N4O4	-	4555933	64264-31-9		0.840054	-0.251446	0.127883		19305.7	31106.7	19653.9	20563.9	14940.8	1967.68	14452.7	29319.4	13463.3	13902	20870.4	23153.6	28274.4		16217.9	12271.2	19201.2	3648.05	14476	18380.7	17442	13678.9	14664	17262.1	17362.6	22583.6	18473.2	14072.2	13409	14409.9	15813.9	18584.4	26188.4
Benzene and substituted derivatives	Benzene and substituted derivatives	6'-O-Galloylsucrose	T3_negative	MW0005834	C19H26O15	HMDB0039285	14055547	115713-43-4		0.838595	-0.253954	0.186267		1693.52	3150.17	1092.32	891.112	1407.59	2436.47	1220.44	2602.64	1673.35	2732.34	560.793	1529.01	1026		1420.18	907.297	1633.14	1105.53	3735.08	1957.26	543.482	1437.3	408.058	1785.35	1431.82	1441.87	1641.19	682.678	1374.63	1329.85	2006.63	477.75	1664.26
Benzene and substituted derivatives	Benzene and substituted derivatives	Dibutyl phthalate	T3_positive	MEDL01942	C16H22O4	HMDB0033244	3026	84-74-2		0.837691	-0.25551	0.000312856		29689.2	35585.9	34827	30416.1	30288.4	30525.3	33170.5	29574.7	25724.8	29209.5	25332.8	25352.3	26263		24870.4	24075.2	24086.6	24981.1	23879.5	24622.1	25995.4	20752.9	24133.6	25726.7	24070.1	26117.4	24947.4	26417	23149.2	27177.2	23389.4	25056	29089.8
Benzene and substituted derivatives	Benzene and substituted derivatives	2,3-Dimethoxy-5-methyl-6-(3-methylbut-2-enyl)benzene-1,4-diol	T3_negative	MW0013108	C14H20O4	HMDB0059661	447920	-		0.834968	-0.260207	0.232874		12734.7	26479.9	20914.2	5721.66	7568.41	25921.5	4290.42	14266.6	11138.8	5212.45	9910.29	10569.3	10822.5		10633	5795.12	10446.3	9189.92	2440.08	17846.6	3797.17	32370.8	7924.51	5210.69	2371.41	12007.7	9636.21	9663.78	7760.25	7547.08	21420	9726.39	16240.8
Benzene and substituted derivatives	Benzene and substituted derivatives	2-Chlorobenzoic acid	T3_negative	MW0002907	C7H5ClO2	HMDB0245065	8374	-		0.834073	-0.261755	0.0103095		5965.18	4790.8	6071.9	5649.95	6194.77	5990.37	6370.78	6202.78	5386.48	5832.65	6807.54	6373.43	5910.74		4975.4	5728.19	5458.31	6223.15	6366.8	861.535	6422.65	6454.62	5179.35	5114.49	4147.4	4950.59	5680.58	4276.88	5897.4	5078.64	4153.39	1580.05	5983.12
Benzene and substituted derivatives	Benzene and substituted derivatives	1,2-epoxy-3-(p-nitrophenoxy) propane	T3_negative	MEDN1191	C9H9NO4	-	21327	5255-75-4		0.831883	-0.265548	0.399528		4170.18	2081.76	1639.86	812.821	905.056	126.993	111.526	111.348	10136.1	111.277	4240.52	28952.3	812.509		3469.1	111.385	928.882	111.475	4413.16	12086.5	6699.92	281.83	16970.2	223.808	6263.34	12895.5	744.944	111.597	111.504	112.302	117.38	112.365	147.64
Benzene and substituted derivatives	Benzene and substituted derivatives	cis-3,4',5-Trimethoxy-3'-hydroxystilbene	T3_negative	MW0137685	C17H18O4	-	10108048	586410-08-4		0.830562	-0.26784	0.199206		7876.24	8460.06	4893.03	7438.73	13797.7	7951.85	3652.93	10080.9	7979.42	11641.1	10826.2	1720.77	6072.28		6541.71	3931.64	6634.27	1761.76	24216.5	6760.72	3140.44	9104.05	9244.39	4147.62	3462.4	5419.88	5624.07	4068.63	5413.54	2363.11	10124.2	8809.51	3524.04
Benzene and substituted derivatives	Benzene and substituted derivatives	Telmisartan	T3_negative	MW0009853	C33H30N4O2	HMDB0015101	65999	144701-48-4		0.827432	-0.273287	0.253694		2436.63	857.851	2255.79	5250.59	1479.75	1399.02	2571.14	1093.81	2112.46	6969.07	733.883	1973.09	2543.09		2016.15	1496.8	1955.71	2253.49	4903.32	556.723	2136.73	2660.55	1710.97	5522.93	1945.37	852.997	2480.24	2298.68	1572.56	907.773	795.582	665.643	1574.54
Benzene and substituted derivatives	Benzene and substituted derivatives	Propyl gallate	T3_positive	MW0009567	C10H12O5	HMDB0033835	4947	121-79-9		0.826949	-0.27413	0.000670006		94915.4	100241	119224	108863	97130.2	89637.1	79481.9	98080	91966	110860	81781.8	83269.2	78452.1		78490.2	81652.8	77473.9	82808.4	65359.3	80305.1	82595.7	76293.4	80606.9	77652.9	79298	83993.3	82810.9	81370.8	62142.3	77401.7	69391.8	74904.9	96761.6
Benzene and substituted derivatives	Benzene and substituted derivatives	3-Amino-2-naphthoic acid	T3_positive	MW0003799	C11H9NO2	-	22244	5959-52-4		0.825896	-0.275968	0.00583076		11821	14499	13462	12072.4	9186.7	9608.88	12302.9	8871.42	13720.6	13399.4	10892.9	10829.1	13006.6		9762.91	12269.9	7767.03	8845.84	6069.67	9187.46	7370.67	12400.3	8004.91	12677.6	10652.8	12398.4	11259	11877.2	9934.16	11396.6	7351.07	6454.58	9815.14
Benzene and substituted derivatives	Benzene and substituted derivatives	Ameltolide	T3_positive	MW0004641	C15H16N2O	HMDB0248285	13086	-		0.821439	-0.283774	0.243274		32740.7	22337.6	16497.7	26307.5	21670.6	72740.6	66120.7	21232.7	32185.1	25562	28095	39298.4	20840.2		26894.5	22078.8	16739.8	129803	4290.37	23502.4	22191.5	16430.9	21965.6	40467.1	22311.5	25795.9	25204.6	10391.7	24122.4	34685.4	4189.7	15637.2	24292.6
Benzene and substituted derivatives	Benzene and substituted derivatives	Trifluoperazine hydrochloride	T3_positive	MW0126874	C21H26Cl2F3N3S	-	66064	440-17-5		0.820061	-0.286196	0.0019285		7211.33	6383.24	8284.88	6288.66	7747.21	7449.28	8516.37	6693.27	8258.09	6054.85	7690.93	6113.53	7055.59		5913.73	5259.46	7685.75	5540.2	5253.13	6287.03	7176.73	7307.58	6671.38	6808.18	5998.24	6586.11	2706.51	5684.43	6721.09	6076.75	2689.45	6310.55	5684.54
Benzene and substituted derivatives	Benzene and substituted derivatives	2,4,6-Trinitrotoluene	T3_positive	MW0002214	C7H5N3O6	HMDB0245483	8376	-		0.816736	-0.292058	0.0842814		6721.39	6737.45	3093.52	7564.4	6512.34	7574.36	3932.06	5123.08	12572.4	5731.52	7047.98	9261.03	5506.53		5489.6	7691.72	6985.68	5780.99	6661.87	5168.55	4484.7	5059.89	5304.59	10245.3	2849.15	4471.18	6394.34	5350.56	1728.74	6863.57	4912.38	2236.08	6623.51
Benzene and substituted derivatives	Benzene and substituted derivatives	Aminoparathion	T3_negative	MW0105621	C10H16NO3PS	HMDB0001504	220	-		0.811366	-0.301575	0.242048		26143.6	4403.3	33186	10669	5223.69	5431.43	51435.2	56668	12287.9	12007.8	34254.4	50977.7	37178.5		21212	17226.7	5651.48	2612.57	30119.5	10381.3	5570.09	9337.01	12245.4	21699.8	57288.8	15275.9	7435.47	25010	14502.9	43073.5	54057.2	27875	22453.6
Benzene and substituted derivatives	Benzene and substituted derivatives	3-Nitrobenzanthrone	T3_negative	MW0004145	C17H9NO3	HMDB0245947	2825690	-		0.809268	-0.305311	0.263552		18160.3	3518.46	9223.02	10789.1	22762.5	25904.4	4211.39	13399.4	12686.8	56717.2	15555.5	9706.65	33448.9		14696.5	2653.67	18683.3	13750.9	50724.5	9462.57	27670.7	3344.68	9733.97	9402.98	10372.7	6405.36	11609.9	7656.95	10161.1	2604.2	26382.2	2468.82	41449.1
Benzene and substituted derivatives	Benzene and substituted derivatives	Homoveratric acid	T3_negative	MEDL00059	C10H12O4	HMDB0000434	7139	93-40-3		0.806183	-0.31082	0.27762		4232.1	1855.11	2287.04	2020.68	1946.59	2671.98	2006.86	8211.67	1920.66	6785.38	2482.39	15886.8	2710.04		3411.85	2452.94	2966.76	1737.38	5140.03	1870.56	2236.06	5201.96	3156.04	2497.19	4561	1637.82	2229.38	2168.85	2052.99	12836.3	3177.75	2672.52	2817.82
Benzene and substituted derivatives	Benzene and substituted derivatives	5-(3-Chloro-1-benzothiophen-2-yl)-1,3,4-oxadiazole-2-thiol	T3_negative	MW0120806	C10H5ClN2OS2	-	800931	144605-30-1		0.805946	-0.311244	0.000193302		23693.7	23233.2	24880.1	21998.1	23891.1	17606	25125.8	21677.3	29949.5	27954.6	23290.7	21212.6	23505.7		19095.9	20043.8	22894.7	20081	19511.5	20319.5	20687.8	23938.5	18991.6	20539.6	16102.6	17298.3	17661.3	17974.2	19416.5	16055.5	18138.8	15422.7	18647.8
Benzene and substituted derivatives	Benzene and substituted derivatives	Morphine Modulating Peptide,C-Terminal Fragment	T3_negative	MW0153965	C25H39N9O5	-	-	-		0.802733	-0.317007	0.0689015		20157.9	21788.5	26144.8	13832.8	7124.18	17881.9	17189	19913.6	25985.8	17451	17256.9	20878.5	36447.5		16181.4	11909.5	6526.4	10162.7	16449.4	15972.3	8978.75	6721.54	17443.4	12146	24244.3	23259.1	28285.5	14811.3	23357.2	12048.7	22996.9	16320.8	19631.5
Benzene and substituted derivatives	Benzene and substituted derivatives	Dutasteride	T3_negative	MW0052500	C27H30F6N2O2	HMDB0015258	6918296	164656-23-9		0.802017	-0.318296	0.0541617		36260.9	22193.9	29309	22923.4	43941.3	39309.5	35931	40808.3	33492.1	62200	42188.2	34462.9	28370.7		29081.8	16121.8	23588.3	6606.42	42963.9	54244.1	22967.4	39512.9	15750.8	44679.9	19508.3	28200	33567.6	17918.8	40464.8	27326.6	23711.7	23822.9	42516.4
Benzene and substituted derivatives	Benzene and substituted derivatives	Tideglusib	T3_negative	MW0009924	C19H14N2O2S	-	11313622	865854-05-3		0.783397	-0.352185	0.178404		9226.33	11878.8	12531.7	15284.6	2667.32	6667.28	8909.83	10426.2	12041.5	7275.74	6371.7	9507.45	7153.84		7227.88	6738.27	5667.08	5312.43	2465.25	1262.71	1618.58	2122.75	9786.66	5228.11	34069.8	6064.12	566.707	2351.29	5369.63	5368.12	11866.8	18669.1	5574.49
Benzene and substituted derivatives	Benzene and substituted derivatives	Benzo(a)pyrene-9,10-diol	T3_negative	MW0144110	C20H12O2	-	107679	57303-98-7		0.783219	-0.352512	0.0604759		4204.41	5045.56	6333.46	5243	4733.3	2375.45	6949.72	1335.57	4796.07	3751.94	2189.24	2996.79	4702.84		3292.98	1849.37	4446.14	5285.58	2196.89	4187.19	2028.89	2313.13	4153.1	2165.29	4090.14	2855.78	4736.49	4311.31	3391.56	3369.9	1567.41	2738.31	3587.1
Benzene and substituted derivatives	Benzene and substituted derivatives	Oxethazaine	T3_positive	MW0169613	C28H41N3O3	-	4621	126-27-2		0.782796	-0.353292	0.012075		15939.5	14319.4	15838.1	15519	20027.5	16576.3	15990.1	17670.5	7409.45	18954.4	16792.7	16409.8	15766.4		12477.4	15342	3531.93	14591.4	16108.6	8665.91	4037.87	23087.1	15490.3	16739.6	14355.3	11024	12268.6	10498.2	9304.89	12541.5	11887.9	7623.12	17494.3
Benzene and substituted derivatives	Benzene and substituted derivatives	(5-(2-((2R,6S)-2,6-dimethylmorpholino)-4-morpholinopyrido[2,3-d]pyrimidin-7-yl)-2-methoxyphenyl)methanol	T3_positive	MW0123049	C25H31N5O4	-	16736978	938440-64-3		0.779977	-0.358497	0.000316186		18603.9	19372.7	19873.3	18437.4	20518.6	18808.7	18465.3	19763.3	18614.5	17513.5	16143.2	19537.3	16198.4		14510.6	16721	11187.8	735.094	14006	18434.7	17991.9	14893.1	15476.7	16914.3	13884	14400.2	15835.8	16888.9	10414	17010.2	14495.8	16768.5	15132.3
Benzene and substituted derivatives	Benzene and substituted derivatives	4-[(Z)-(4-oxo-2-thioxo-1,3-thiazolidin-5-ylidene)methyl]benzoic acid	T3_negative	MW0004515	C11H7NO3S2	-	1201238	103987-82-2		0.775691	-0.366447	0.244397		6589.83	2463.54	14089.3	3768.53	22748.3	2609.91	13546.3	3511.84	3549.29	2163.81	3131.86	3674.5	3820.78		5111.67	3137.33	5044.58	2590.9	17040.8	2972.32	4311.15	3667.61	3726.6	4892.18	3226.29	3026.96	3642.87	4866.4	3580.77	11452.2	3383.21	8549.64	2898.21
Benzene and substituted derivatives	Benzene and substituted derivatives	Tridihexethyl	T3_positive	MW0111330	C21H36NO+	HMDB0014648	20299	60-49-1		0.774236	-0.369155	0.0019701		17165.7	24301	24222.6	18662.1	16871	17026.3	16923.2	17111.1	13387.9	14386.9	13660.9	15017.9	14417		13290.3	11420	13284.6	12278.4	13315.7	13922.3	12759.1	12297.3	12274.6	14721.8	15416.8	14339.5	11549	13969.7	12700.9	13694.6	13390.5	13230.6	14659.2
Benzene and substituted derivatives	Benzene and substituted derivatives	Fenthiaprop	T3_negative	MW0149150	C16H12ClNO4S	-	156003	73519-50-3 | 95721-12-3		0.770751	-0.375664	0.188309		3947.67	4700.9	12952	1630.55	2331.77	2545.7	3651.6	2849.21	3150.57	3832.93	2402.73	2986.8	4337.2		3042.67	3713.91	10646.2	1561.82	1795.57	4888.21	3440.75	2596.5	2160.42	1990.1	662.917	2925.76	3068.97	2661.99	1628.35	4613.05	2053.68	1793.78	2566.03
Benzene and substituted derivatives	Benzene and substituted derivatives	2-Chloro-5-nitro-N-4-pyridinylbenzamide	T3_negative	MW0002892	C12H8ClN3O3	HMDB0246142	2777391	-		0.770394	-0.376331	0.205963		5541.4	619.158	7078.05	2246.09	1110.86	1111.65	12436.2	12107.7	2774.56	2445.47	6541.64	10281.2	7744.23		4269.07	3428.87	1223.43	466.499	8008.63	1970.88	1479.38	1713.08	2169.01	4855.61	12616.5	3228.5	1253.22	4633.33	2526.25	8659.76	10696.4	5589.8	2324.06
Benzene and substituted derivatives	Benzene and substituted derivatives	Torsemide	T3_negative	MW0169930	C16H20N4O3S	HMDB0014359	41781	56211-40-6		0.769263	-0.378451	0.0721355		6054.91	5728.47	12246.5	8761.81	6925.62	3798.25	6606.39	3581.08	5704.07	2848.44	6259.05	4877.88	5321.31		4657.82	4240.62	905.869	6377.89	5072.3	4473.77	3857.35	4259.09	3767.52	4705.83	11872.2	4125.32	1621.64	4278.29	4097.38	2482.23	5356.67	8074.68	4271.99
Benzene and substituted derivatives	Benzene and substituted derivatives	Monachosorin A	T3_negative	ZINC33832840	C26H28O4	-	5319870	100217-75-2		0.767698	-0.381389	0.300972		4886.69	2166.58	691.579	648.01	7525.83	5485.57	20542.4	5306.06	2559.83	6854.4	2766.91	675.353	3417.7		3751.5	1578.55	7550.27	1329.92	27014.5	406.066	5914.92	6092.48	1912.02	709.287	2951.53	543.845	674.979	938.175	2084.46	1813.07	679.237	1305.36	4028.35
Benzene and substituted derivatives	Benzene and substituted derivatives	N-{4-[(2S)-3-{[2-(3,4-dichlorophenyl)ethyl]amino}-2-hydroxypropoxy]phenyl}methanesulfonamide	T3_positive	MW0007611	C18H22Cl2N2O4S	-	11189693	-		0.764664	-0.387102	0.0589148		395.555	670.551	701.188	576.657	438.15	256.126	519.793	277.096	330.525	183.737	227.983	333.731	231.126		302.467	309.378	202.569	372.911	315.225	283.709	242.043	172.279	234.569	322.644	423.565	383.615	269.596	230.296	292.619	294.263	374.795	501.783	218.547
Benzene and substituted derivatives	Benzene and substituted derivatives	Gastrodin	T3_negative	MW0114510	C13H18O7	-	115067	62499-27-8		0.764556	-0.387305	0.190118		8830.12	2066.66	6216.94	8387.58	15509.1	16728	9310.81	20664	7165.76	6112.03	739.607	2019.98	11041		6751.12	2382.66	512.514	503.345	1060.96	12017	1147.97	8615.06	5455.47	514.999	19323.5	3639.82	12141.2	7034.06	13129.8	19103.6	9620.29	2184.26	3133.7
Benzene and substituted derivatives	Benzene and substituted derivatives	Tiocarlide	T3_negative	MW0009910	C23H32N2O2S	-	3001386	910-86-1		0.762072	-0.392001	0.163646		22028.3	24417.7	19751.3	5884.26	12167.3	24553.2	17601.1	72187.5	18788.3	19637.1	19779.4	21717.7	7855.22		16787.2	21812.1	18691.5	17728.8	21083.7	10597	27724.1	15654.3	25419.4	11939.7	10965.6	12987.6	1832.21	32623.2	10906.1	14851.2	13182.6	15908	18262.1
Benzene and substituted derivatives	Benzene and substituted derivatives	2-(Naphthalen-1-yl)-2,3-dihydro-1h-perimidine	T3_positive	MW0001739	C21H16N2	-	257812	6584-38-9		0.75702	-0.401596	0.0888337		22152.1	13687	9415.3	16256.8	27598.8	28543.3	16311.5	14666.8	15707	13507.2	20850.4	53735.7	35544.8		16769.6	17717.1	12603.9	18502.1	17522.5	19287.6	13960.6	16819.1	15539.9	21989.4	22274.2	21479.7	17828.5	18950.5	20444.5	14126.2	2310.22	12743.5	17752.5
Benzene and substituted derivatives	Benzene and substituted derivatives	Diafenthiuron	T3_positive	MW0006763	C23H32N2OS	-	3034380	80060-09-9		0.756107	-0.403337	0.0294895		247239	198046	317483	222897	261668	314144	195058	319252	251226	235825	114348	178822	358102		186939	414696	220149	185345	7881.21	190701	266317	156475	311799	127696	273843	216185	153543	132457	183040	185231	9243.31	198101	132209
Benzene and substituted derivatives	Benzene and substituted derivatives	Gemfibrozil	T3_negative	MEDN1654	C15H22O3	HMDB0015371	3463	25812-30-0		0.755882	-0.403768	0.000208883		8568.72	9176	9024.09	8412.93	8125.42	9585.85	8574.57	7898.31	7124.5	9791.84	7103.5	11805.8	6201.72		6476.94	7472.5	6436.71	6196.57	6489.88	6504.04	6224.4	6611.89	5628.23	5816.23	7297.1	6631.16	5488.18	5866.99	6324.08	6403.25	7269.04	6328.01	7596.57
Benzene and substituted derivatives	Benzene and substituted derivatives	3-Hydroxybenzoic acid	T3_negative	MW0004047	C7H6O3	HMDB0002466	7420	-		0.755546	-0.404408	0.33467		24863	28396.4	11680	3463.47	7315.8	3000.26	2009.15	173.552	67979.2	1438.95	26685.3	137504	8710.11		18785.2	1301.14	9847.58	445.934	656.187	79735.3	16064.5	6825.8	19642.5	741.047	40531.5	125553	7686.44	19532.6	1789.41	1696.4	2161.7	1558.42	2363.53
Benzene and substituted derivatives	Benzene and substituted derivatives	Butanoic acid, 3-(acetyloxy)-3-methyl-, 1-(1,4-dihydro-5,8-dihydroxy-1,4-dioxo-2-naphthalenyl)-4-methyl-3-pentenyl ester, (S)-	T3_negative	ZINC13328101	C23H26O8	-	155245	69091-17-4		0.754656	-0.40611	0.127763		4865.41	2938.65	5803.88	3253.19	1794.71	3185.39	6830.3	13059.2	3569.56	6982.44	744.763	6678.83	3544		3671.71	2849.09	3085.77	740.954	3603.84	7461.15	2923.1	4789.75	3235.13	3888.16	3758.41	2818.17	3271.65	2293.76	4200.76	5762.65	3273.27	3376.43	4758.76
Benzene and substituted derivatives	Benzene and substituted derivatives	Benzoic acid	T3_negative	MEDN0084	C7H6O2	HMDB0001870	243	65-85-0		0.745474	-0.42377	0.0872454		23274.3	17145.6	13988.3	17687.4	42595.6	13959.1	42222.5	19213.2	49044.9	15094.3	15192.6	14516	18632.3		17350.4	20029.4	16162.2	15558.9	14261.1	812.478	15754.6	16476	41054.6	15780.6	16036.9	23493.8	14388.7	14209.8	19117.4	16281.8	20669.2	15436	16784.1
Benzene and substituted derivatives	Benzene and substituted derivatives	Benzamide, 3-[[[[[4-(aminocarbonyl)phenyl]amino]carbonyl]amino]methyl]-N-(1,2,3,4-tetrahydro-7-isoquinolinyl)-	T3_negative	MW0119302	C25H25N5O3	-	44819541	-		0.738461	-0.437406	0.214317		3549.9	1451.06	6037.72	9472.87	413.161	1672.33	3691.16	667.593	3394.6	9895.65	765.138	1501.73	3635.8		2621.46	804.792	2917.34	3098.75	6663.53	2092.83	844.942	2637.18	3753.51	11692.1	1377.3	623.412	3523.06	669.577	1462.48	1092.71	383.159	1931.64	1618.02
Benzene and substituted derivatives	Benzene and substituted derivatives	2-{5-[3-(6-Benzoyl-1-propylnaphthalen-2-yloxy)propoxy]indol-1-YL}ethanoic acid	T3_negative	MW0142142	C33H31NO5	-	6102812	853652-40-1		0.730871	-0.452311	0.00820445		9776.05	11808.3	15582.9	8243.13	9170.6	10756.3	9961.02	8272.5	10311.4	6552.91	9112.27	7966.16	9574.99		7145.03	6936.94	5286.11	3941.47	4238.32	9354.49	5862.66	4846.52	2979.79	5145.01	14585.1	6035.68	5656.13	6245.55	12219.8	7289.19	8184.67	13949.5	5853.62
Benzene and substituted derivatives	Benzene and substituted derivatives	alpha-CEHC	T3_negative	MW0170035	C16H22O4	HMDB0001518	9943542	4072-32-6		0.726402	-0.46116	0.209724		6535.18	3560.93	17050.4	12314.9	2256.41	1262.06	5528.49	879.801	7313.95	15290.9	2619.48	594.877	9749.98		4747.17	1198.28	6084.53	808.676	9620.51	8785.23	792.403	3548.02	7386.69	24265.1	6441.49	402.648	8938.09	1822.62	1155.88	714.313	884.85	1961.6	638.09
Benzene and substituted derivatives	Benzene and substituted derivatives	N-[2-(4-Oxo-1-phenyl-1,3,8-triazaspiro[4.5]decan-8-yl)ethyl]naphthalene-2-carboxamide	T3_negative	MW0008652	C26H28N4O2	-	25105715	-		0.724864	-0.464218	0.199429		21563.4	5495.37	13602.7	2306.68	77087.7	23353.9	6108.71	26526.6	51091.8	6553.59	12990	15145.9	18497.4		15630.5	14854.3	19920.1	5328.26	43769.2	31470.7	12766.4	24571	4749.86	18165	1521.3	10586.6	7446.89	12483.2	5366.39	15212	9225	30894.9	13017.9
Benzene and substituted derivatives	Benzene and substituted derivatives	N-Benzoylanthranilate	T3_negative	MW0160556	C14H10NO3-	-	5091716	-		0.724387	-0.465167	1.95994e-06		111242	127262	131884	120123	112517	108659	127785	118299	101841	103652	100697	93145.2	89044.3		80582.6	98681.2	95793.9	96779.4	89129.7	90172.2	79148.5	88077.5	85826.6	85772	57366.5	68613	80510.3	81521	80841.1	69114.2	71632	54799.1	76708.4
Benzene and substituted derivatives	Benzene and substituted derivatives	4-Dodecylbenzenesulfonic acid	T3_negative	MW0006925	C18H30O3S	HMDB0059915	8485	-		0.714959	-0.484068	0.0220288		36829.6	57238.8	29465.9	36809.1	38116.1	58514.1	29694.1	31314.7	46921.6	37172.1	46894.2	1638.34	28176.4		26331.7	17348.4	26900.6	31931.2	44623.2	33923.7	35140.3	19391.3	21519	32128.9	8767.88	27319.7	19337.6	30802.2	25998	22291.6	28722.6	22297.2	25526.7
Benzene and substituted derivatives	Benzene and substituted derivatives	N,N-Diisopropylaniline	T3_positive	MW0111162	C12H19N	-	61329	4107-98-6		0.712091	-0.489867	0.0248656		723603	903824	1.2099e+06	773057	1.2009e+06	757382	787186	785584	607590	580173	222182	466893	388563		515271	515556	217887	138673	27498.8	632458	620869	457676	461688	540811	695674	457638	799626	775984	608410	627251	730182	501346	465652
Benzene and substituted derivatives	Benzene and substituted derivatives	1-(4-Chlorophenyl)-3-naphthalen-1-ylurea	T3_positive	MW0008338	C17H13ClN2O	-	295009	13257-14-2		0.708351	-0.497463	0.000177654		15370.8	21824.3	17979.2	16629.4	15896.2	17576.6	14823.5	14990.4	13191.6	16754.9	11641.3	12124.4	11017.2		10887.9	11677	11830.6	11798.8	10666.4	11408.3	12987.5	11114.6	11002.1	9694.23	10078.5	10230.7	10778.4	10564.9	10464.9	9570.44	9926.96	9705.43	12482.3
Benzene and substituted derivatives	Benzene and substituted derivatives	Zinniol	T3_negative	MW0010092	C15H22O4	-	87317	17811-28-8		0.705497	-0.503288	0.0336902		55770.1	61867.1	67885.1	40607	35792.7	41167	33228.4	53574.5	39884.1	69395.3	36996.2	56367.9	132476		39345.6	36513.1	42336.7	52725.5	23744.1	44001.4	37423.8	35172.6	35966	59187.5	35556.7	39129.2	61874.2	33551	38630.7	25649.2	36095.6	34126	36538.2
Benzene and substituted derivatives	Benzene and substituted derivatives	7-Methoxycoumarin	T3_positive	MW0137105	C10H8O3	HMDB0029758	10748	531-59-9		0.703915	-0.506527	0.00305297		2402.58	3084.82	3985.97	2842.23	2314.52	2504.74	1724.61	2512.33	2067	2085.47	1792.04	2316.45	1600.75		1691.21	2048.12	1347.51	1361.53	2360.79	2833.25	1755.95	547.096	1559.93	1713.14	1477	2678.77	1465.37	1649.45	1555.84	1745.51	849.074	1641.12	1852.36
Benzene and substituted derivatives	Benzene and substituted derivatives	3-(3-hydroxyphenyl)-2-(4-hydroxyphenyl)-4-[(E)-2-(4-hydroxyphenyl)ethenyl]-2,3-dihydro-1-benzofuran-6-ol	T3_positive	MW0131258	C28H22O5	HMDB0129155	131835437	-		0.703111	-0.508177	0.0496243		1726.55	1032.63	697.289	1640.92	837.447	881.768	1068.6	2327.21	1945.1	3036.49	2593.28	3294.18	1363.69		1213.96	2703.79	1797.78	1583.16	986.277	1321.82	1240.39	900.824	1594.86	1268.12	709.952	1131.34	1214.69	1324.01	423.286	760.41	374.809	1921.82	593.869
Benzene and substituted derivatives	Benzene and substituted derivatives	Tigecycline	T3_negative	MW0139832	C29H39N5O8	HMDB0014700	54686904	220620-09-7		0.699361	-0.515891	0.00191079		4825.54	4810.55	6799.07	4307.89	6912.2	3463.18	5370.08	2902.17	4971.95	4661.86	3869.7	3956.75	5881.1		3374.79	3842.6	2739.42	1507.79	2072.63	2713.84	3731.06	2924.67	2470.04	5401.4	4364.92	2058.06	2128.76	5056.08	4096	4537.48	3970.1	2904.6	4226.85
Benzene and substituted derivatives	Benzene and substituted derivatives	2',2'-Difluorodeoxyuridine	T3_negative	MW0103317	C9H10F2N2O5	HMDB0060727	9871558	114248-23-6		0.697707	-0.519307	0.0255432		1786.98	2755.89	2213.1	1618.08	1291.73	2773.59	1478.46	1518.46	316.774	2701.01	1319.8	1821.41	1635.47		1246.79	1480.42	1974.41	2575.43	912.669	1527.55	579.694	1426.77	572.725	1278.29	391.627	259.145	1779.94	2151.74	1941.93	696.555	992.235	1353.86	547.204
Benzene and substituted derivatives	Benzene and substituted derivatives	Salicyluric acid	T3_positive	MEDN0623	C9H9NO4	HMDB0000840	10253	487-54-7		0.688724	-0.538003	6.83591e-05		4751.85	5916.7	6286.41	4778.88	5129.13	4854.88	4730.05	5228.97	4287.31	5179.08	3223.42	3945.4	3462		3272.71	3840.55	3908.38	3489.98	3801.03	4160.91	3794.56	1773.29	3569.12	3827.53	2877.38	3083.83	3094.75	3142.81	3445.57	3125.33	3049.67	1283.47	3640.65
Benzene and substituted derivatives	Benzene and substituted derivatives	Propofol	T3_negative	MW0009561	C12H18O	HMDB0014956	4943	2078-54-8		0.687412	-0.540753	0.0196698		12061	17229.8	12963.8	6220.3	11724.5	14641.8	6996.17	21962.9	11986	10899.4	10650	15219.6	4238.25		8290.9	11904	12088.3	3719.41	2542.85	10928.9	4701.21	11355.6	8375.55	3896.32	4190.69	6364.79	7183.96	5335.91	10875.9	11198.7	18251.2	6619.31	9703.54
Benzene and substituted derivatives	Benzene and substituted derivatives	4-Ethynylaniline	T3_negative	MW0004954	C8H7N	-	3760025	14235-81-5		0.683824	-0.548302	0.107224		2028.8	1033.21	2444.63	5789.01	2440.31	636.82	478.72	605.122	3118.4	1636.69	1696.04	3521.07	945.533		1387.34	850.706	508.54	1290.09	3543.29	955.898	804.902	1761.32	1683.15	589.208	1271.36	1302.73	1109.8	544.574	1225.98	3261.5	769.458	949.43	2550.21
Benzene and substituted derivatives	Benzene and substituted derivatives	3-Phenylpropyl acetate	T3_negative	MW0004177	C11H14O2	HMDB0033386	31226	122-72-5		0.677913	-0.560827	0.0766564		7157.96	2390.78	18402.2	8445.21	3513.31	5914.61	13170.7	6769.31	4898.16	11855.3	3398.42	2827.22	4310.28		4852.47	2992.09	3400.57	3220.34	7863.04	4323.84	7302.41	4765.25	5262.02	3514.94	3134.88	3033.43	2883.75	3204.71	4777.94	2377.42	10226.1	7165.98	7895.8
Benzene and substituted derivatives	Benzene and substituted derivatives	Neostigmine methylsulfate	T3_positive	MW0154379	C13H22N2O6S	-	5824	51-60-5		0.676352	-0.564153	8.42881e-05		6099.1	9041.16	7311	6331.02	6533.98	6244.62	6430.76	5924.22	5361.71	5761.53	4805.78	4928.88	4514.5		4125.14	4656.52	5034.51	3704.83	973.861	4529.1	5021.36	4622.74	4907.56	4450.93	3423.7	4327.75	2237.19	3998.03	4061.29	4503.24	4504.13	4498.16	4797.56
Benzene and substituted derivatives	Benzene and substituted derivatives	2-Dodecylbenzenesulfonic acid	T3_negative	MW0004918	C18H30O3S	HMDB0031031	25457	-		0.660328	-0.598746	0.0482347		54498.8	134415	70540.8	27800.8	20851.2	49641.2	83143.2	68455.3	33466.7	27614.2	65598.4	45618.4	26840.2		35987.1	25937.5	58887	35770.7	16294.7	4394.23	75448.3	23657.2	12844.4	41847.3	43918.8	56598.3	26887	32164.3	62812.3	59042.2	20961.4	33217.1	17084.6
Benzene and substituted derivatives	Benzene and substituted derivatives	3,8-Dihydroxy-1-methylanthraquinone-2-carboxylic acid	T3_positive	MW0003729	C16H10O6	HMDB0030830	14379528	69119-31-9		0.65528	-0.609817	0.00450957		2334.92	3229.89	4403.36	2799.71	2331.84	1566.99	2567.06	2413.15	1765.58	2030.25	1665.16	1461.67	1784.34		1530.02	1765.73	1355.58	1636.05	1649.42	1984.01	1636.16	398.533	437.293	1816.53	1336.06	2235.21	1606.21	1832.3	1648.28	1864.54	806.416	1758.17	1773.94
Benzene and substituted derivatives	Benzene and substituted derivatives	CAFFEINE and SODIUM BENZOATE	T3_negative	MW0157097	C15H15N4NaO4	-	23669229	8000-95-1		0.651444	-0.618286	0.17651		3598.31	7631.21	10023	846.111	1779.08	2584.14	968.292	1145.47	1689.89	13474.8	518.655	1128.26	1390.73		2344.1	3305.55	3273.04	994.556	2208.83	3369.59	2031.19	1076.51	2000.13	2817.29	534.81	628.952	1811.98	712.793	2034.7	7533.95	4067.61	1693.84	2098.42
Benzene and substituted derivatives	Benzene and substituted derivatives	Lercanidipine	T3_negative	MW0007492	C36H41N3O6	HMDB0014669	65866	100427-26-7		0.631311	-0.663577	0.000664092		8193.58	8277.1	14354.8	7785.25	8507.14	7401.32	5912.87	5234.28	7829.47	10345.9	7738.32	6005.95	8930.57		5172.7	5959.94	4992.19	2012.9	3640.64	3279.4	6097.1	3518.27	4416.85	5271.85	7851.88	3146.71	4672.95	4884.45	6911.95	5866.5	5638.23	8389.1	6557.66
Benzene and substituted derivatives	Benzene and substituted derivatives	2-Naphthalenesulfonic acid	T3_negative	MW0003278	C10H8O3S	HMDB0255446	8420	-		0.630792	-0.664764	0.0609149		2079.35	6722.82	1380.96	780.613	947.293	1703.99	2135.95	1542.08	2461.23	1370.61	2379.48	2120.3	1406.94		1311.64	1190.38	1320.65	1700.41	468.74	1541.73	2515.04	908.143	1242.12	1297.18	1897.87	885.311	1349.17	1414.25	1656.51	1139.19	1078.82	845.222	1158.77
Benzene and substituted derivatives	Benzene and substituted derivatives	Rhein	T3_negative	MW0009671	C15H8O6	HMDB0032876	10168	478-43-3		0.626571	-0.674451	0.244197		9918.13	4897.33	4363.74	61124.4	3436.98	6410.76	4892.41	4534.75	4935.58	5719.24	4104.15	11675.4	2922.73		6214.41	5877.64	4355.52	2934.24	3994.14	479.204	3477.01	3069.74	4175.91	3489.52	1207.5	6787.67	2787.51	4583.78	44493.4	5169.22	5235.84	5611.65	4129.78
Benzene and substituted derivatives	Benzene and substituted derivatives	LY-411575	T3_negative	MW0106013	C26H23F2N3O4	-	10435235	209984-57-6		0.626263	-0.675159	0.000263235		3982.64	4602.99	4997.69	4295.5	3050.16	3282.89	5801.44	2325	3409.5	3582.32	4003.2	3035.73	5405.27		2494.18	4024.76	3734.51	1690.92	1675.18	2645.63	2109.3	2451.67	702.799	2998.98	2041.78	2930.63	2906.23	2155.69	2304.17	2202.82	2888.52	3180.6	2251.07
Benzene and substituted derivatives	Benzene and substituted derivatives	1-O-glucosinoyl-β-D-glucose	T3_negative	MEDN1198	C17H22O10	-	5280550	-		0.616034	-0.698918	0.0751072		383.925	803.294	164.276	138.763	141.322	803.316	342.519	257.749	152.449	261.121	224.863	1090.4	227.029		236.511	245.391	203.001	256.009	124.396	255.592	153.468	177.123	274.265	534.351	140.26	161.629	256.818	221.409	208.831	171.035	286.222	308.365	279.03
Benzene and substituted derivatives	Benzene and substituted derivatives	3,3'-Diamino-4,4'-dihydroxydiphenyl Sulfone	T3_positive	MW0168563	C12H12N2O4S	-	82047	7545-50-8		0.610894	-0.711007	0.00163711		6882.28	9390.3	9737.01	10155	5515.48	9217.1	8079.93	5931.86	5564.04	4497.71	5058.2	4797.35	4643.42		4204.34	6226.95	5010.75	754.471	5827.31	5644.04	4802.9	5393.49	302.76	4588.7	3092.99	4854.43	8317.35	2683.77	3937.9	3384.14	525.264	4614.59	5716.38
Benzene and substituted derivatives	Benzene and substituted derivatives	2-{5,6-dihydroxy-9,13,13-trimethyl-8-oxatetracyclo[7.4.1.0(2),.0(1)(2),(1)]tetradeca-2(7),3,5-trien-4-yl}-5,7-dihydroxy-3,4-dihydro-2H-1-benzopyran-4-one	T3_negative	MW0130677	C25H26O7	HMDB0132761	131836806	-		0.60238	-0.731254	0.0703973		1451.76	2902.84	4286.63	2160.18	1132.08	2541.75	384.982	735.751	412.302	1075.1	528.426	1050.19	210.885		874.511	927.539	579.629	722.783	813.084	932.795	860.202	1008.65	824	1014.65	828.959	761.531	1047.25	605.702	957.184	1000.25	949.801	1051.45	855.744
Benzene and substituted derivatives	Benzene and substituted derivatives	N-(2-morpholinophenyl)-5-nitrofuran-2-carboxamide	T3_positive	MW0008661	C15H15N3O5	-	2996093	-		0.600066	-0.736806	0.23892		1592.25	930.926	939.19	10611	548.877	268.1	337.986	1184.36	321.216	1140.11	1964.54	273.488	587.271		955.459	602.518	971.187	278.227	2615.22	800.567	1589.1	558.963	332.49	380.16	327.13	761.967	626.395	395.002	278.373	274.949	846.166	872.523	4687.32
Benzene and substituted derivatives	Benzene and substituted derivatives	Repaglinide aromatic amine	T3_negative	MW0009639	C22H28N2O4	HMDB0061005	57826284	-		0.593919	-0.751661	0.0565701		24441.4	35469.8	39643.1	72365.7	17665.8	39225.4	7803.29	8400.99	21591.6	16092.5	7689.39	19454.7	7894.47		14516.2	11120.2	11071.6	21806.2	6070.9	10955.2	26674.6	14292.3	19667.4	12217.6	6717.65	9876.6	21084.8	15690.2	11131.4	7837.4	15107.4	33608.9	6361.58
Benzene and substituted derivatives	Benzene and substituted derivatives	3-Amino-6H-dibenzo[b,d]pyran-6-one	T3_negative	MW0142811	C13H9NO2	-	249674	6967-04-0		0.583697	-0.776709	0.0478256		13413.7	8075.17	17533.5	35765.9	16359.7	7115.82	4579.69	5641	22802.3	5698.2	10395.3	24135.9	2861.72		7829.52	5376.67	4140.09	2545.19	5501.94	9957.28	7553.12	11712.1	7778.09	701.28	10464.1	7830.91	3831.25	5361.62	8747.42	21888.2	5937.35	5748.69	15856.1
Benzene and substituted derivatives	Benzene and substituted derivatives	Porson	T3_negative	MW0139396	C22H26O6	HMDB0030810	85180765	-		0.554685	-0.850259	0.0423977		12636.9	17198.5	5585.53	8365.59	8899.49	12097.8	2043.23	34486.8	24164.9	6420.78	17384.4	12545.2	2450.09		7009.48	21762.2	16721.8	2950.05	8671.37	1435.91	1992.17	5363.84	3140.89	4051.75	5901.19	4625.47	5466.72	6454.78	5797.44	2556.9	961.196	15815	12502
Benzene and substituted derivatives	Benzene and substituted derivatives	Medetomidine hydrochloride	T3_positive	MW0007570	C13H17ClN2	-	68601	86347-15-1 | 106807-72-1		0.51985	-0.943832	0.078663		47487.7	99043.4	129878	22408.4	10807.3	16522.4	23906.3	14977.3	46147.3	150401	19900.7	29647	6213.69		24686.5	35478.1	48730.1	19813.4	3139.88	7298.46	6865.67	18901.3	14794.1	5084.64	27945.9	19117.5	27168.6	54415.1	33227.1	85504.4	12634.1	3755.84	20482.6
Benzene and substituted derivatives	Benzene and substituted derivatives	Fulvestrant	T3_positive	MW0052943	C32H47F5O3S	-	104741	129453-61-8		0.502013	-0.994203	0.0117399		18506.2	30551.2	47856.9	26280.1	15268.1	21292.6	21045.1	15368.7	7605.72	4065.14	13789.5	8812.36	10138.5		9290.33	9377.31	7690.03	8499.89	6780.31	9906.61	9048.66	7500.25	10825.5	9459.92	13582.7	9393.76	7794.68	8084.3	7344.61	10964	9850.55	10295.2	10827.7
Benzene and substituted derivatives	Benzene and substituted derivatives	2-Naphthoxyacetic acid	T3_negative	MW0003285	C12H10O3	HMDB0032706	8422	120-23-0		0.496855	-1.0091	0.0528982		50848.9	106363	123082	21413.2	3169.41	19522.5	47587.8	8992.77	74550.5	134559	14709.2	52189	4047.84		25264.5	45062.5	92661.6	13987.3	8682.64	18275.9	9116.44	15244.7	12809.2	8942.97	32255.2	25243.1	39686.6	7730.51	35807.6	54008.9	5482.98	1063.68	28699.9
Benzene and substituted derivatives	Benzene and substituted derivatives	Carmine	T3_negative	MW0006507	C22H20O13	HMDB0030658	14749	-		0.491417	-1.02498	0.020602		8598.15	11625.1	6595.79	593.815	8513.09	5671.51	9735.04	26637.6	7702.98	9913.17	5707.49	4604.95	5877.18		4225.28	6632.39	9919.86	6556.62	4713.77	525.741	5983.45	3791.79	1127.9	540.4	3063.51	3791.28	1941.79	4081.46	5003.13	2756.23	4100.1	3171.74	8353.82
Benzene and substituted derivatives	Benzene and substituted derivatives	resveratrol (E)-dehydrodimer 11-O-beta-D-glucopyranoside	T3_negative	ZINC49889392	C34H32O11	-	10746383	-		0.411924	-1.27955	0.0408368		2469.94	3427.58	1858.82	937.549	1929.14	2684.24	1190.39	9682.23	4523.84	897.151	720.569	602.179	1185.56		1017.43	2309.55	1394.4	357.479	1009.58	693.131	1175.61	357.528	699.42	298.613	684.071	1083.37	337.332	874.756	625.027	872.806	576.619	3816.17	1148.19
Benzene and substituted derivatives	Benzene and substituted derivatives	3,5-Dichlorosalicylic acid	T3_negative	MW0168560	C7H4Cl2O3	-	9445	320-72-9 | 106086-54-8		0.362125	-1.46544	0.205376		23280.3	3263.05	479.129	626.67	213199	554.544	8412.14	11680.1	11560.8	481.265	12459.8	13494.8	3152.75		8430.39	1814.41	19712.5	9743.73	7037.04	6598.22	19501.9	8591.07	2829.78	10318.1	8545.38	545.802	8436.23	10518.7	9262.16	9198.5	2074.28	7172.29	9846.99
Benzene and substituted derivatives	Benzene and substituted derivatives	Cetaben	T3_positive	MW0006518	C23H39NO2	HMDB0249828	47263	-		0.294458	-1.76387	0.0126526		5339.74	15749.3	14546.4	7419.17	5859.8	4402.56	5524.33	3166.4	629.722	1866.09	1614.63	1558.34	1740.07		1572.33	652.364	973.447	2483.21	2192.64	2271.53	350.273	1227.61	420.839	1602.67	1167.75	1398.8	2046.4	2550.52	1622.36	1598.07	2362.45	1961.77	1419.18
Benzene and substituted derivatives	Benzene and substituted derivatives	Irbesartan	T3_negative	MW0007392	C25H28N6O	HMDB0015163	3749	138402-11-6		0.105036	-3.25105	0.157013		216300	15021.7	2.23262e+06	11343.6	79186	6529.01	9253.45	41841.3	76708.8	12759.1	17109.4	57001.5	36225.7		22719.2	29023.8	33797	10465.4	63242.2	28758.4	9010.58	19384.5	23173.4	7904.29	8865.53	17664.6	6673.42	21078.2	12675.2	17957.9	26801.8	43986.7	28483.2
Benzene and substituted derivatives	Phenolic acids	2,7-Dihydroxy-5-methyl-1-naphthoic acid	T3_negative	MEDN1248	C12H10O4	-	13548877	-		1.21364	0.279341	0.136366		3988.35	8078.01	3653.82	5464.37	4097.81	2342.68	4941.96	3130.75	3195.78	1029.89	2461.84	4533.83	4929.46		4840.42	2284.29	7222.14	3207.93	3358.33	4629.82	5020.34	8685.03	3319.54	3636.31	9808.1	5422.43	716.804	5110.56	3729.47	5537.33	7994.08	4513.57	2931.55
Benzene and substituted derivatives	Phenolic acids	Hydroxyphenyllactic acid	T3_negative	MW0118596	C9H10O4	HMDB0000755	9378	306-23-0		1.07237	0.100806	0.31004		22644.7	17399.8	22032.7	17073.9	27035.9	18662.7	46781.5	25989.5	17721.1	21763.1	15249.6	18307.2	23719.3		24283.6	18234.3	26971.6	10663.2	44490	41592.8	29383	17858.5	27016.8	34938.7	13143	21739.4	13727.8	18923.8	25216.1	22975.6	27010.1	18801.4	24417.9
Benzene and substituted derivatives	Phenolic acids	2-Hydroxycinnamic acid	T3_positive	MW0104770	C9H8O3	HMDB0002641	637540	614-60-8		0.900889	-0.150579	0.164469		55192.8	64216.8	34211.4	60850.5	52141.4	63350.3	54747.6	57533.2	67809.3	71954.2	17807.4	55303.1	62387.9		49722.6	56540.7	72002	46086.2	21745.9	47962.4	64095.5	50753.4	50121.2	57666.4	35350.4	42441.5	73180.5	61487.4	54920.5	38590.9	49275.8	24709	48076.1
Benzene and substituted derivatives	Phenolic acids	4-Hydroxycinnamic acid	T3_positive	MW0133678	C9H8O3	HMDB0002035	637542	501-98-4		0.883053	-0.179429	0.0830579		97313.1	117093	42130	106696	91533.1	105625	96069.9	98051.1	117882	117096	68858.6	94892.3	111830		85932.6	93928.6	124986	78363.1	60465.3	78068.3	110489	91963.2	91467.6	97937.4	87494.1	70634	73703.8	108693	92756.8	67370.8	93493.2	40176.7	84796.6
Benzene and substituted derivatives	Phenolics	Acetaminophen	T3_negative	MW0005933	C8H9NO2	HMDB0001859	1983	103-90-2		4.18697	2.06591	0.0652765		30266.3	835.746	88551.2	834.412	4124.38	95869.5	2486.32	2473.87	1525.65	3070	75897.8	676.442	86850.6		126724	66599	63720.2	1568.94	11801.5	73328.5	50557	74551.4	682.994	945782	2151.91	68068.1	23718.9	66646.4	80624	2281.09	664245	82146.6	2564.61
Benzene and substituted derivatives	Phenolics	3-(4-Hydroxy-3-methoxyphenyl)propanal	T3_positive	ZINC19682848	C10H12O3	-	529899	80638-48-8		2.4949	1.31898	0.0878268		1280.56	507.456	2546.52	1265.06	624.864	2078.16	1665.88	955.179	1191.7	642.26	1478.78	612.701	1798.19		3194.87	916.969	3432.08	587.388	25448.8	2397.51	618.756	1912.39	1614.32	3715.62	1208.26	1335.83	1485.13	827.596	3273.04	334.612	2082.63	1139.74	5176.94
Benzene and substituted derivatives	Phenolics	p-Cresol	T3_negative	MW0009345	C7H8O	HMDB0001858	2879	106-44-5		1.35674	0.440141	0.148731		167504	246702	225926	286534	212765	92995.7	177916	262604	126186	27667.5	157223	190848	2677.42		227258	127961	226512	110558	1.00536e+06	168727	265184	179707	180750	409180	229263	55128.1	92122.2	238333	216393	191732	191578	138581	63577.6
Benzene and substituted derivatives	Phenolics	2-((4-Methoxyphenyl)thio)acetic acid	T3_positive	MW0000874	C9H10O3S	-	813570	3406-77-7		1.13734	0.185664	0.0765882		6575.47	6141.23	6106.07	6796.59	8038.35	9206.03	5247.68	5802.56	6422.32	5264.12	7518.42	6224.98	6137.34		7478.55	11488.4	9358.87	11981.1	5489.04	7168.24	9544.04	8992.62	7322.34	6885.96	5100.55	6725.73	6924.91	6173.78	6869.6	6203.68	5490.2	9089.66	3805.14
Benzene and substituted derivatives	Phenolics	N-[2-(3,4-Dihydroxyphenyl)ethyl]hexadecanamide	T3_negative	MW0009328	C24H41NO3	-	16759163	136181-87-8		1.12848	0.174379	0.0829556		29166.5	31699.1	28433.3	29092.8	34071.2	34894.9	6740.28	34506.4	35037.3	29292	24653.4	31310.6	30266.4		32913.7	25228.8	27850.2	30096.1	32954.8	31593.5	32000.6	38733.6	40331.1	37103.3	28054.7	32471.6	33607.7	34958.1	35582.9	35573.3	44024.3	32762.6	19520.1
Benzene and substituted derivatives	Phenolics	Capsiconiate	T3_negative	MW0161695	C20H28O4	-	17754707	946572-73-2		1.12707	0.172583	0.379316		3529.66	2047.6	2712.56	1844.1	2037.27	2454.23	3479.84	14610.7	1673	1764.45	3470.22	3368.2	2893.78		3978.19	18631.5	4415.01	1978.66	497.947	4643.49	3294.95	3295.06	2376.52	2066.66	527.24	1985.13	2726.15	1595.29	5038.5	10533.2	4462.95	1083.93	2455.32
Benzene and substituted derivatives	Phenolics	Alprenolol	T3_positive	MW0006009	C15H23NO2	HMDB0015004	2119	13655-52-2		1.10258	0.140883	0.067148		36365.9	45879.5	37467.5	36252.1	49565.7	33290.4	36472.8	30520.9	36381.7	38228.6	31664.2	31924.5	28742.4		40096.3	45652.5	36705.3	43513.9	29803.7	34745.5	37576.8	52297.3	36139.6	34671.8	29224.3	42715.7	48359.8	48547.9	30812.1	36943.1	47394.1	42989.2	43639.9
Benzene and substituted derivatives	Phenolics	5-(3',4',5'-Trihydroxyphenyl)-gamma-valerolactone-O-methyl-O-sulphate	T3_negative	MW0005379	C12H14O9S	HMDB0060029	124202100	-		1.08874	0.122663	0.194095		3875.79	3474.51	4575.75	3641.95	4049.06	4284.58	4326.18	3324.18	4876.17	3764.86	3064.3	3129.02	3998.86		4219.73	3591.64	3906.52	3041.74	8801.05	5550.68	3581.23	4695.32	3718.78	6315.88	2539.06	2779.79	3660.52	3430.12	4764.8	2809.62	4152.33	3917.84	4698.29
Benzene and substituted derivatives	Phenolics	5-Hydroxyconiferaldehyde	T3_negative	MW0143633	C10H10O4	-	5282094	249647-14-1		1.07501	0.104356	0.081739		7584.78	7787.6	7990.53	7060.42	7435.4	8425.23	8296.44	8576.1	7869.85	7941.43	8565.28	7289.39	3779.63		8153.75	7806.63	7904.97	8381.67	8134.39	8125.88	7524.66	8253.52	8560.93	8655.51	7836.91	7921.28	8064.43	8487.01	8656.06	8462.27	7395.43	8199.4	8396.48
Benzene and substituted derivatives	Phenolics	5-{[4-(Trifluoromethoxy)phenyl]amino}-1,3,4-thiadiazole-2-thiol	T3_negative	MW0005534	C9H6F3N3OS2	-	2732843	883041-73-4		1.07015	0.0978179	0.286408		309017	336689	432144	331481	261020	263883	223000	515610	309763	122660	291173	342695	278082		330695	329041	278247	320152	367735	242545	311896	313975	263191	282339	261515	348146	311948	244836	715870	414888	303803	295825	346566
Benzene and substituted derivatives	Phenolics	Phenol	T3_negative	ZINC5133329	C6H6O	HMDB0000228	996	108-95-2		1.06035	0.0845462	0.450073		18272.5	18428.4	10379.8	9583.63	7201.89	1576.44	849.238	16131.1	44019.8	547.363	17351.5	88244.6	4956.58		19375.4	1915.78	11823	17424.3	3537.45	52790.7	11883.7	8114.2	14491.7	45037.9	28459.2	78170.8	4819.34	23087.2	16057.6	4608.58	1326.52	17654.2	7554.51
Benzene and substituted derivatives	Phenolics	Multifidol	T3_negative	MEDN1183	C11H14O4	-	442919	125074-06-8 | 39652-80-7		1.04332	0.0611788	0.186301		9802.05	10778	9619.96	10228.4	9569.15	9978	10666.4	10704.4	7070.55	9826.8	9595.07	9369.34	10218.5		10226.6	10262	9997.16	10309.4	13759.4	7090.34	9635.13	9986.73	10173.1	9588.94	8241.56	11113.3	9902.84	10424.8	10368.6	9853.86	10361.3	9169.37	13841.8
Benzene and substituted derivatives	Phenolics	Shogaol	T3_positive	MW0000724	C17H24O3	HMDB0031463	5281794	36700-45-5		1.03543	0.0502341	0.326293		13403.9	13533.4	16007.8	20012.6	11550.1	13502	13731.7	12509.7	12151.7	15806.8	10971.9	10514.4	10554.4		13878.8	16497.8	11406.8	12733.4	15042	14441.4	11260.4	11168.8	19864.8	13013.5	13681.2	13978.9	11925.4	13427.9	12217.9	21416.4	13254.2	12074.3	12413.7
Benzene and substituted derivatives	Phenolics	2,3-Dimethoxyphenol	T3_negative	MW0002167	C8H10O3	HMDB0131479	78828	5150-42-5 | 25155-26-4		1.03487	0.049453	0.442324		9090.82	4580.27	24371.5	4634.51	9105.63	9340.34	11033.2	5062.11	8872.53	7075.07	8158.62	8554.44	8301.63		9407.84	5150.95	13938.1	7433	7091.67	23832.8	9084.02	6464.34	8384.73	5594.21	3813.61	28376.6	5228.61	5959.96	10528.2	9370.22	7821.6	7373.43	3895.17
Benzene and substituted derivatives	Phenolics	Sinapaldehyde	T3_positive	MW0009955	C11H12O4	-	5280802	4206-58-0 | 20649-43-8		1.02823	0.0401687	0.442981		4627.05	5928.61	4594.55	6713.28	5476.3	2555.34	4516.86	3938.75	3152.71	6055.71	4217.73	4941.24	3433.57		4757.69	2652.43	5070.02	2164.67	17166.1	3895.91	6398.78	4080.69	3881.34	7247.99	5717.11	2204.28	2602.5	5134.21	4856.67	4652.26	4137.07	3044.82	731.653
Benzene and substituted derivatives	Phenolics	Gingerol	T3_positive	MW0007242	C17H26O4	HMDB0005783	3473	58253-27-3		1.02294	0.0327236	0.341921		24817.5	30370.2	27406.8	24367.7	19759.3	29896.3	26242.1	23958.2	20816.5	21700.6	23428.6	25036.8	24827.3		25386.9	33665.1	26381.8	21973.8	25066.2	25913.1	25287.3	25478.8	33300.9	31385.7	27281.7	18594.3	24108.7	25400.8	18630.4	20064.3	25711.2	23860.2	24859.6
Benzene and substituted derivatives	Phenolics	Oxyphenbutazone	T3_negative	MW0009314	C19H20N2O3	HMDB0256021	4641	-		1.01246	0.0178645	0.419272		6493.39	4247.96	5473.79	5610.58	7081.02	5065.32	6732.88	7152.93	6619.43	8863.48	6785.53	7054.86	7232.93		6574.3	6302.97	6537.23	7213.65	5966	6766.66	5826.87	5803.19	7355.99	7404.65	7338.32	6599.37	7232.33	7230.44	6958.79	6245.3	5641.76	4905.94	7007.91
Benzene and substituted derivatives	Phenolics	3,5-Dinitrosalicylic acid	T3_negative	MEDN1134	C7H4N2O7	HMDB0246071	11873	-		1.00521	0.00749697	0.455368		50035.5	48756.9	39678.6	43028.5	47102.9	45487	54511.3	51521.5	49312.3	59353.8	48424.9	60968.4	52279.4		50296.1	44132.4	59847.5	43366.4	41832.4	52903	55895.4	44186.5	47152.5	48027.1	58751	58431.8	54887.2	52920	52173.1	55413.4	44914.4	48532.5	41963.8
Benzene and substituted derivatives	Phenolics	2,4-Di-tert-butylphenol	T3_negative	MEDN0747	C14H22O	HMDB0013816	7311	96-76-4		0.977321	-0.0330958	0.224923		20676.8	18363.4	22260	21605	20201.5	19783.9	20492.5	18280.6	20382.2	22570.2	20571.2	22000.7	21610.4		20207.9	20954.5	21616.3	22428.9	21503.5	22873.2	23574.3	19721.5	18388.7	18686	21656	18370.1	20605.1	18956.3	18788.2	19109.7	20156.7	20605	15747.6
Benzene and substituted derivatives	Phenolics	Isoguvacine	T3_negative	MW0124469	C6H9NO2	HMDB0253644	3765	-		0.970923	-0.0425712	0.0442383		280795	296916	276610	285256	284354	292372	284827	274330	279794	257709	277940	281237	278192		272630	254530	280524	289367	277093	220479	273072	276459	268515	273310	266615	282268	292877	280383	274844	276853	268874	272937	278344
Benzene and substituted derivatives	Phenolics	2-Hydroxybenzaldehyde	T3_positive	MEDL01887	C7H6O2	HMDB0034170	6998	-		0.968213	-0.0466029	0.467885		13175.2	2028.51	15469.7	4244.04	1171.31	2063.89	34212.6	30564.4	5621.42	5139.21	14017.4	25286.3	18283.3		12756.4	7122.6	3353.92	1499.52	62952.2	4165.78	2643.79	4066.79	5178.17	11819.9	45202.3	5561.44	3083.52	8824.56	5498.62	17883.9	25441.9	10616.5	4699.44
Benzene and substituted derivatives	Phenolics	4-{(E)-[2-(4-Chlorophenyl)hydrazinylidene]methyl}benzene-1,2,3-Triol	T3_negative	MW0002112	C13H11ClN2O3	-	135691141	-		0.965121	-0.0512183	0.418237		15571.8	10559.7	18790.9	10691	7430.48	8769.06	18069.4	18088.1	16076.1	11734.5	15745.1	26533.2	24374.1		15028.7	6284.3	24362.8	7933.35	21738.7	22851.8	12808	18437	8157.96	6318.48	10786.8	29853.7	12465.5	11082.5	17061.5	8756.08	32886.5	6857.8	11873.4
Benzene and substituted derivatives	Phenolics	3,4-Dihydroxy-9,10-secoandrosta-1,3,5(10)-triene-9,17-dione	T3_positive	MW0142684	C19H24O4	-	440483	2168-61-8		0.945927	-0.0801989	0.310305		4655.65	4244.62	4482.33	4900.85	3068.1	5859.51	4143.77	4335.42	2334.11	6028.83	5897.04	5932.76	4640.51		4403.91	7238.6	5457.28	1051.37	4721.13	4062.91	4151.13	7088.57	3950.89	3923.44	5152.63	5096.92	4196.19	6110.77	2177.11	2784.49	3714.05	3180.42	5212.5
Benzene and substituted derivatives	Phenolics	(+)-Penbutolol	T3_positive	MW0009348	C18H29NO2	HMDB0015447	162302	38363-41-6		0.945745	-0.0804772	1.01275e-05		410024	416707	415844	418878	420705	414217	418971	411367	392293	413396	408881	397980	391053		387778	404979	386719	404182	411233	382141	407157	389584	387907	388589	386036	356458	386048	377270	382421	389778	377531	375529	386446
Benzene and substituted derivatives	Phenolics	Metoprolol	T3_negative	MW0007803	C15H25NO3	HMDB0001932	4171	37350-58-6		0.941393	-0.0871308	0.143949		3957.95	4521.39	3825.17	4210.49	4483.32	3932.5	4131.94	3823.8	3725.04	3152.96	3835.99	3935.4	3917.4		3725.99	4188.9	4170.49	4223.72	871.728	3330.96	3354.9	4062.44	3516.22	3918.59	4287.8	3551.8	3505.87	4140.99	4168.09	3828.55	3647.22	4464.09	3835.42
Benzene and substituted derivatives	Phenolics	4-(1,3-Dithiolan-2-yl)phenol	T3_negative	MW0004207	C9H10OS2	-	97562	22068-49-1		0.941321	-0.0872411	0.249868		56958.4	52189.8	51774.3	53735	51605.2	52515.2	51286.8	54600.8	55660.5	48502.1	50283.4	52333.3	109015		53616.2	56529.9	58796	51961.3	51525.4	51546.8	52964.1	52551	54285.8	52989.8	53931.8	56533.4	54118	54582.5	53423.8	56183.4	50460.6	50658.4	52049.3
Benzene and substituted derivatives	Phenolics	5-{[(4-Methoxyphenyl)methyl]sulfanyl}-1,3,4-thiadiazole-2-thiol	T3_positive	MW0005501	C10H10N2OS3	-	2565893	136384-20-8		0.923116	-0.115416	0.0534658		33414.7	36430.1	31887	34489.5	30899.7	28455.8	33048.9	29896.3	37697	32942.1	35694.2	34374.4	35162		30845.7	32275.3	28901.2	26216.4	24656.4	21138.3	31435.2	34791.1	26491.8	32624.7	30377.6	36303.3	36368.9	37250.1	35736.2	36716.6	33120.6	32778.9	18039.9
Benzene and substituted derivatives	Phenolics	2-(4,6-Bis(2,4-dimethylphenyl)-1,3,5-triazin-2-yl)-5-(octyloxy)phenol	T3_positive	MW0002556	C33H39N3O2	HMDB0037802	135414248	2725-22-6		0.917506	-0.124211	0.289024		1815.6	602.819	2646.27	2214.32	1570.47	2321.78	3401.58	1816.04	1096.57	1815.08	1116.48	1819.73	1366.01		1665.82	1703.62	1954.08	651.398	2841.85	1613.48	1114.59	692.214	1982.22	1792.98	856.166	1846.99	2528.93	2113.31	1237.46	1487.58	2469.19	1126.49	1972.2
Benzene and substituted derivatives	Phenolics	Cardanol monoene	T3_negative	MW0140203	C21H34O	HMDB0030482	5281854	501-26-8		0.916806	-0.125311	0.165433		23362.9	21354.4	24186.4	22973.1	22463.8	22281	22993.1	23691.1	11567.4	36170.9	24264.7	25830.1	22579.1		21419.3	25491.4	25480.7	25239.8	24509.1	22188.5	23323.8	24161.3	22290.9	21539.6	5006.36	12625.3	24655.2	20260.1	22815	22124.7	22343.4	19842.4	21649.7
Benzene and substituted derivatives	Phenolics	1,2,3,5-Tetrahydroxybenzene	T3_negative	MW0001266	C6H6O4	HMDB0125218	12	634-94-6		0.887515	-0.172156	0.248759		324660	343132	476971	617743	320245	275270	483215	175794	157115	300304	187885	312398	245846		288141	529006	509056	315455	161952	303247	499213	262454	222372	152584	317021	538411	168205	169163	97113.2	202738	397286	162846	178410
Benzene and substituted derivatives	Phenolics	(1E,3Z)-1-(3,4-dihydroxyphenyl)-3-hydroxydeca-1,3-dien-5-one	T3_negative	MW0141016	C16H20O4	-	46173988	-		0.827234	-0.273632	0.0252042		2141.31	2481.9	1869.13	3207.6	1995.72	2347.73	1577.73	2345.14	1654.35	1921.47	2007.22	2638.06	1649.74		1771.37	2207.9	1659.44	1461.75	1581.26	1584.06	1634.69	2510.17	1465.54	3156.93	1683.51	1415.65	2042.14	1327.15	1448.73	1284.59	1877.68	1408.63	2134.82
Benzene and substituted derivatives	Phenolics	Tyrphostin A51	T3_negative	MW0002614	C13H8N4O3	-	5328807	126433-07-6 | 122520-90-5		0.815027	-0.295081	0.00570219		1138.78	1100.69	1383.04	1193.1	1277.61	1149.25	1269.02	1307.41	1291.51	1129.42	649.366	942.653	972.23		928.133	1127.11	1085.82	997.004	907.27	1033.56	1000.14	920.415	925.927	1250.83	246.518	892.654	676.404	1022.59	880.464	991.695	876.719	1012.25	859.02
Benzene and substituted derivatives	Phenolics	Arvanil	T3_negative	MW0006079	C28H41NO3	-	6449767	128007-31-8		0.762557	-0.391083	0.0697666		3360.1	6137.66	6049.89	2880.98	1940.86	1580.09	1716.55	2577.51	2655.22	2634.74	3991.13	3673.67	4482.92		2562.27	4784.75	2151.31	2514.25	608.849	1471.75	2109.52	2275.74	736.415	2095.88	1660.52	3270.1	2538.89	2698.4	3356.28	3897.89	3962.45	2664.74	3323.12
Benzene and substituted derivatives	Phenolics	(3Z,5E)-3,5-bis(4-methoxybenzylidene)tetrahydro-4H-thiopyran-4-one	T3_negative	MW0000689	C21H20O3S	-	1551595	61448-77-9		0.758467	-0.398842	0.081055		1031.9	1336.58	1006.78	582.783	810.427	1823.44	859.316	1382.75	1484	1249.96	550.336	928.701	367.728		782.662	840.732	761.776	437.998	2536.67	895.814	663.252	768.78	1071.5	445.118	394.596	394.377	394.258	396.14	759.259	769.126	1205.81	979.864	372.845
Benzene and substituted derivatives	Phenolics	4-Hydroxyphenyl acetate	T3_negative	MW0005117	C8H8O3	HMDB0060390	96009	-		0.754585	-0.406245	0.006405		9843.2	6698.29	12219.9	9997.8	10812	13021.6	11376.9	10151.4	8722.51	8409.14	9074.17	10941.9	6692.82		7427.53	7839.58	10802	4000.8	12555.5	3727.54	6545.22	4836.38	8133.43	7595.79	8117.85	11128.1	9966.62	8339.79	5527.66	11209.2	7419.15	2903.69	3047.26
Benzene and substituted derivatives	Phenolics	2-Chloro-6-fluorophenol	T3_positive	MW0002900	C6H4ClFO	-	2773710	2040-90-6 | 20651-57-4		0.727722	-0.458541	0.0601343		385992	486845	820522	348723	296739	311705	286077	318093	308113	108626	282019	352909	711532		280895	260171	302169	295573	273804	277681	304926	302308	304108	586581	344735	358008	446577	277512	53572.6	296005	93398.4	82503.9	196472
Benzene and substituted derivatives	Phenolics	Bis(gamma-glutamyl-cysteinyl-glycinyl)spermidine	T3_negative	MW0106043	C27H49N9O10S2	HMDB0060520	449517	-		0.717816	-0.478314	0.00238142		50396.4	60126.3	61216	73744.3	54759.8	49872.3	32080.7	51396.6	41330.7	35473.9	59069.9	44537.6	41147.9		36175.3	45015.9	26541.7	35468	707.213	40913.9	43180	33059.8	26927.5	30257.6	51300.1	36143.1	46717.8	28117.6	32526.5	52572.8	43467.8	51051.5	27186.4
Benzene and substituted derivatives	Phenolics	Mitoglitazone	T3_positive	MW0007822	C19H18N2O4S	-	10429242	146062-49-9		0.637628	-0.649213	0.140608		42196.6	14954.5	32171.1	30147.9	20796.7	14376.9	38564.6	21453.2	25241.9	10359.7	35492.9	172211	90588.9		26905.8	22088.9	37595	20289.9	13460.4	33174.7	28650.9	59012.4	16210.4	40464.8	26982.9	32026	19791.4	21876.1	23622.3	22584.7	11276.4	35955.1	19241.6
Benzene and substituted derivatives	Phenolics	phlorisobutyrophenone	T3_negative	MW0114642	C10H12O4	HMDB0304461	5326317	-		0.410769	-1.2836	0.0621885		14334.5	27231.5	37127.1	3110.37	6011.07	4205.57	8451.9	960.367	15893.7	55462	2767.4	10395	397.445		5888.15	7930.78	24626.8	2423.64	665.965	3033.36	923.071	2732.98	2485.23	1861.03	6844.57	4999.69	8595.23	1369.01	7963.18	13542.1	4756.48	4788.24	6445.29
Benzene and substituted derivatives	Phenolics	N-Oleoyldopamine	T3_positive	MW0009137	C26H43NO3	-	5282106	105955-11-1		0.397836	-1.32975	0.0130304		7959.27	18407.3	21748	12521.7	7706.59	8036.9	3387.11	7675.55	3909.65	2753.05	3157.74	2906.77	3300.89		3166.48	3548.49	2597.31	2558.26	2149.43	4235.94	1206.82	2226.94	1859.89	4529.13	3587.84	6021.74	3517.51	3618.43	1773.81	4530.08	2873.27	2787.55	3374.24
Benzene and substituted derivatives	Phenolics	2-Methoxy-4-[(1e)-3-Methoxyprop-1-En-1-Yl]phenol	T3_positive	ZINC33832528	C11H14O3	-	5319469	63644-71-3		0.321864	-1.63548	0.0553588		27392.9	56636.6	81201.8	5795.98	686.427	5116.69	15767.8	1957.06	28389.4	111569	3086.74	17431	1076.56		8816.78	12944.2	42715	3392.11	2127.57	4599.66	2237.14	4108.67	3344.67	2334.68	10036.4	7152.54	12386.6	2058.25	10811.3	17400.9	1205.07	11904.5	7942.6
Bile acids	Bile acids	Ursodeoxycholic acid	T3_negative	FDATN01560	C24H40O4	HMDB0000946	31401	128-13-2		3.49142	1.80382	0.0110222		5217.8	8572.54	1890.79	3084.05	1107.17	1784.53	411.871	12512.4	10200.8	758.834	6871.44	690.327	14728.8		18217.6	584.873	12693.9	3931.6	60630.4	44979	14430.3	4515.18	23428.4	2298.1	7225.33	2674.66	2304.97	13581.1	12399.6	5858.2	74015.4	10910.8	31454.2
Bile acids	Bile acids	7-ketolithocholic acid	T3_negative	MEDN1104	C24H38O4	-	444262	-		2.76578	1.46768	0.0218044		2882.09	2096.43	2958.98	3139.74	3668.5	3297.59	3148.21	1465.71	2835.33	3892.6	3469.78	3770.82	841.36		7971.21	1915.25	3204.87	4945.75	6500.2	9485.85	790.275	12994.7	2663.71	25823.5	3501.06	3103.21	5027.11	13441.6	2528.66	718.02	38929.7	3752.99	4155.39
Bile acids	Bile acids	Hyodeoxycholic acid	T3_positive	MEDN0109	C24H40O4	HMDB0000733	9963687	-		2.5569	1.3544	0.00734603		12627	6137.66	5682.43	5424.35	13555	32949.6	9828.2	17012.6	17079.4	15015.7	4856.47	1821.49	22160.9		32286	12971.3	16955.3	2389.4	42131.7	49320.4	31775.8	61907.7	551.268	23132.3	78964.1	38067	5335.99	16031.7	14207.9	27327.1	116135	15058.1	28885.5
Bile acids	Bile acids	Apocholic acid	T3_negative	MEDN1141	C24H38O4	-	101818	641-81-6		2.48854	1.3153	0.0667251		1996.17	662.105	702.797	445.388	3702.66	350.362	906.634	1243.94	3042.98	5446.77	2039.34	5019.05	392.007		4967.55	1488.36	31841.9	1690.53	2247.48	1854.28	2861.53	1498.05	17706.4	1850.17	6059.96	1283.11	2276.98	2795.65	299.583	3102.74	5494.19	1937.97	3127.02
Bile acids	Bile acids	Murideoxycholic acid	T3_negative	MW0055157	C24H40O4	HMDB0000811	5283821	668-49-5		2.46488	1.30152	0.0327949		8312.18	2704.82	1531.13	2689.51	4272	23607.6	3591.71	10229	5030	10297.3	3044.47	12240.6	20508.1		20488.5	3470.18	4432.35	13463.1	18129.3	35475.9	7865.85	57084.4	13768.1	4065.75	1852	24844.9	3273.55	2440.86	5926.52	16953	86898.3	2761.3	66088.3
Bile acids	Bile acids	Isodeoxycholic acid	T3_negative	MW0054069	C24H40O4	HMDB0002536	164672	566-17-6		2.32891	1.21965	0.00387515		27385.8	21377.9	14855.4	17726.1	24668.9	60556	28540.7	34119.1	17482.8	19076	7680.63	45581.7	36964.9		63779.1	26191.3	36478.5	35476.4	30509.6	79850.4	63040	95056.7	38771.2	38126.8	164397	75888.5	14136.4	21380	37757.8	60318.5	192172	30843	107629
Bile acids	Bile acids	N-[(3a,5b,7b)-7-hydroxy-24-oxo-3-(sulfooxy)cholan-24-yl]-Glycine	T3_negative	MW0055222	C26H43NO8S	HMDB0002409	21116917	133429-88-6		2.03817	1.02727	0.0605972		11204.7	13533.2	5642.44	7114.6	9874.06	3554.65	4629.72	21102.3	10830.8	11383.7	6878.31	13391.8	26521.3		22837.1	8464.3	26018.7	3325.13	110245	75643.8	22260.7	49215.8	4734.33	14117.3	3007.74	596.481	1907.84	3036.85	19890.5	5663.04	24655.8	4745.92	33538.8
Bile acids	Bile acids	Chenodeoxycholic acid	T3_positive	MEDN0115	C24H40O4	HMDB0000518	10133	474-25-9		2.00197	1.00142	0.0722701		4454	2414.35	3345.58	649.167	18921.7	3557.08	1590.65	4375.47	9562.58	3004.26	2977.38	616.602	2433.18		8916.78	3990.87	3851.56	4246.76	1206.3	9464.59	4726	7313.28	3159.78	6712.01	26973.4	4413.12	1547.56	45465.8	5459.52	7478.55	15601.8	4145.95	4745.23
Bile acids	Bile acids	Glycochenodeoxycholic acid	T3_positive	MW0053750	C26H43NO5	HMDB0000637	12544	640-79-9		1.96582	0.975132	0.0372939		79331.6	111126	52137	52834.2	157558	28131.9	67308.9	99012.3	138278	78560.6	117550	26881.5	22601.1		155952	54025	87369	84112.5	6297.38	53526.9	453330	61025.6	61253.1	425688	458139	60045.3	25802.4	170528	32786.9	118782	149210	442097	63111.7
Bile acids	Bile acids	Tauroursodeoxycholic acid	T3_negative	MEDP1058	C26H45NO6S	HMDB0000896	9848818	14605-22-2		1.86762	0.901203	0.0598308		50219.6	103134	29395.2	82554.1	58195.2	15246.9	97880	13327.9	94713	15324.5	27134.9	46006	19723.7		93791.2	61579.2	24121.1	54979.9	59396.4	13472.3	236184	3984.33	52663.9	239654	122433	21318.7	25874.2	26536.8	79291.7	192200	42422.1	397246	34883.3
Bile acids	Bile acids	Deoxycholic acid	T3_negative	MW0049216	C24H40O4	HMDB0000626	222528	83-44-3		1.79937	0.847493	0.0903735		54570.7	26046.2	33331.6	16978.6	196091	34954.9	17949	36372.3	84954.2	21612.9	34205.5	126553	25799.7		98193	43282.5	35253.2	48338.1	12045.5	90522	84716	74322.9	30968.1	61241.6	295338	44985.9	25446.8	487983	53694.4	76594.8	161175	58429	83138.4
[truncated: 1,088 more rows]
